# Supplementary material for: Synthesis of ([1,2,4]triazolo[4,3-a]pyridin-3-ylmethyl)phosphonates and their benzo derivatives via 5-exo-dig cyclization
Source: Beilstein J Org Chem. 2019 Jul 12;15:1563–8. doi: 10.3762/bjoc.15.159 (PMC6633597; doi:10.3762/bjoc.15.159)
Supplement: File 3 — Crystallographic data for compound 12a (CCDC 1906114). [file Beilstein_J_Org_Chem-15-1563-s003.cif]

data_pa85
_audit_creation_date               2018-12-19
_audit_creation_method
;
Olex2 1.2
(compiled 2018.05.29 svn.r3508 for OlexSys, GUI svn.r5506)
;
_shelx_SHELXL_version_number       '2018/1'
_audit_contact_author_address      ?
_audit_contact_author_email        ?
_audit_contact_author_name         ''
_audit_contact_author_phone        ?
_publ_contact_author_id_orcid      ?
_publ_section_references
;
Dolomanov, O.V., Bourhis, L.J., Gildea, R.J, Howard, J.A.K. & Puschmann, H.
 (2009), J. Appl. Cryst. 42, 339-341.

Sheldrick, G.M. (2015). Acta Cryst. A71, 3-8.

Sheldrick, G.M. (2015). Acta Cryst. C71, 3-8.
;
_chemical_name_common              ?
_chemical_name_systematic          ?
_chemical_formula_moiety           'C9 H11 N4 O5 P'
_chemical_formula_sum              'C9 H11 N4 O5 P'
_chemical_formula_weight           286.19
_chemical_melting_point            ?
_chemical_oxdiff_formula           'C9 N4 O5 P1'
loop_
  _atom_type_symbol
  _atom_type_description
  _atom_type_scat_dispersion_real
  _atom_type_scat_dispersion_imag
  _atom_type_scat_source
 'C' 'C' 0.0181 0.0091 'International Tables Vol C Tables 4.2.6.8 and 6.1.1.4'
 'H' 'H' 0.0000 0.0000 'International Tables Vol C Tables 4.2.6.8 and 6.1.1.4'
 'N' 'N' 0.0311 0.0180 'International Tables Vol C Tables 4.2.6.8 and 6.1.1.4'
 'O' 'O' 0.0492 0.0322 'International Tables Vol C Tables 4.2.6.8 and 6.1.1.4'
 'P' 'P' 0.2955 0.4335 'International Tables Vol C Tables 4.2.6.8 and 6.1.1.4'

_shelx_space_group_comment
;
The symmetry employed for this shelxl refinement is uniquely defined
by the following loop, which should always be used as a source of
symmetry information in preference to the above space-group names.
They are only intended as comments.
;
_space_group_crystal_system        'triclinic'
_space_group_IT_number             2
_space_group_name_H-M_alt          'P -1'
_space_group_name_Hall             '-P 1'
loop_
  _space_group_symop_operation_xyz
 'x, y, z'
 '-x, -y, -z'

_cell_length_a                     6.63264(15)
_cell_length_b                     8.9488(2)
_cell_length_c                     10.5468(3)
_cell_angle_alpha                  91.6811(19)
_cell_angle_beta                   105.258(2)
_cell_angle_gamma                  101.5621(19)
_cell_volume                       589.44(2)
_cell_formula_units_Z              2
_cell_measurement_reflns_used      5191
_cell_measurement_temperature      118.6(8)
_cell_measurement_theta_max        72.5450
_cell_measurement_theta_min        4.3420
_shelx_estimated_absorpt_T_max     ?
_shelx_estimated_absorpt_T_min     ?
_exptl_absorpt_coefficient_mu      2.344
_exptl_absorpt_correction_T_max    1.00000
_exptl_absorpt_correction_T_min    0.81130
_exptl_absorpt_correction_type     multi-scan
_exptl_absorpt_process_details
;
CrysAlisPro 1.171.39.35a (Rigaku Oxford Diffraction, 2017)
Empirical absorption correction using spherical harmonics,
 implemented in SCALE3 ABSPACK scaling algorithm.
;
_exptl_absorpt_special_details     ?
_exptl_crystal_colour              ?
_exptl_crystal_density_diffrn      1.612
_exptl_crystal_density_meas        ?
_exptl_crystal_density_method      ?
_exptl_crystal_description         ?
_exptl_crystal_F_000               296
_exptl_crystal_size_max            ?
_exptl_crystal_size_mid            ?
_exptl_crystal_size_min            ?
_exptl_transmission_factor_max     ?
_exptl_transmission_factor_min     ?
_diffrn_reflns_av_R_equivalents    0.0202
_diffrn_reflns_av_unetI/netI       0.0208
_diffrn_reflns_Laue_measured_fraction_full  1.000
_diffrn_reflns_Laue_measured_fraction_max  0.987
_diffrn_reflns_limit_h_max         7
_diffrn_reflns_limit_h_min         -8
_diffrn_reflns_limit_k_max         11
_diffrn_reflns_limit_k_min         -10
_diffrn_reflns_limit_l_max         13
_diffrn_reflns_limit_l_min         -13
_diffrn_reflns_number              7508
_diffrn_reflns_point_group_measured_fraction_full  1.000
_diffrn_reflns_point_group_measured_fraction_max  0.987
_diffrn_reflns_theta_full          67.684
_diffrn_reflns_theta_max           72.852
_diffrn_reflns_theta_min           4.362
_diffrn_ambient_environment        N~2~
_diffrn_ambient_temperature        118.6(8)
_diffrn_detector                   'CCD plate'
_diffrn_detector_area_resol_mean   ?
_diffrn_detector_type              HyPix3000
_diffrn_measured_fraction_theta_full  1.000
_diffrn_measured_fraction_theta_max  0.987
_diffrn_measurement_details
;
List of Runs (angles in degrees, time in seconds):

  # Type    Start    End  Width  t~exp~   \w     \q     \k     \f   Frames
--------------------------------------------------------------------------
  1  \w    -16.00  14.00   0.50    3.00    --   38.82-100.00-166.00   60
  2  \w     18.00  51.00   0.50    3.00    --   38.82-100.00-166.00   66
  3  \w     57.00 104.00   0.50   12.00    --  104.92-100.00-166.00   94
  4  \w     90.00 157.00   0.50   12.00    --  104.92 100.00 -61.00  134
  5  \w   -114.00  -4.00   0.50    3.00    --  -38.82 -11.00   0.00  220
  6  \w   -105.00 -12.00   0.50    3.00    --  -38.82 -77.00  30.00  186
  7  \w      0.00  25.00   0.50    3.00    --  -38.82  54.00  30.00   50
  8  \w    -46.00  25.00   0.50    3.00    --  -38.82  77.00 150.00  142
  9  \w    -26.00  18.00   0.50    3.00    --  -38.82 100.00 -61.00   88
 10  \w    -71.00 -32.00   0.50    3.00    --  -38.82 100.00 -61.00   78
 11  \w    -49.00 -22.00   0.50    3.00    --  -38.82  54.00  30.00   54
 12  \w     -8.00  17.00   0.50    3.00    --   38.82 -54.00 -60.00   50
 13  \w     70.00 102.00   0.50    3.00    --   38.82  21.00 -60.00   64
 14  \w     30.00  55.00   0.50    3.00    --   38.82 -54.00 -60.00   50
 15  \w     20.00  66.00   0.50    3.00    --   38.82  21.00 -60.00   92
 16  \w     20.00 104.00   0.50    3.00    --   38.82  65.00 120.00  168
 17  \w     16.00  91.00   0.50    3.00    --   38.82-138.00 -90.00  150
 18  \w     63.00  92.00   0.50    3.00    --   38.82-138.00  90.00   58
 19  \w     33.00  96.00   0.50    3.00    --   38.82-138.00 120.00  126
 20  \w     27.00  98.00   0.50    3.00    --   38.82  43.00 -60.00  142
 21  \w     29.00  58.00   0.50    3.00    --   38.82 -54.00-150.00   58
 22  \w     -7.00  18.00   0.50    3.00    --   38.82 -54.00-150.00   50
 23  \w     24.00  49.00   0.50    3.00    --   38.82 -32.00  90.00   50
 24  \w     87.00 142.00   0.50   12.00    --  104.92 111.00 -90.00  110
 25  \w     81.00 157.00   0.50   12.00    --  104.92  93.00-120.00  152
 26  \w     51.00 115.00   0.50   12.00    --  104.92 -53.00-180.00  128
 27  \w     41.00  95.00   0.50   12.00    --  104.92 -30.00-120.00  108
 28  \w     51.00 127.00   0.50   12.00    --  104.92 -61.00 -90.00  152
 29  \w     85.00 157.00   0.50   12.00    --  104.92 111.00-150.00  144
 30  \w     66.00 123.00   0.50   12.00    --  104.92 -69.00   0.00  114
 31  \w     53.00 103.00   0.50   12.00    --  104.92-133.00 120.00  100
 32  \w     39.00  96.00   0.50   12.00    --  104.92-111.00-180.00  114
 33  \w    132.00 157.00   0.50   12.00    --  104.92  30.00 -90.00   50
 34  \w     40.00  72.00   0.50   12.00    --  104.92 -77.00-180.00   64
 35  \w     89.00 125.00   0.50   12.00    --  104.92 -86.00-120.00   72
 36  \w    107.00 153.00   0.50   12.00    --  104.92  22.00-180.00   92
 37  \w     86.00 157.00   0.50   12.00    --  104.92  77.00 -30.00  142
 38  \w     88.00 143.00   0.50   12.00    --  104.92  69.00 -90.00  110
 39  \w     96.00 121.00   0.50   12.00    --  104.92-133.00  90.00   50
 40  \w     62.00  88.00   0.50   12.00    --  104.92-133.00  90.00   52
 41  \w     36.00 111.00   0.50   12.00    --  104.92-111.00-120.00  150
 42  \w     86.00 157.00   0.50   12.00    --  104.92  69.00  30.00  142
 43  \w    103.00 140.00   0.50   12.00    --  104.92 133.00-180.00   74
 44  \w     61.00  90.00   0.50   12.00    --  104.92-111.00 120.00   58
 45  \w    110.00 151.00   0.50   12.00    --  104.92  93.00   0.00   82
 46  \w     82.00 130.00   0.50   12.00    --  104.92 -77.00-180.00   96
 47  \w     69.00 132.00   0.50   12.00    --  104.92 -93.00 -90.00  126
 48  \w     56.00 115.00   0.50   12.00    --  104.92-133.00-180.00  118
 49  \w     90.00 118.00   0.50   12.00    --  104.92  61.00 120.00   56
 50  \w     81.00 142.00   0.50   12.00    --  104.92  69.00   0.00  122
 51  \w     23.00  49.00   0.50    3.00    --   38.82  77.00 150.00   52
 52  \w    -32.00  -7.00   0.50    3.00    --    8.00 116.00  53.90   50
 53  \w    -30.00  -5.00   0.50    3.00    --   20.00 125.00-132.15   50
 54  \w    -34.00  -8.00   0.50    3.00    --   20.00 132.00 144.83   52
 55  \w     -7.00  18.00   0.50    3.00    --   28.00  99.00 105.48   50
 56  \w      0.00  25.00   0.50    3.00    --   32.00  91.00 -40.28   50
 57  \w      0.00  25.00   0.50    3.00    --   32.00  91.00-104.74   50
 58  \w      5.00  30.00   0.50    3.00    --   36.00  89.00 -12.42   50
 59  \w      5.00  30.00   0.50    3.00    --   36.00  89.00   3.24   50
 60  \w      5.00  31.00   0.50    3.00    --   36.00  90.00-147.35   52
 61  \w     29.00  55.00   0.50    3.00    --   38.82 -54.00  30.00   52
 62  \w     -2.00  24.00   0.50    3.00    --   38.82 -43.00-150.00   52
 63  \w     65.00  91.00   0.50    3.00    --   38.82  77.00 150.00   52
 64  \w     11.00  36.00   0.50    3.00    --   40.00  83.00-163.63   50
 65  \w     11.00  36.00   0.50    3.00    --   40.00  84.00  49.39   50
 66  \w     17.00  42.00   0.50    3.00    --   44.00  79.00  93.45   50
 67  \w     17.00  44.00   0.50    3.00    --   44.00  78.00-178.79   54
 68  \w     16.00  41.00   0.50    3.00    --   44.00  81.00 118.58   50
 69  \w     18.00  43.00   0.50    3.00    --   44.00  80.00  13.46   50
 70  \w     16.00  41.00   0.50    3.00    --   44.00  80.00 -22.27   50
 71  \w     16.00  41.00   0.50    3.00    --   44.00  82.00  60.96   50
 72  \w     34.00  60.00   0.50    3.00    --   52.00  76.00  -5.91   52
 73  \w     26.00  51.00   0.50    3.00    --   52.00  75.00 -59.25   50
 74  \w     36.00  65.00   0.50    3.00    --   56.00  68.00  73.13   58
 75  \w     34.00  60.00   0.50    3.00    --   56.00  75.00-113.09   52
 76  \w     30.00  56.00   0.50    3.00    --   56.00  75.00 172.99   52
 77  \w     97.00 122.00   0.50    3.00    --   56.00  75.00 172.99   50
 78  \w     31.00  56.00   0.50    3.00    --   56.00  72.00 111.17   50
 79  \w     30.00  55.00   0.50    3.00    --   56.00  74.00 -86.95   50
 80  \w     38.00  63.00   0.50    3.00    --   60.00  72.00-160.60   50
 81  \w     33.00  59.00   0.50    3.00    --   60.00  77.00 129.68   52
 82  \w     65.00  91.00   0.50    3.00    --   64.00  77.00 -63.26   52
 83  \w     37.00  63.00   0.50    3.00    --   64.00  77.00 -63.26   52
 84  \w     39.00  68.00   0.50    3.00    --   64.00  73.00 -27.78   58
 85  \w     39.00  76.00   0.50    3.00    --   64.00  70.00 177.86   74
 86  \w     40.00  65.00   0.50    3.00    --   64.00  67.00  93.46   50
 87  \w    100.00 126.00   0.50    3.00    --   64.00  71.00  47.03   52
 88  \w     93.00 119.00   0.50    3.00    --   64.00  76.00-135.11   52
 89  \w     38.00  63.00   0.50    3.00    --   64.00  76.00-135.11   50
 90  \w     41.00  67.00   0.50    3.00    --   64.00  71.00  47.03   52
 91  \w     56.00  83.00   0.50    3.00    --   68.00  67.00 -87.83   54
 92  \w    106.00 136.00   0.50   12.00    --   72.00  75.00-111.40   60
 93  \w     46.00  78.00   0.50   12.00    --   72.00  75.00-111.40   64
 94  \w     48.00  74.00   0.50   12.00    --   72.00  68.00 114.12   52
 95  \w     98.00 138.00   0.50   12.00    --   76.00  66.00-150.62   80
 96  \w    112.00 142.00   0.50   12.00    --   76.00  77.00 160.99   60
 97  \w     49.00 102.00   0.50   12.00    --   76.00  77.00 160.99  106
 98  \w     53.00  87.00   0.50   12.00    --   76.00  66.00-150.62   68
 99  \w     57.00  82.00   0.50   12.00    --   80.00  66.00 -48.68   50
;
_diffrn_measurement_device         'four-circle diffractometer'
_diffrn_measurement_device_type   
 'SuperNova, Single source at offset/far, HyPix3000'
_diffrn_measurement_method         '\w scans'
_diffrn_orient_matrix_type        
 'CrysAlisPro convention (1999,Acta A55,543-557)'
_diffrn_orient_matrix_UB_11        -0.0360717000
_diffrn_orient_matrix_UB_12        -0.1589701000
_diffrn_orient_matrix_UB_13        -0.0727995000
_diffrn_orient_matrix_UB_21        0.1010640000
_diffrn_orient_matrix_UB_22        -0.0619974000
_diffrn_orient_matrix_UB_23        0.1310272000
_diffrn_orient_matrix_UB_31        -0.2219930000
_diffrn_orient_matrix_UB_32        -0.0446822000
_diffrn_orient_matrix_UB_33        0.0251030000
_diffrn_radiation_monochromator    mirror
_diffrn_radiation_probe            x-ray
_diffrn_radiation_type             CuK\a
_diffrn_radiation_wavelength       1.54184
_diffrn_source                     'micro-focus sealed X-ray tube'
_diffrn_source_type                'SuperNova (Cu) X-ray Source'
_reflns_Friedel_coverage           0.000
_reflns_Friedel_fraction_full      .
_reflns_Friedel_fraction_max       .
_reflns_number_gt                  2216
_reflns_number_total               2317
_reflns_odcompleteness_completeness  99.93
_reflns_odcompleteness_iscentric   1
_reflns_odcompleteness_theta       70.93
_reflns_special_details
;
 Reflections were merged by SHELXL according to the crystal
 class for the calculation of statistics and refinement.
 
 _reflns_Friedel_fraction is defined as the number of unique
 Friedel pairs measured divided by the number that would be
 possible theoretically, ignoring centric projections and
 systematic absences.
;
_reflns_threshold_expression       'I > 2\s(I)'
_computing_cell_refinement         'CrysAlisPro 1.171.39.35a (Rigaku OD, 2017)'
_computing_data_collection         'CrysAlisPro 1.171.39.35a (Rigaku OD, 2017)'
_computing_data_reduction          'CrysAlisPro 1.171.39.35a (Rigaku OD, 2017)'
_computing_molecular_graphics      'Olex2 (Dolomanov et al., 2009)'
_computing_publication_material    'Olex2 (Dolomanov et al., 2009)'
_computing_structure_refinement    'ShelXL (Sheldrick, 2015)'
_computing_structure_solution      'ShelXT (Sheldrick, 2015)'
_refine_diff_density_max           0.375
_refine_diff_density_min           -0.417
_refine_diff_density_rms           0.059
_refine_ls_extinction_coef         .
_refine_ls_extinction_method       none
_refine_ls_goodness_of_fit_ref     1.111
_refine_ls_hydrogen_treatment      constr
_refine_ls_matrix_type             full
_refine_ls_number_parameters       174
_refine_ls_number_reflns           2317
_refine_ls_number_restraints       0
_refine_ls_R_factor_all            0.0367
_refine_ls_R_factor_gt             0.0356
_refine_ls_restrained_S_all        1.111
_refine_ls_shift/su_max            0.001
_refine_ls_shift/su_mean           0.000
_refine_ls_structure_factor_coef   Fsqd
_refine_ls_weighting_details      
 'w=1/[\s^2^(Fo^2^)+(0.0604P)^2^+0.3264P] where P=(Fo^2^+2Fc^2^)/3'
_refine_ls_weighting_scheme        calc
_refine_ls_wR_factor_gt            0.1062
_refine_ls_wR_factor_ref           0.1071
_refine_special_details            ?
_olex2_refinement_description
;
1. Fixed Uiso
 At 1.2 times of:
  All C(H) groups, All C(H,H) groups
 At 1.5 times of:
  All C(H,H,H) groups
2.a Secondary CH2 refined with riding coordinates:
 C10(H10A,H10B)
2.b Aromatic/amide H refined with riding coordinates:
 C6(H6), C4(H4), C7(H7)
2.c Idealised Me refined as rotating group:
 C13(H13A,H13B,H13C), C15(H15A,H15B,H15C)
;
_atom_sites_solution_hydrogens     geom
_atom_sites_solution_primary       dual
_atom_sites_solution_secondary     ?
loop_
  _atom_site_label
  _atom_site_type_symbol
  _atom_site_fract_x
  _atom_site_fract_y
  _atom_site_fract_z
  _atom_site_U_iso_or_equiv
  _atom_site_adp_type
  _atom_site_occupancy
  _atom_site_site_symmetry_order
  _atom_site_calc_flag
  _atom_site_refinement_flags_posn
  _atom_site_refinement_flags_adp
  _atom_site_refinement_flags_occupancy
  _atom_site_disorder_assembly
  _atom_site_disorder_group
 P11 P 1.03076(6) 0.87925(5) 0.77159(4) 0.02127(15) Uani 1 1 d . . . . .
 O14 O 0.8895(2) 0.98801(15) 0.69403(13) 0.0289(3) Uani 1 1 d . . . . .
 O19 O -0.31308(19) 0.27132(15) 0.65914(12) 0.0274(3) Uani 1 1 d . . . . .
 O16 O 1.09912(19) 0.77816(14) 0.68723(12) 0.0256(3) Uani 1 1 d . . . . .
 O18 O -0.1947(2) 0.35970(16) 0.86498(12) 0.0300(3) Uani 1 1 d . . . . .
 O12 O 1.2157(2) 0.99542(15) 0.87436(12) 0.0271(3) Uani 1 1 d . . . . .
 N3 N 0.3767(2) 0.55350(16) 0.81256(13) 0.0199(3) Uani 1 1 d . . . . .
 N17 N -0.1700(2) 0.33934(16) 0.75425(14) 0.0223(3) Uani 1 1 d . . . . .
 N2 N 0.5454(2) 0.65119(17) 0.89950(14) 0.0232(3) Uani 1 1 d . . . . .
 N9 N 0.6145(2) 0.62024(17) 0.70027(14) 0.0239(3) Uani 1 1 d . . . . .
 C8 C 0.4206(3) 0.53674(19) 0.69261(17) 0.0216(3) Uani 1 1 d . . . . .
 C5 C 0.0379(3) 0.40200(19) 0.73411(17) 0.0208(3) Uani 1 1 d . . . . .
 C6 C 0.0726(3) 0.37589(19) 0.60981(16) 0.0216(3) Uani 1 1 d . . . . .
 H6 H -0.034072 0.314030 0.542657 0.026 Uiso 1 1 calc R . . . .
 C1 C 0.6804(3) 0.6860(2) 0.82616(17) 0.0224(4) Uani 1 1 d . . . . .
 C4 C 0.1903(3) 0.48946(19) 0.83703(17) 0.0217(4) Uani 1 1 d . . . . .
 H4 H 0.166805 0.503913 0.919196 0.026 Uiso 1 1 calc R . . . .
 C7 C 0.2637(3) 0.4419(2) 0.58869(16) 0.0225(4) Uani 1 1 d . . . . .
 H7 H 0.290007 0.424937 0.507698 0.027 Uiso 1 1 calc R . . . .
 C10 C 0.8944(3) 0.7899(2) 0.88525(17) 0.0263(4) Uani 1 1 d . . . . .
 H10A H 0.986193 0.731374 0.940237 0.032 Uiso 1 1 calc R . . . .
 H10B H 0.875909 0.869859 0.942511 0.032 Uiso 1 1 calc R . . . .
 C13 C 1.3918(3) 1.0832(2) 0.8322(2) 0.0324(4) Uani 1 1 d . . . . .
 H13A H 1.337368 1.144188 0.763211 0.049 Uiso 1 1 calc GR . . . .
 H13B H 1.464852 1.014549 0.799826 0.049 Uiso 1 1 calc GR . . . .
 H13C H 1.489829 1.148797 0.905512 0.049 Uiso 1 1 calc GR . . . .
 C15 C 0.7566(3) 0.9436(2) 0.5605(2) 0.0341(4) Uani 1 1 d . . . . .
 H15A H 0.827437 0.887213 0.513657 0.051 Uiso 1 1 calc GR . . . .
 H15B H 0.731847 1.033488 0.516776 0.051 Uiso 1 1 calc GR . . . .
 H15C H 0.622171 0.880503 0.562332 0.051 Uiso 1 1 calc GR . . . .

loop_
  _atom_site_aniso_label
  _atom_site_aniso_U_11
  _atom_site_aniso_U_22
  _atom_site_aniso_U_33
  _atom_site_aniso_U_23
  _atom_site_aniso_U_13
  _atom_site_aniso_U_12
 P11 0.0188(2) 0.0220(2) 0.0204(2) -0.00218(17) 0.00527(17) -0.00083(17)
 O14 0.0302(7) 0.0260(6) 0.0274(7) -0.0033(5) 0.0037(5) 0.0058(5)
 O19 0.0202(6) 0.0294(7) 0.0285(7) -0.0052(5) 0.0051(5) -0.0010(5)
 O16 0.0242(6) 0.0280(7) 0.0238(6) -0.0011(5) 0.0070(5) 0.0041(5)
 O18 0.0260(7) 0.0395(8) 0.0238(6) -0.0008(5) 0.0119(5) -0.0006(6)
 O12 0.0220(6) 0.0303(7) 0.0234(6) -0.0051(5) 0.0064(5) -0.0065(5)
 N3 0.0191(7) 0.0198(7) 0.0183(7) -0.0033(5) 0.0048(5) -0.0007(5)
 N17 0.0204(7) 0.0225(7) 0.0228(7) -0.0006(6) 0.0063(6) 0.0017(6)
 N2 0.0204(7) 0.0243(7) 0.0210(7) -0.0036(6) 0.0047(6) -0.0023(6)
 N9 0.0226(7) 0.0259(7) 0.0214(7) -0.0020(6) 0.0079(6) -0.0007(6)
 C8 0.0232(8) 0.0216(8) 0.0208(8) 0.0009(6) 0.0088(7) 0.0033(7)
 C5 0.0184(8) 0.0206(8) 0.0233(8) 0.0013(6) 0.0074(6) 0.0017(6)
 C6 0.0220(8) 0.0197(8) 0.0206(8) -0.0017(6) 0.0039(6) 0.0018(6)
 C1 0.0208(8) 0.0231(8) 0.0210(8) -0.0015(6) 0.0060(6) -0.0005(6)
 C4 0.0215(8) 0.0248(8) 0.0191(8) 0.0002(6) 0.0076(6) 0.0035(7)
 C7 0.0233(8) 0.0241(8) 0.0191(8) -0.0022(6) 0.0069(7) 0.0019(7)
 C10 0.0233(9) 0.0292(9) 0.0224(8) -0.0030(7) 0.0071(7) -0.0038(7)
 C13 0.0235(9) 0.0358(10) 0.0328(10) -0.0035(8) 0.0105(8) -0.0082(8)
 C15 0.0335(10) 0.0292(10) 0.0321(10) -0.0013(8) -0.0028(8) 0.0059(8)

_geom_special_details
;
 All esds (except the esd in the dihedral angle between two l.s. planes)
 are estimated using the full covariance matrix.  The cell esds are taken
 into account individually in the estimation of esds in distances, angles
 and torsion angles; correlations between esds in cell parameters are only
 used when they are defined by crystal symmetry.  An approximate (isotropic)
 treatment of cell esds is used for estimating esds involving l.s. planes.
;
loop_
  _geom_bond_atom_site_label_1
  _geom_bond_atom_site_label_2
  _geom_bond_distance
  _geom_bond_site_symmetry_2
  _geom_bond_publ_flag
 P11 O14 1.5821(14) . ?
 P11 O16 1.4647(13) . ?
 P11 O12 1.5758(12) . ?
 P11 C10 1.7978(18) . ?
 O14 C15 1.447(2) . ?
 O19 N17 1.2282(19) . ?
 O18 N17 1.2343(19) . ?
 O12 C13 1.451(2) . ?
 N3 N2 1.3706(19) . ?
 N3 C8 1.382(2) . ?
 N3 C4 1.347(2) . ?
 N17 C5 1.453(2) . ?
 N2 C1 1.328(2) . ?
 N9 C8 1.332(2) . ?
 N9 C1 1.359(2) . ?
 C8 C7 1.413(2) . ?
 C5 C6 1.410(2) . ?
 C5 C4 1.367(2) . ?
 C6 H6 0.9300 . ?
 C6 C7 1.364(2) . ?
 C1 C10 1.496(2) . ?
 C4 H4 0.9300 . ?
 C7 H7 0.9300 . ?
 C10 H10A 0.9700 . ?
 C10 H10B 0.9700 . ?
 C13 H13A 0.9600 . ?
 C13 H13B 0.9600 . ?
 C13 H13C 0.9600 . ?
 C15 H15A 0.9600 . ?
 C15 H15B 0.9600 . ?
 C15 H15C 0.9600 . ?

loop_
  _geom_angle_atom_site_label_1
  _geom_angle_atom_site_label_2
  _geom_angle_atom_site_label_3
  _geom_angle
  _geom_angle_site_symmetry_1
  _geom_angle_site_symmetry_3
  _geom_angle_publ_flag
 O14 P11 C10 107.13(8) . . ?
 O16 P11 O14 114.30(7) . . ?
 O16 P11 O12 115.87(7) . . ?
 O16 P11 C10 116.83(8) . . ?
 O12 P11 O14 102.57(7) . . ?
 O12 P11 C10 98.05(7) . . ?
 C15 O14 P11 121.10(12) . . ?
 C13 O12 P11 119.60(11) . . ?
 N2 N3 C8 109.86(13) . . ?
 C4 N3 N2 125.48(14) . . ?
 C4 N3 C8 124.56(14) . . ?
 O19 N17 O18 123.56(14) . . ?
 O19 N17 C5 118.00(14) . . ?
 O18 N17 C5 118.43(14) . . ?
 C1 N2 N3 101.47(13) . . ?
 C8 N9 C1 102.86(14) . . ?
 N3 C8 C7 118.45(15) . . ?
 N9 C8 N3 109.21(15) . . ?
 N9 C8 C7 132.34(16) . . ?
 C6 C5 N17 119.60(15) . . ?
 C4 C5 N17 117.67(15) . . ?
 C4 C5 C6 122.68(16) . . ?
 C5 C6 H6 120.2 . . ?
 C7 C6 C5 119.58(15) . . ?
 C7 C6 H6 120.2 . . ?
 N2 C1 N9 116.60(15) . . ?
 N2 C1 C10 119.56(15) . . ?
 N9 C1 C10 123.83(15) . . ?
 N3 C4 C5 116.15(15) . . ?
 N3 C4 H4 121.9 . . ?
 C5 C4 H4 121.9 . . ?
 C8 C7 H7 120.7 . . ?
 C6 C7 C8 118.51(15) . . ?
 C6 C7 H7 120.7 . . ?
 P11 C10 H10A 108.2 . . ?
 P11 C10 H10B 108.2 . . ?
 C1 C10 P11 116.54(12) . . ?
 C1 C10 H10A 108.2 . . ?
 C1 C10 H10B 108.2 . . ?
 H10A C10 H10B 107.3 . . ?
 O12 C13 H13A 109.5 . . ?
 O12 C13 H13B 109.5 . . ?
 O12 C13 H13C 109.5 . . ?
 H13A C13 H13B 109.5 . . ?
 H13A C13 H13C 109.5 . . ?
 H13B C13 H13C 109.5 . . ?
 O14 C15 H15A 109.5 . . ?
 O14 C15 H15B 109.5 . . ?
 O14 C15 H15C 109.5 . . ?
 H15A C15 H15B 109.5 . . ?
 H15A C15 H15C 109.5 . . ?
 H15B C15 H15C 109.5 . . ?

_shelx_res_file
;
TITL pa85_a.res in P-1
    pa85.res
    created by SHELXL-2018/1 at 10:08:09 on 19-Dec-2018
REM Old TITL PA85 in P-1
REM SHELXT solution in P-1
REM R1 0.117, Rweak 0.008, Alpha 0.045, Orientation as input
REM Formula found by SHELXT: C11 N4 O3 P
CELL 1.54184 6.632642 8.948771 10.546779 91.6811 105.2576 101.5621
ZERR 2 0.00015 0.000203 0.000251 0.0019 0.002 0.0019
LATT 1
SFAC C H N O P
UNIT 18 22 8 10 2

L.S. 20
PLAN  20
BOND $H
LIST 6
fmap 2
acta
REM <olex2.extras>
REM <HklSrc "%.\\PA85.hkl">
REM </olex2.extras>

WGHT    0.060400    0.326400
FVAR       4.48673
P11   5    1.030755    0.879247    0.771594    11.00000    0.01883    0.02197 =
         0.02041   -0.00218    0.00527   -0.00083
O14   4    0.889504    0.988009    0.694032    11.00000    0.03021    0.02603 =
         0.02743   -0.00331    0.00375    0.00575
O19   4   -0.313076    0.271320    0.659142    11.00000    0.02025    0.02936 =
         0.02853   -0.00515    0.00510   -0.00096
O16   4    1.099117    0.778157    0.687227    11.00000    0.02423    0.02798 =
         0.02383   -0.00112    0.00695    0.00411
O18   4   -0.194662    0.359703    0.864979    11.00000    0.02602    0.03947 =
         0.02384   -0.00080    0.01186   -0.00063
O12   4    1.215682    0.995420    0.874360    11.00000    0.02196    0.03029 =
         0.02344   -0.00513    0.00637   -0.00648
N3    3    0.376672    0.553503    0.812565    11.00000    0.01905    0.01979 =
         0.01832   -0.00327    0.00480   -0.00070
N17   3   -0.170044    0.339338    0.754250    11.00000    0.02036    0.02254 =
         0.02285   -0.00056    0.00633    0.00169
N2    3    0.545448    0.651186    0.899504    11.00000    0.02036    0.02430 =
         0.02100   -0.00364    0.00474   -0.00229
N9    3    0.614507    0.620236    0.700273    11.00000    0.02258    0.02595 =
         0.02142   -0.00196    0.00787   -0.00067
C8    1    0.420633    0.536739    0.692611    11.00000    0.02320    0.02160 =
         0.02077    0.00086    0.00880    0.00328
C5    1    0.037873    0.402002    0.734114    11.00000    0.01842    0.02057 =
         0.02326    0.00127    0.00744    0.00167
C6    1    0.072608    0.375888    0.609808    11.00000    0.02202    0.01972 =
         0.02055   -0.00168    0.00389    0.00184
AFIX  43
H6    2   -0.034072    0.314030    0.542657    11.00000   -1.20000
AFIX   0
C1    1    0.680410    0.686015    0.826164    11.00000    0.02081    0.02307 =
         0.02096   -0.00146    0.00602   -0.00052
C4    1    0.190342    0.489457    0.837025    11.00000    0.02146    0.02478 =
         0.01914    0.00022    0.00762    0.00345
AFIX  43
H4    2    0.166805    0.503913    0.919196    11.00000   -1.20000
AFIX   0
C7    1    0.263672    0.441938    0.588692    11.00000    0.02328    0.02406 =
         0.01915   -0.00219    0.00686    0.00189
AFIX  43
H7    2    0.290007    0.424937    0.507698    11.00000   -1.20000
AFIX   0
C10   1    0.894355    0.789854    0.885249    11.00000    0.02331    0.02921 =
         0.02237   -0.00300    0.00713   -0.00379
AFIX  23
H10A  2    0.986193    0.731374    0.940237    11.00000   -1.20000
H10B  2    0.875909    0.869859    0.942511    11.00000   -1.20000
AFIX   0
C13   1    1.391841    1.083165    0.832155    11.00000    0.02347    0.03577 =
         0.03276   -0.00345    0.01049   -0.00821
AFIX 137
H13A  2    1.337368    1.144188    0.763211    11.00000   -1.50000
H13B  2    1.464852    1.014549    0.799826    11.00000   -1.50000
H13C  2    1.489829    1.148797    0.905512    11.00000   -1.50000
AFIX   0
C15   1    0.756559    0.943565    0.560466    11.00000    0.03350    0.02922 =
         0.03215   -0.00133   -0.00280    0.00586
AFIX 137
H15A  2    0.827437    0.887213    0.513657    11.00000   -1.50000
H15B  2    0.731847    1.033488    0.516776    11.00000   -1.50000
H15C  2    0.622171    0.880503    0.562332    11.00000   -1.50000
AFIX   0
HKLF 4


REM  pa85_a.res in P-1
REM R1 =  0.0356 for    2216 Fo > 4sig(Fo)  and  0.0367 for all    2317 data
REM    174 parameters refined using      0 restraints

END

WGHT      0.0604      0.3264

REM Highest difference peak  0.375,  deepest hole -0.417,  1-sigma level  0.059
Q1    1   1.0579  0.8590  0.6858  11.00000  0.05    0.37
Q2    1   0.9220  0.8085  0.8023  11.00000  0.05    0.37
Q3    1   0.0622  0.3857  0.6829  11.00000  0.05    0.35
Q4    1   0.3991  0.5409  0.7515  11.00000  0.05    0.35
Q5    1   1.0949  0.7753  0.7591  11.00000  0.05    0.34
Q6    1   1.0001  0.8800  0.8564  11.00000  0.05    0.28
Q7    1   0.9430  0.9288  0.7115  11.00000  0.05    0.27
Q8    1  -0.0473  0.3820  0.7427  11.00000  0.05    0.27
Q9    1   0.9021  1.0033  0.7765  11.00000  0.05    0.24
Q10   1   0.1802  0.4163  0.5998  11.00000  0.05    0.23
Q11   1   0.1090  0.4618  0.7727  11.00000  0.05    0.23
Q12   1   0.7761  0.7311  0.8446  11.00000  0.05    0.23
Q13   1   1.1725  0.8355  0.6624  11.00000  0.05    0.22
Q14   1   1.0121  0.7196  0.6571  11.00000  0.05    0.22
Q15   1   0.1166  0.4003  0.7944  11.00000  0.05    0.20
Q16   1   0.6626  0.6318  0.6462  11.00000  0.05    0.19
Q17   1   0.5581  0.7795  0.8797  11.00000  0.05    0.19
Q18   1   0.6364  0.6722  0.7418  11.00000  0.05    0.19
Q19   1   1.0391  0.6610  0.6973  11.00000  0.05    0.19
Q20   1  -0.1759  0.3337  0.8178  11.00000  0.05    0.18
;
_shelx_res_checksum                36084
_shelx_hkl_file
;
   0  -1   1 10043.2 323.748  15
   0   1  -1 10853.0 325.034  71
   0   1  -1 10423.1 324.402   5
   0   1  -1 10027.3 324.037  66
   0   1  -1 10113.9 323.153  55
   0   2  -2 13287.6 402.130  74
   0  -2   2 12521.4 399.930  15
   0   2  -2 12407.5 401.075   5
   0   2  -2 12943.9 399.380   6
   0   2  -2 12388.7 398.408  55
   0   2  -2 12783.4 402.316  90
   0  -2   2 11997.9 398.795  20
   0   2  -2 12514.6 400.664  66
   0  -3   3 5113.75 169.416  88
   0   3  -3 4994.60 168.191   6
   0   3  -3 4756.01 170.119  66
   0   3  -3 5169.01 171.851   5
   0   3  -3 5062.35 172.182  74
   0  -3   3 5109.12 161.377  95
   0  -3   3 5080.33 169.539  15
   0  -4   4 18873.5 614.875  88
   0   4  -4 18963.2 617.818  86
   0   4  -4 19379.0 619.446  74
   0   4  -4 19817.9 619.295   5
   0  -4   4 19069.6 603.339  95
   0  -5   5 14653.9 458.833  95
   0  -5   5 14337.2 458.578  29
   0  -5   5 14282.3 474.206  88
   0   5  -5 14614.6 480.433   5
   0  -6   6 5272.18 171.695  95
   0  -6   6 5247.74 171.231  29
   0  -7   7-9.21218 8.35169  43
   0  -7   7 0.71132 8.80961  29
   0  -8   8 3415.75 110.971  43
   0  -8   8 3435.49 110.936  29
   0  -8   9 1283.25 41.6971  29
   0  -8   9 1199.29 41.8148  31
   0  -7   8 525.065 22.6547  29
   0  -6   7 2279.15 78.2720  29
   0  -5   6 2426.42 82.0572  95
   0   5  -6 2356.13 101.930  86
   0  -5   6 2381.86 98.0432  88
   0   5  -6 2442.80 103.330   5
   0  -5   6 2399.92 81.7059  29
   0   4  -5 593.395 36.2249   5
   0  -4   5 607.751 35.1647  88
   0   4  -5 482.179 34.7715  86
   0  -4   5 506.341 21.8283  95
   0   3  -4 4720.79 159.804  86
   0  -3   4 4572.32 147.008  95
   0   3  -4 4904.08 159.995   5
   0   3  -4 4484.96 159.856  74
   0  -3   4 4526.93 156.801  15
   0   3  -4 4544.05 157.981  16
   0   3  -4 4568.59 157.807  78
   0  -3   4 4462.94 156.605  88
   0  -2   3 15259.3 480.764  88
   0   2  -3 14641.1 479.729  68
   0  -2   3 15047.0 480.713  15
   0   2  -3 15132.5 481.610  16
   0  -2   3 14663.3 479.477  20
   0   2  -3 15003.0 482.031  66
   0   2  -3 15646.0 482.552  86
   0   2  -3 15538.3 482.912  74
   0   2  -3 15021.5 482.141   5
   0  -1   2 19034.8 595.616  20
   0  -1   2 18046.6 594.781   8
   0   1  -2 19664.4 597.123  74
   0   1  -2 18956.0 596.501  16
   0  -1   2 18720.4 595.937  15
   0   1  -2 19071.1 595.577  68
   0   1  -2 19163.6 595.348  62
   0   1  -2 19003.7 594.507  22
   0   1  -2 18591.1 596.484   5
   0   1  -2 18706.6 596.931  66
   0   0   1 1047.53 34.9666   8
   0   0   1 1053.71 35.6931  20
   0   0  -1 1040.84 35.2041  21
   0   0   1 1073.83 35.9154  13
   0   0  -1 1095.52 35.8493  16
   0   0   1 1035.80 35.5116  61
   0   1   0 8738.31 266.103   6
   0   1   0 8853.71 266.614   5
   0   1   0 8711.06 265.696  65
   0  -1   0 8029.10 264.466  52
   0  -1   0 8188.26 265.982  14
   0  -2   1 21754.6 677.972  52
   0   2  -1 21424.1 679.564   5
   0  -2   1 21535.7 678.987  77
   0   2  -1 21538.6 678.780   6
   0   2  -1 21190.0 679.691  71
   0  -3   2 1992.40 71.6708  15
   0   3  -2 1890.78 71.6380  66
   0   3  -2 2026.65 74.0705   5
   0  -3   2 2037.03 72.1587  77
   0   3  -2 2066.84 75.1316  90
   0   3  -2 1965.79 73.8807  74
   0   3  -2 1999.01 71.4577   6
   0   4  -3 16110.1 534.613  90
   0  -4   3 16570.7 529.104  88
   0   4  -3 16389.1 532.461   5
   0   4  -3 16803.1 533.057  74
   0  -4   3 16457.4 519.342  95
   0   4  -3 16524.1 528.987   6
   0  -5   4 1883.28 63.4820  95
   0   5  -4 1771.45 79.3894  74
   0  -5   4 1876.68 75.6128  88
   0   5  -4 1787.88 79.7432   5
   0   6  -5 5302.67 196.432   5
   0  -6   5 5211.39 171.502  29
   0  -6   5 5369.62 172.157  95
   0  -7   6 992.828 38.4661  95
   0  -7   6 1000.41 37.8309  29
   0  -8   7 187.339 12.2164  43
   0  -7   9 28.3586 7.48294  29
   0  -6   8 1251.55 46.0679  29
   0  -5   7 8165.64 262.404  29
   0  -4   6 15295.2 487.165  29
   0  -4   6 15086.2 503.301  88
   0  -4   6 15456.3 487.119  95
   0   4  -6 15181.5 507.844  86
   0   4  -6 16071.0 508.875   5
   0  -3   5 1731.03 58.9661  95
   0  -3   5 1701.01 70.2270  88
   0   3  -5 1731.99 73.3881  86
   0   3  -5 1703.63 71.1932  16
   0   2  -4 3304.94 116.103  16
   0   2  -4 3196.36 115.352  78
   0  -2   4 3375.85 114.895  88
   0  -2   4 3268.79 106.203  95
   0   2  -4 3379.91 117.337  86
   0  -2   4 3369.50 116.123  13
   0   2  -4 3368.24 116.666   5
   0  -1   3 5088.46 167.509  88
   0  -1   3 5231.01 169.598  13
   0   1  -3 5181.98 169.111  16
   0   1  -3 5114.82 169.528  86
   0   1  -3 5148.41 168.263  68
   0   1  -3 5152.24 166.923  62
   0  -1   3 5014.53 166.269   8
   0  -1   3 5070.24 168.268  20
   0   1  -3 5147.86 168.927  78
   0   0   2 163945. 5145.05  20
   0   0   2 162120. 5143.37   8
   0   0   2 164078. 5144.49  61
   0   0  -2 165148. 5143.84  51
   0   0  -2 165168. 5143.80  21
   0   0  -2 164548. 5145.34  16
   0   0   2 163927. 5142.71  70
   0   0   2 165682. 5145.35  13
   0  -1  -1 6876.65 227.729  64
   0  -1  -1 7420.28 230.225  16
   0  -1  -1 7094.11 229.552   7
   0  -1  -1 7352.87 227.010  60
   0   1   1 7339.11 230.232   5
   0  -1  -1 6889.43 229.851  63
   0   1   1 7279.53 229.514   6
   0   1   1 7445.45 229.061  69
   0  -2   0 15821.7 509.203  14
   0   2   0 15828.5 509.965   5
   0   2   0 16096.5 508.228  65
   0   2   0 16535.3 509.362   6
   0   3  -1 2325.52 82.8988  90
   0  -3   1 2338.45 80.9801  77
   0   3  -1 2180.73 80.8392   6
   0   3  -1 2329.46 82.8425   5
   0   3  -1 2272.65 81.3509  71
   0   4  -2 833.123 42.0014  90
   0  -4   2 794.754 38.4006  77
   0   4  -2 808.199 38.6860   6
   0  -4   2 832.238 29.6527  95
   0   4  -2 736.465 39.4709  74
   0  -4   2 839.444 29.5632  96
   0   5  -3 5712.52 201.088  74
   0   5  -3 5962.96 203.528   5
   0  -5   3 5753.35 185.382  95
   0   6  -4 2319.01 80.8702  42
   0  -6   4 2422.49 85.7881  28
   0   6  -4 2195.71 99.1623   5
   0   6  -4 2440.83 99.9154  74
   0  -6   4 2277.82 78.7926  95
   0   7  -5 363.805 22.1749  42
   0  -7   5 391.655 19.7309  95
   0  -8   6 72.7307 9.97839  43
   0  -9   7 251.599 11.8682  43
   0  -7  10 958.539 32.9909  29
   0  -6   9 780.319 30.5075  29
   0  -5   8 1384.47 50.5378  29
   0  -4   7 102.391 11.2396  29
   0  -4   7 99.4675 10.7979  92
   0  -4   7 86.1632 11.0708  25
   0  -3   6 1340.14 46.8926  95
   0  -3   6 1261.30 59.6873  88
   0   3  -6 1418.65 63.9882   5
   0  -2   5 16145.5 522.546  88
   0  -2   5 16589.0 526.069  13
   0   2  -5 16337.5 525.061  78
   0  -2   5 15979.3 524.001  61
   0  -2   5 15876.5 511.730  95
   0   2  -5 16981.9 525.325  16
   0   2  -5 16951.7 525.828   5
   0   2  -5 16839.4 526.849  86
   0   2  -5 16242.9 512.855  94
   0  -1   4 8778.11 299.228  61
   0   1  -4 9158.00 300.365  78
   0  -1   4 9710.37 299.929  20
   0   1  -4 9277.73 298.819  81
   0   1  -4 9026.89 300.122  16
   0  -1   4 9030.02 300.535  13
   0  -1   4 8794.82 297.731  88
   0   1  -4 9441.30 291.655  94
   0   0  -3 9554.15 304.759  51
   0   0  -3 9676.26 307.091  16
   0   0   3 9798.49 306.952  20
   0   0   3 9706.59 307.205  13
   0   0   3 9251.37 305.758  61
   0   0  -3 9763.65 306.076  81
   0   0   3 9160.97 303.902   8
   0  -1  -2 3679.69 120.394  67
   0  -1  -2 3852.16 123.871  16
   0   1   2 3713.35 123.596  20
   0   1   2 3645.86 122.086   6
   0   1   2 3704.08 120.353  69
   0   1   2 3816.71 122.210  72
   0  -2  -1 31940.9 994.270  63
   0   2   1 31499.6 993.505  23
   0   2   1 31573.0 995.228  72
   0   2   1 32159.0 994.335   6
   0   2   1 31570.1 994.869   5
   0  -2  -1 30765.3 994.396   7
   0  -2  -1 31354.0 994.172  12
   0   2   1 31495.3 993.901  69
   0   3   0 20601.6 645.969  71
   0   3   0 20072.6 646.508  65
   0   3   0 20941.9 648.106   6
   0   3   0 19685.7 649.267   5
   0  -3   0 20580.4 647.908  14
   0   4  -1 7007.29 242.002  71
   0   4  -1 7284.00 243.855  90
   0   4  -1 7571.21 245.036   5
   0  -4   1 7305.39 241.699  77
   0   4  -1 7466.99 242.173   6
   0   5  -2 143.121 19.3071   6
   0   5  -2 140.877 20.1600  74
   0   5  -2 86.2415 20.3741   5
   0   5  -2 113.424 22.0037  90
   0  -5   2 139.340 10.2150  95
   0  -5   2 161.608 10.0201  96
   0   6  -3 1359.12 66.6246   5
   0  -6   3 1319.27 53.1996  28
   0  -6   3 1256.30 64.2516   7
   0  -6   3 1295.86 46.7388  96
   0  -6   3 1311.93 46.7508  95
   0  -7   4 2951.16 100.323  95
   0   7  -4 2963.16 102.974  42
   0  -7   4 3141.42 108.029  28
   0  -8   5 536.745 23.8357  95
   0   8  -5 562.056 27.4045  42
   0  -9   6 633.488 24.2636  43
   0   9  -6 615.932 26.2347  42
   0  -6  10 14.4573 6.96136  29
   0  -5   9 198.459 13.9491  29
   0  -4   8 3085.60 102.375  92
   0  -4   8 2941.22 101.526  29
   0  -4   8 3080.24 101.865  25
   0  -3   7 8219.78 255.177  92
   0   3  -7 8228.56 276.691   5
   0  -3   7 7745.21 254.191  29
   0  -3   7 7873.96 254.585  25
   0  -2   6 946.632 47.7705  13
   0   2  -6 949.947 47.9385  16
   0   2  -6 961.400 48.3674   5
   0   2  -6 967.451 36.0102  94
   0   1  -5 355.840 16.3645  94
   0  -1   5 376.021 24.1128  20
   0   1  -5 307.807 23.5345  16
   0  -1   5 321.625 23.3775  61
   0  -1   5 334.580 24.3358  13
   0   0  -4 9261.08 300.602  81
   0   0  -4 9268.10 293.006  94
   0   0  -4 9086.60 299.022  51
   0   0  -4 9433.46 302.049  16
   0   0   4 9200.76 301.701  20
   0   0   4 9358.76 302.300  13
   0   0   4 9269.53 301.777  82
   0   1   3 105.413 13.9781  20
   0  -1  -3 98.2236 13.7642  16
   0   1   3 100.977 11.9264   8
   0   1   3 104.016 13.6417  82
   0  -1  -3 105.305 11.1242  11
   0  -2  -2 4732.34 156.438  12
   0   2   2 4634.38 155.753   6
   0  -2  -2 4381.93 156.789  16
   0   2   2 4903.27 158.366  84
   0   2   2 4692.10 157.794   5
   0   2   2 4828.13 156.880  72
   0   2   2 4681.87 157.280  82
   0  -2  -2 4867.35 156.929  63
   0   2   2 4742.23 154.670  69
   0   3   1 566.882 28.5756   6
   0   3   1 492.442 28.0513   5
   0  -3  -1 528.547 28.3224   7
   0  -4   0 2228.19 77.1580  14
   0  -4   0 1908.24 75.0251  77
   0   4   0 1779.53 76.8231   5
   0  -4   0 1941.11 77.8443   7
   0   4   0 2021.73 76.5428  90
   0   4   0 2184.99 78.2225   6
   0  -5   1 12.4540 12.9409   7
   0   5  -1 2.37557 14.8321  90
   0  -5   1 12.3239 13.2299  77
   0   5  -1 10.9842 14.9770   6
   0  -5   1 12.9607 6.39837  96
   0   5  -1 10.1745 16.0829   5
   0  -6   2 4730.79 168.620   7
   0   6  -2 4536.37 168.450   5
   0  -6   2 4440.74 163.103  77
   0   6  -2 4658.70 165.778   6
   0   6  -2 4506.05 168.013  90
   0  -6   2 4519.39 147.975  96
   0  -7   3 3251.92 111.449  96
   0  -7   3 3570.90 118.596  28
   0   8  -4 711.805 32.8070  42
   0   9  -5 900.256 35.8067  42
   0  -9   5 882.515 32.9021  43
   0  -5  10 1559.24 54.4460  29
   0  -5  10 1602.60 54.7251  25
   0  -4   9 203.537 14.6575  25
   0  -4   9 213.010 14.6721  92
   0  -4   9 216.661 14.1963  29
   0  -3   8 2425.54 83.9165  25
   0  -3   8 2513.48 84.7101  92
   0   2  -7 2120.29 72.9906  94
   0   2  -7 2143.33 89.9572   5
   0  -2   7 2133.16 72.2942  92
   0   2  -7 2168.62 89.7611  16
   0  -2   7 2055.88 71.6044  25
   0  -1   6 2013.07 69.4219  92
   0   1  -6 2156.03 84.1070  16
   0  -1   6 2065.69 83.5291  13
   0   1  -6 2052.63 70.1228  94
   0  -1   6 2190.75 82.9517  20
   0   0   5 7859.55 255.812  92
   0   0  -5 8002.21 256.582  94
   0   0   5 7926.18 267.909  82
   0   0   5 8218.93 268.706  13
   0   0   5 8504.53 268.302  20
   0   0  -5 8470.83 267.545  81
   0   0  -5 8381.94 268.916  16
   0   1   4 548.684 29.6409  20
   0   1   4 490.586 28.3500  82
   0   1   4 496.193 25.5055   8
   0  -1  -4 530.784 28.6841  16
   0  -2  -3 4925.82 166.018  63
   0   2   3 4782.40 164.910   6
   0   2   3 4913.50 167.438  84
   0   2   3 5055.12 165.440  72
   0  -2  -3 5092.09 167.557  16
   0   2   3 4978.91 167.862  82
   0   3   2 2151.95 77.5460   6
   0  -3  -2 2130.33 78.4991  63
   0  -3  -2 2023.66 76.2889  85
   0   3   2 2074.56 76.9249  23
   0   3   2 2202.82 80.0816   5
   0  -4  -1 1217.16 42.4578  97
   0  -4  -1 1234.65 52.2612  14
   0   4   1 1193.21 53.8097   5
   0  -4  -1 1267.52 54.6414   7
   0   4   1 1310.78 53.5891   6
   0  -5   0 495.117 32.8027   7
   0  -5   0 510.523 31.1354  77
   0   5   0 590.258 34.4107   6
   0   5   0 513.597 34.3805   5
   0   6  -1 647.555 41.3552  90
   0  -6   1 625.725 38.2432  77
   0  -6   1 682.106 41.9571   7
   0  -6   1 625.749 25.7589  96
   0   6  -1 632.511 39.7123   6
   0   6  -1 620.128 41.7889   5
   0   7  -2 1019.72 60.6874   5
   0  -7   2 1082.71 46.4921  28
   0  -7   2 1047.51 59.8796   7
   0  -7   2 1063.75 40.1730  96
   0  -8   3 619.859 34.4454  28
   0   8  -3 649.871 30.9472  42
   0  -9   4 1380.11 49.6650  43
   0   9  -4 1505.22 53.2610  42
   0  10  -5 669.513 24.7731  42
   0 -10   5 606.695 22.4810  43
   0  -5  11 120.023 8.55853  25
   0  -4  10 6.32565 9.45814  25
   0  -4  10 15.7742 8.51650  92
   0  -3   9 379.330 20.3489  92
   0  -3   9 396.913 20.5866  25
   0   2  -8 4030.99 147.528   5
   0  -2   8 3573.24 122.395  25
   0  -2   8 3678.52 123.189  92
   0   2  -8 3832.79 124.224  94
   0   1  -7 25.0777 16.8904   5
   0   1  -7 18.9833 14.8530  16
   0  -1   7 22.8634 8.64293  92
   0   1  -7 31.5926 10.6931  94
   0   0  -6 267.227 24.0929  16
   0   0   6 264.391 13.7137  92
   0   0   6 272.020 24.4276  20
   0   1   5 3335.23 127.272  82
   0  -1  -5 3745.04 128.113  16
   0  -2  -4 5751.52 205.163  63
   0   2   4 6498.21 205.220   8
   0  -2  -4 6507.29 208.760  16
   0   2   4 5833.51 207.703  82
   0  -3  -3 7914.19 255.667  63
   0   3   3 7544.90 254.331  23
   0  -3  -3 7822.54 244.385  97
   0   3   3 7170.05 253.500   6
   0   4   2 4332.02 151.500   5
   0   4   2 4224.09 149.610   6
   0  -4  -2 4300.48 138.301  97
   0   5   1 1360.88 60.9265   6
   0  -5  -1 1396.43 58.5816  77
   0   5   1 1303.94 61.3057   5
   0  -5  -1 1330.42 60.6796   7
   0  -6   0 912.118 50.4547   7
   0  -6   0 927.819 34.5879  96
   0   6   0 1009.01 50.7017   6
   0  -6   0 853.814 46.4690  77
   0   6   0 852.566 50.0997   5
   0   7  -1 134.225 24.8077   5
   0  -7   1 174.734 13.6956  36
   0  -7   1 126.777 23.1389  77
   0  -7   1 141.471 23.6465   7
   0  -7   1 181.709 13.0529  96
   0   7  -1 164.616 23.7915   6
   0  -7   1 192.324 18.5199  28
   0   7  -1 184.209 15.7296  50
   0  -8   2 1888.18 68.0720  96
   0  -8   2 2061.58 74.8202  28
   0   9  -3 3768.59 126.216  42
   0  10  -4 182.559 12.9112  42
   0  -4  11 8.46200 7.56384  25
   0  -3  10 1068.90 40.6556  92
   0  -3  10 1109.76 40.6863  25
   0  -3  10 1016.15 40.6258  33
   0  -2   9 1676.82 60.3379  33
   0  -2   9 1663.48 59.3780  38
   0  -2   9 1585.52 58.9713  25
   0  -2   9 1713.18 59.9376  92
   0  -1   8 755.352 30.5722  38
   0   1  -8 737.987 48.0984   5
   0  -1   8 710.417 29.5922  25
   0   1  -8 670.556 46.0337  16
   0  -1   8 747.554 30.3350  92
   0   0   7 3662.55 121.568  92
   0   0  -7 3892.17 141.751  16
   0   1   6 40.3485 17.2113  82
   0  -1  -6 79.0815 17.2314  16
   0  -2  -5 4488.24 154.178  16
   0   2   5 4102.79 154.024  82
   0   3   4 8008.65 276.399   6
   0  -3  -4 8718.44 278.363  63
   0  -4  -3 134.807 9.98478  97
   0   4   3 138.046 17.8217   6
   0   5   2 813.697 43.0134   6
   0   5   2 738.915 44.0670   5
   0  -5  -2 829.609 30.8474  97
   0  -6  -1 11359.1 369.543   7
   0   6   1 10738.5 368.727   5
   0   6   1 10810.2 366.387   6
   0  -6  -1 10875.6 363.827  77
   0   7   0 69.1132 20.3348   5
   0   7   0 35.0953 12.2809  50
   0  -7   0 22.5502 9.53764  36
   0  -7   0 16.1069 15.8680   7
   0   7   0 14.5097 19.3740   6
   0  -7   0 35.5296 15.5058  77
   0  -7   0 23.0038 8.65433  96
   0   8  -1 263.311 18.6328  50
   0  -8   1 226.278 16.2304  36
   0  -8   1 267.096 16.3332  96
   0   9  -2 3340.32 112.848  42
   0  10  -3 223.182 14.6816  42
   0  -4  12 137.683 7.85123  25
   0  -3  11 386.844 18.2021  25
   0  -3  11 381.387 18.4231  33
   0  -2  10 8012.43 257.924  92
   0  -2  10 8134.11 258.295  33
   0  -2  10 7961.28 257.377  38
   0  -2  10 7934.58 257.038  25
   0  -1   9 393.881 20.5807  25
   0  -1   9 403.827 20.8518  92
   0  -1   9 406.103 22.0149  33
   0  -1   9 432.981 21.8152  38
   0   0   8 84.9343 11.4290  38
   0   0  -8 39.3668 17.4940  16
   0   0   8 84.9335 12.6343  24
   0   0   8 59.2934 10.4872  92
   0   0   8 47.8027 11.0438  33
   0   1   7 3299.24 114.030  38
   0   1   7 3513.83 114.641  33
   0  -2  -6 1232.22 59.6062  16
   0  -3  -5 18569.9 576.173  63
   0  -3  -5 16856.9 578.147  16
   0  -4  -4 2723.19 102.794  63
   0   4   4 2563.92 100.846   6
   0   5   3 5326.95 187.620   6
   0  -5  -3 4956.58 185.485   9
   0  -5  -3 5371.68 171.061  97
   0  -6  -2 3112.30 92.5018  36
   0   6   2 3149.81 112.466   6
   0   6   2 3150.17 114.669   5
   0   6   2 2763.82 92.9942  37
   0  -6  -2 3028.84 108.504  77
   0  -7  -1 586.306 38.5882  77
   0  -7  -1 576.890 25.8109  96
   0   7   1 545.161 42.4467   5
   0   7   1 597.580 28.5770  50
   0  -7  -1 587.731 26.0446  36
   0  -8   0 5002.66 162.645  96
   0   8   0 4999.31 164.083  50
   0  -8   0 4875.28 162.610  36
   0  -9   1 2995.94 102.355  96
   0   9  -1 3073.61 103.490  50
   0   9  -1 3114.26 103.906  42
   0  10  -2 24.7322 10.2382  42
   0  -3  12 285.450 12.9370  25
   0  -2  11 624.828 26.1947  38
   0  -2  11 674.730 27.2928  33
   0  -2  11 645.932 26.2406  25
   0  -1  10 54.3200 10.1460  92
   0   1 -10 48.3774 12.4646  49
   0  -1  10 51.4070 11.9789  33
   0  -1  10 45.4077 10.2701  25
   0  -1  10 52.3519 11.5455  38
   0   0   9 2588.44 88.0880  33
   0   0   9 2526.40 87.5441  38
   0   0   9 2630.09 87.1427  92
   0   0   9 2378.21 87.4347  24
   0   0  -9 2612.81 88.8179  49
   0   1   8 3548.37 118.668  24
   0  -1  -8 3567.50 119.423  49
   0   1   8 3551.32 118.612  33
   0  -1  -8 3550.15 142.011  16
   0   1   8 3505.57 118.199  38
   0   2   7 27533.9 883.042  38
   0  -2  -7 28504.9 884.371  49
   0  -2  -7 29381.5 907.830  16
   0   2   7 27827.0 883.547  33
   0  -3  -6 1070.00 41.6108  49
   0  -3  -6 1090.35 55.5956   9
   0  -3  -6 1187.47 59.7737  16
   0   4   5 16971.0 533.791   8
   0  -4  -5 16466.5 534.001  63
   0  -4  -5 15438.9 534.218   9
   0   5   4 3279.50 99.0960  37
   0  -5  -4 3510.25 97.9910  97
   0   5   4 3598.17 118.635   6
   0  -5  -4 3524.65 118.871   9
   0  -6  -3 13712.5 384.096  36
   0   6   3 13568.3 407.615   6
   0  -7  -2 529.789 24.8110  36
   0   7   2 558.184 27.0370  50
   0  -7  -2 585.942 24.9340  96
   0  -8  -1 1756.11 62.7211  96
   0   8   1 1846.97 64.7915  50
   0  -8  -1 1748.86 62.7880  36
   0  -8  -1 1637.80 79.1006  77
   0   9   0 4554.71 150.078  50
   0  -9   0 4525.08 148.800  96
   0  10  -1 5083.94 164.563  42
   0  -2  12 3022.64 97.9990  25
   0  -1  11 25.6322 9.96103  33
   0  -1  11 27.7557 9.57914  38
   0   1 -11 8.16802 10.3795  49
   0   0  10 513.759 24.8542  38
   0   0  10 551.588 25.7005  33
   0   0 -10 516.079 26.0918  49
   0   1   9 19521.6 605.512  33
   0  -1  -9 19589.5 606.350  49
   0   1   9 18895.4 604.941  38
   0   1   9 18422.5 605.291  24
   0  -2  -8 9.06426 11.8947  49
   0   2   8 7.29137 10.4723  33
   0   2   8 14.5155 10.4410  38
   0   2   8 16.4904 12.6276  24
   0   3   7 935.282 36.0153  24
   0  -3  -7 952.199 51.9379   9
   0  -4  -6 12880.7 406.593  49
   0  -4  -6 12216.4 426.749   9
   0  -5  -5 8585.30 282.360   9
   0   5   5 9194.56 282.274   8
   0  -6  -4 12024.7 318.198  36
   0   6   4 10568.8 318.877  37
   0   7   3 1183.64 43.9013  50
   0  -7  -3 1163.04 42.0074  36
   0   7   3 1077.89 43.3389  37
   0  -8  -2 5680.10 182.521  96
   0  -8  -2 5578.63 182.606  36
   0   8   2 5523.18 183.623  50
   0  -9  -1 3.79084 8.82238  36
   0   9   1-0.89216 13.2570  50
   0  -9  -1 8.72301 8.16186  96
   0  10   0 26.0386 9.89796  50
   0  -1  12 1317.88 42.8858  38
   0   1 -12 1137.94 43.0289  49
   0   0  11 3381.71 109.566  38
   0   0 -11 3211.68 110.335  49
   0  -1 -10 3139.22 105.609  49
   0   1  10 3110.39 104.201  38
   0   1  10 3030.47 104.594  24
   0   2   9 11067.4 345.134  38
   0   2   9 10682.3 345.985  24
   0  -2  -9 10566.4 346.523  49
   0   3   8 11584.8 375.555   4
   0  -3  -8 11713.2 376.448  49
   0   3   8 11951.9 375.967  24
   0   4   7 5479.41 194.305   4
   0  -4  -7 6535.76 195.913  49
   0   5   6 1310.80 51.3616  37
   0   5   6 1428.82 52.2368   4
   0  -6  -5 5.76533 12.0557  27
   0   6   5 4.91725 12.7431   4
   0   6   5 34.9031 13.4979  37
   0  -6  -5-0.83895 9.49040  36
   0   7   4 568.470 28.1638  37
   0   7   4 582.496 26.7539  50
   0  -7  -4 552.937 25.1211  36
   0   8   3 229.597 18.1010  50
   0  -8  -3 243.489 15.5190  36
   0  -8  -3 250.090 15.0490  96
   0   8   3 239.514 18.6335  37
   0   9   2 1647.33 58.5802  50
   0  -9  -2 1655.27 57.0708  96
   0  -9  -2 1566.05 56.9952  36
   0  10   1 2064.88 70.0847  50
   0   0 -12 72.1790 9.00878  49
   0   1  11 5515.70 173.925  38
   0  -1 -11 5234.07 174.711  49
   0   1  11 5347.45 174.014  24
   0  -2 -10 3422.99 111.811  49
   0   2  10 3209.81 110.757  24
   0   2  10 3275.33 109.867  38
   0  -3  -9 13.2039 13.4756  49
   0   3   9 16.2535 12.2651  24
   0   4   8 6621.63 220.128   4
   0   4   8 6902.65 219.810  24
   0   5   7 2341.77 82.5376   4
   0   6   6 5897.14 194.390   4
   0   6   6 5598.91 194.455  37
   0  -6  -6 6287.14 193.378  36
   0   7   5 7470.77 227.478  37
   0  -7  -5 7758.07 225.912  36
   0  -8  -4 2861.69 97.2833  36
   0   8   4 2879.18 98.0550  50
   0   8   4 2959.35 98.9918  37
   0  -9  -3 22.5684 8.35373  36
   0   9   3 10.4866 11.7124  50
   0  -9  -3 23.0685 7.33248  96
   0  10   2 1752.46 59.7940  50
   0   1  12 163.312 9.76456  24
   0   2  11 169.175 12.7885  24
   0   3  10 1578.95 56.5130  24
   0   4   9 17.7367 11.0541  24
   0   4   9 37.6017 12.3909   4
   0   5   8 587.504 28.0322   4
   0  -6  -7 134.421 12.0417  36
   0   6   7 131.125 14.8735  37
   0   6   7 133.650 15.6014   4
   0   7   6 541.960 26.2004   4
   0   7   6 558.257 27.6467  37
   0  -7  -6 601.767 25.0852  36
   0   8   5 771.013 32.7108  37
   0  -8  -5 784.388 30.5049  36
   0   9   4 24.7313 9.89305  37
   0   9   4 14.1818 9.24092  50
   0  -9  -4 3.83090 6.78641  36
   0  10   3 82.2482 8.77744  50
   0   2  12 1491.72 49.8838  24
   0   3  11 345.822 16.5406  24
   0   4  10 289.829 15.6598  24
   0   5   9 116.058 12.8539   4
   0   6   8 152.286 14.2394   4
   0  -6  -8 142.990 11.2916  36
   0   7   7 4745.73 151.863  37
   0   7   7 4631.37 151.541   4
   0  -7  -7 4577.67 150.465  36
   0  -8  -6 391.370 17.5512  36
   0   8   6 371.351 19.4359  37
   0   9   5 714.445 27.6678  37
   0  -4 -11 743.408 26.2047  36
   0   4  11 719.359 26.5579  24
   0   5  10 3313.63 106.135   4
   0  -5 -10 3214.40 105.661  36
   0   6   9 1281.17 43.5182   4
   0  -6  -9 1182.17 42.2266  36
   0   7   8 983.625 34.9828   4
   0  -7  -8 934.667 33.8342  36
   0   8   7 337.935 15.8529  37
   0   9   6 215.406 11.0994  37
   1   7   8 674.018 24.2988   4
   1   6   9 208.110 10.6309   4
   1   8   6 7.14877 8.00786  37
   1   7   7 2476.14 82.9746   4
   1   7   7 2520.19 83.3303  37
   1   6   8 1594.60 55.4099   4
   1   5   9 445.068 19.8603   4
   1   4  10 1531.73 52.2518  24
   1   3  11 2849.49 92.3736  24
   1   9   4 852.099 31.6885  50
   1   9   4 891.352 31.8477  37
   1   8   5 3939.56 129.223  37
   1   7   6 511.495 22.9426   4
  -1  -7  -6 432.075 27.3012  27
   1   7   6 468.621 23.4169  37
   1   6   7 877.146 32.4168   4
   1   6   7 922.404 32.5262  37
   1   5   8 3626.70 120.500   4
   1   4   9 41.0455 10.3225  24
   1   4   9 48.0739 11.3046   4
   1   3  10 288.687 16.0854  24
   1   2  11 544.238 21.9853  24
   1  10   2-1.17136 6.23196  50
   1   9   3 1324.73 47.2209  50
   1   8   4 1713.54 61.1580  50
   1   8   4 1762.97 61.7292  37
   1   7   5 494.668 24.2891  37
  -1  -7  -5 346.178 27.3117  27
   1   6   6 4113.03 124.944  37
   1   6   6 4239.29 124.983   4
   1   5   7 155.711 16.4439   4
   1   5   7 190.862 15.8603  37
   1   4   8 246.002 16.8859  24
   1   4   8 201.829 17.4932   4
   1   3   9 1791.21 63.9633  24
   1   2  10 90.3265 12.1863  24
   1   1  11 1984.70 67.4735  24
   1   1  11 2015.33 67.1309  38
   1  10   1 800.148 29.6745  50
   1   9   2 4520.58 147.683  50
   1   8   3 2070.80 72.9471  50
   1   8   3 2089.62 72.9316  37
  -1  -7  -4 56.0088 19.3262  27
   1   7   4 53.9141 14.2571  37
   1   7   4 92.7587 15.2440  50
  -1  -6  -5 1455.05 65.6734  27
   1   6   5 2272.76 67.9788  37
  -1  -5  -6 9740.44 396.781  27
   1   5   6 16477.6 400.312  37
  -1  -4  -7 216.769 16.1799  27
   1   3   8 1191.32 46.1150  24
  -1  -2  -9 2.90082 11.6818  49
   1   2   9 19.0501 12.9701  24
   1   1  10 337.860 19.7858  24
   1   1  10 346.564 18.4210  38
  -1  -1 -10 362.163 19.8362  49
   1   0  11 2371.18 79.3204  38
   1  -1  12 2508.97 81.4459  38
   1  10   0 2215.35 73.6562  50
  -1  -9  -1 578.167 23.6542  96
   1   9   1 553.989 26.0571  50
  -1  -8  -2 26.0447 8.37896  96
   1   8   2 39.0483 14.8055  50
   1   7   3 169.781 16.1494  37
   1   7   3 210.465 18.3467  50
  -1  -6  -4 837.086 42.5976  27
   1   6   4 1397.70 44.9361  37
  -1  -5  -5 1165.89 45.5823  27
  -1  -4  -6 1831.10 66.6285  27
  -1  -3  -7 45.6962 13.3683  49
  -1  -2  -8 1276.60 48.9776  49
   1   1   9 16451.8 521.728  38
   1   1   9 16516.8 522.675  24
   1   1   9 16671.6 521.997  33
  -1  -1  -9 16086.0 522.508  49
   1   0  10 1099.98 42.8998  38
   1   0  10 1182.07 43.4739  33
   1  -1  11 195.705 12.5636  38
   1  -1  11 162.481 12.7328  33
   1  10  -1 2222.12 74.3590  42
   1   9   0 3634.23 120.845  50
   1   8   1 424.231 23.4996  50
  -1  -8  -1 388.067 19.6721  96
  -1  -7  -2 1209.04 64.1084  27
  -1  -7  -2 1714.16 56.3231  96
  -1  -6  -3 591.835 30.9107  27
  -1  -5  -4 8342.11 299.001  27
  -1  -5  -4 14335.6 331.712   9
  -1  -4  -5 16699.2 450.321   9
  -1  -4  -5 12460.4 424.824  27
  -1  -3  -6 1074.41 57.3958   9
  -1  -3  -6 1107.26 46.3077  27
  -1  -3  -6 1140.97 43.7804  49
  -1  -2  -7 224.430 17.6753  49
   1   1   8 62.3418 11.9178  33
   1   1   8 73.7805 11.5369  38
   1   0   9 262.775 17.8041  38
   1   0   9 269.509 17.8143  33
   1   0   9 274.425 18.5572  24
   1  -1  10 17537.3 551.048  38
   1  -1  10 17227.5 551.270  33
   1  -2  11 226.172 13.8544  33
   1  -2  11 220.918 12.4418  25
   1  -2  11 221.990 13.3794  38
   1  10  -2 3135.15 102.999  42
  -1  -9   1 45.0204 14.0317  28
   1   8   0 3604.18 121.438  50
  -1  -8   0 3607.65 120.102  96
   1   7   1 7243.21 239.370  50
  -1  -7  -1 7501.23 238.193  96
  -1  -6  -2 222.931 13.3214  96
   1   6   2 260.032 27.6949   6
  -1  -5  -3 2760.40 89.3472  11
  -1  -5  -3 1485.86 59.0973  27
  -1  -4  -4 5219.11 186.691   9
  -1  -3  -5 1257.66 59.4208   9
   1   3   5 1248.29 63.1402  82
  -1  -3  -5 1216.47 62.0929  12
  -1  -2  -6 374.797 30.8565   9
   1   2   6 479.947 37.2589  82
  -1  -2  -6 441.644 22.0932  49
  -1  -2  -6 484.261 35.3080  12
   1   1   7 11835.3 380.061  82
   1   1   7 11116.9 354.514  33
  -1  -1  -7 10571.2 375.679  16
   1   1   7 10731.4 354.083  38
  -1  -1  -7 11518.0 355.347  49
   1   0   8 9989.68 325.001  33
   1   0   8 10274.9 324.831  38
   1  -1   9 6514.87 213.078  38
   1  -1   9 6530.79 213.456  33
   1  -1   9 6621.52 212.625  92
   1  -2  10 461.726 21.4890  25
   1  -2  10 498.328 22.8981  38
   1  -2  10 460.212 21.6677  92
   1  -2  10 447.074 22.7976  33
   1  -3  11 39.4500 8.50368  33
   1  -3  11 29.7409 7.73158  25
   1  10  -3 1222.67 43.3434  42
   1   9  -2 1141.84 43.9628  42
  -1  -9   2 1122.41 46.5955  28
  -1  -8   1 73.8783 10.4564  96
  -1  -8   1 84.6711 16.5303  28
   1   7   0 31.8985 14.2369  50
  -1  -7   0 6.84869 8.41677  96
  -1  -7   0 16.2622 15.4794  28
   1   6   1 800.094 47.7502   6
  -1  -6  -1 918.389 31.7615  96
   1   5   2 270.315 25.0360   6
  -1  -5  -2 257.432 25.2256  14
  -1  -4  -3 13905.6 460.926   9
  -1  -4  -3 14239.1 464.543  11
   1   4   3 14126.2 464.633  72
   1   3   4 10865.2 355.369  84
   1   3   4 10264.2 353.165  82
  -1  -3  -4 10360.3 351.277   9
  -1  -3  -4 10906.7 354.409  12
  -1  -2  -5 13192.7 430.387  12
  -1  -2  -5 11946.6 427.568  16
   1   2   5 13614.2 430.691  82
  -1  -2  -5 12925.0 426.018   9
   1   2   5 13291.0 429.194  84
   1   2   5 12939.5 411.796  99
   1   1   6 652.238 40.7273  82
  -1  -1  -6 689.447 40.4002  16
   1   1   6 575.790 25.5776  99
   1   0   7 735.735 46.0751  82
   1   0   7 783.350 46.6582  20
   1   0   7 704.832 29.9822  38
   1  -1   8 14543.2 454.105  38
   1  -1   8 14282.1 453.511  92
   1  -1   8 14023.1 452.708  25
   1  -2   9 1302.60 47.3550  38
   1  -2   9 1256.31 46.1136  25
   1  -2   9 1188.58 47.2097  33
   1  -2   9 1204.71 46.4842  92
   1  -3  10 567.119 24.4195  92
   1  -3  10 518.409 24.1592  25
   1  -3  10 567.074 25.2309  33
   1  -4  11 2157.62 72.1824  33
   1  -4  11 2184.27 71.8296  25
   1  10  -4 581.563 23.1433  42
   1   9  -3 3109.45 103.851  42
  -1  -9   3 3014.76 106.583  28
  -1  -8   2 3150.36 111.543  28
  -1  -7   1 2162.12 76.9485  96
   1   7  -1 2183.43 98.6970  90
  -1  -7   1 2388.24 83.0755  28
   1   6   0 534.986 37.7363   6
  -1  -6   0 472.519 33.0449  77
   1   6   0 537.984 40.1303  90
  -1  -6   0 625.724 28.4209  28
  -1  -6   0 525.017 22.3664  96
   1   5   1 506.925 34.7668   6
  -1  -5  -1 561.672 35.9725  14
  -1  -5  -1 567.006 22.7492  96
   1   4   2 36620.2 1146.00   6
  -1  -4  -2 34924.7 1145.13   9
   1   4   2 35859.3 1147.62  69
   1   4   2 37070.8 1150.94  72
  -1  -3  -3 2166.82 86.2748  11
  -1  -3  -3 2035.23 83.6835   9
   1   3   3 2221.32 86.1113  82
   1   3   3 2192.88 73.4543  99
  -1  -3  -3 2249.06 87.2260  12
   1   3   3 2156.39 87.6974  84
   1   3   3 2266.12 86.5301  72
  -1  -2  -4 1168.42 53.9330   9
   1   2   4 1291.52 57.6121  82
   1   2   4 1259.69 44.2194  99
  -1  -2  -4 1227.02 57.0009  12
   1   2   4 1214.36 56.1918  84
   1   1   5 13171.4 410.545  99
   1   1   5 12632.3 424.767  20
  -1  -1  -5 11849.4 420.945   9
   1   1   5 13110.2 427.010  82
  -1  -1  -5 13637.6 425.876  16
  -1   0  -6 917.404 48.4460  16
   1   0   6 936.320 49.6003  82
   1   0   6 929.866 49.1757  20
   1  -1   7 863.018 33.4480  92
  -1   1  -7 911.766 51.0045   5
   1  -1   7 828.777 32.6765  25
   1  -1   7 808.658 33.6750  38
   1  -2   8 213.352 14.8718  25
   1  -2   8 212.474 15.6978  38
   1  -2   8 195.916 15.1080  92
   1  -3   9-2.76013 9.58594  92
   1  -3   9 34.4406 11.1690  25
   1  -4  10 1028.28 39.5586  33
   1  -4  10 1060.52 38.7863  25
   1  -5  11-0.68089 5.14366  25
   1   9  -4 254.890 17.5723  42
  -1  -8   3 768.040 37.9154  28
  -1  -7   2 10386.3 343.460  47
  -1  -7   2 11515.0 347.132  28
   1   7  -2 10738.0 367.500  90
  -1  -7   2 10417.6 341.147  96
   1   6  -1 35.2213 22.1272  90
  -1  -6   1 7.05425 15.5708   7
  -1  -6   1-1.47063 7.71505  96
  -1  -6   1 7.20613 12.7081  28
   1   6  -1 40.2654 20.6763   6
  -1  -6   1 24.5685 11.6678  47
  -1  -5   0 814.204 31.3217  96
  -1  -5   0 858.431 45.0846  14
   1   5   0 928.272 46.9649   6
  -1  -5   0 852.703 42.4359  77
   1   4   1 1773.15 74.1265   5
  -1  -4  -1 1815.73 75.2937  14
   1   4   1 1811.98 77.4699  72
   1   4   1 2019.70 76.3020   6
   1   4   1 1950.15 76.6341  69
   1   3   2 1228.55 51.9515  69
   1   3   2 1180.60 54.3456  84
  -1  -3  -2 1274.06 54.7973  12
  -1  -3  -2 1220.26 51.1444   9
   1   3   2 1203.92 50.7446   6
   1   3   2 1199.20 53.4899  72
   1   2   3 40703.1 1300.89  72
   1   2   3 41206.0 1290.67  99
  -1  -2  -3 41698.0 1303.11  12
   1   2   3 40424.9 1302.99  84
  -1  -2  -3 40200.2 1300.47   9
   1   2   3 41451.3 1302.30  82
  -1  -2  -3 41914.8 1301.96  11
  -1  -1  -4 6668.05 217.976  16
   1   1   4 6217.42 216.512  84
   1   1   4 6147.70 216.549  20
   1   1   4 6397.90 218.468  82
  -1  -1  -4 6205.11 214.645   9
   1   1   4 6569.38 205.630  99
   1   0   5 7.05407 13.9108  82
   1   0   5 19.2425 15.4000  13
  -1   0  -5 2.18222 12.6319  16
   1   0   5 2.33842 13.2288  20
   1   0   5 20.4332 6.39424  99
   1  -1   6 122.718 18.8188  20
   1  -1   6 123.161 19.8878  13
  -1   1  -6 94.3622 18.2139   5
   1  -2   7 3089.90 122.255  13
  -1   2  -7 3077.80 120.866   5
   1  -2   7 2906.17 100.043  25
   1  -2   7 3071.40 101.004  38
   1  -3   8 7523.57 245.368  25
   1  -3   8 7727.86 246.250  92
   1  -4   9 845.848 33.8474  92
   1  -4   9 808.471 33.2355  25
   1  -5  10 269.619 14.8566  33
   1  -5  10 285.824 14.5425  25
  -1  -9   5 401.830 17.1834  43
   1   9  -5 379.965 20.1221  42
  -1  -8   4 552.627 23.9451  43
   1   8  -4 595.199 28.1333  42
  -1  -8   4 513.077 30.9491  28
  -1  -7   3 137.111 19.4344  28
   1   7  -3 161.806 28.6862  90
   1   6  -2 92.4710 20.7811   6
  -1  -6   2 154.755 17.5275  28
   1   6  -2 152.935 26.4568  90
  -1  -6   2 112.658 14.3736  47
  -1  -6   2 167.425 11.9281  96
  -1  -6   2 111.995 21.4087   7
   1   6  -2 102.355 21.9765  74
  -1  -5   1 9.31376 6.61753  96
   1   5  -1 2.50550 14.4985  65
  -1  -5   1 16.5743 15.2520   7
   1   5  -1 32.6697 16.4745   6
  -1  -5   1 8.84702 12.0119  77
   1   5  -1 16.9543 17.2986  90
  -1  -4   0 996.043 33.9104  96
   1   4   0 927.259 44.6171   5
   1   4   0 1017.37 45.4662   6
  -1  -4   0 875.372 44.4302  14
   1   4   0 847.710 42.9645  65
   1   4   0 909.786 46.1135  72
  -1  -4   0 934.584 42.5035  77
  -1  -4   0 1012.54 47.2607   7
   1   3   1 2390.30 91.7242  84
   1   3   1 2468.47 91.8647  72
   1   3   1 2488.63 89.7502   5
   1   3   1 2381.58 90.5344  69
   1   3   1 2658.53 90.5465   6
  -1  -3  -1 2412.85 88.4538   9
   1   2   2 7203.82 232.706   6
   1   2   2 7141.84 236.961  84
  -1  -2  -2 7074.35 234.779   9
   1   2   2 7043.66 233.418  59
  -1  -2  -2 7235.95 236.583  12
  -1  -1  -3 13315.1 416.627  16
   1   1   3 12957.1 416.269  20
   1   1   3 12811.1 415.743  70
  -1  -1  -3 13254.3 416.779  11
   1   1   3 12605.9 416.689  83
   1   1   3 12866.4 416.852  84
  -1  -1  -3 12606.1 415.067   9
  -1   0  -4 147.491 16.6315  16
   1   0   4 88.6600 14.9754  91
   1   0   4 137.600 17.6339  20
   1   0   4 128.335 17.2817  83
   1   0   4 119.881 17.3215  13
   1  -1   5 3763.80 140.893  13
   1  -1   5 4032.16 140.473  20
   1  -2   6 258.502 26.0128  20
   1  -2   6 267.148 26.4413  13
  -1   2  -6 265.246 25.5629   5
   1  -3   7 39.0680 9.79095  25
   1  -3   7 34.5209 17.4136  88
  -1   3  -7 29.8994 18.3406   5
   1  -3   7 50.1283 17.0624  13
   1  -4   8 4302.05 138.248  92
   1  -4   8 4196.53 137.426  25
   1  -4   8 4017.17 136.874  29
   1  -5   9 243.664 14.8499  92
   1  -5   9 221.898 14.1959  29
   1  -5   9 248.702 15.1167  25
   1  -6  10 49.7938 6.91807  29
  -1  -9   6 316.209 14.3119  43
   1   8  -5 1111.90 44.5009  42
  -1  -8   5 1167.42 42.1216  43
  -1  -7   4 11786.6 374.744  43
  -1  -7   4 12206.0 382.270  28
  -1  -6   3 2105.82 89.1744  19
   1   6  -3 2257.28 96.4813  74
  -1  -6   3 2194.07 76.1171  96
  -1  -6   3 2411.84 82.4105  28
  -1  -6   3 2137.66 78.6996  47
   1   6  -3 2406.32 96.0086   6
   1   6  -3 2240.22 99.5957  90
   1   5  -2 125.418 20.5350  71
   1   5  -2 143.334 20.8416   6
   1   5  -2 148.012 24.6894  90
  -1  -5   2 117.679 19.5170   7
  -1  -5   2 121.195 9.57557  96
  -1  -5   2 99.9970 14.6315  19
  -1  -4   1 66.9445 7.42076  96
  -1  -4   1 71.2160 11.7569  19
   1   4  -1 79.6915 16.3207  71
  -1  -4   1 53.3342 14.3385  14
  -1  -4   1 45.1986 12.9456  77
   1   4  -1 65.7903 15.7739  65
   1   4  -1 66.2280 15.3981   6
  -1  -4   1 41.4895 14.4230   7
  -1  -3   0 18001.9 551.605   7
  -1  -3   0 16327.0 546.538   9
   1   3   0 17514.2 551.488  69
   1   3   0 16864.3 551.023  84
   1   3   0 16789.5 548.942   6
  -1  -3   0 17310.4 547.596  77
  -1  -3   0 17506.9 551.607  14
   1   3   0 17219.9 549.229   5
   1   3   0 17715.6 552.341  72
   1   2   1 47958.4 1521.97   5
   1   2   1 47911.2 1521.85  83
   1   2   1 48314.1 1524.39  70
   1   2   1 48922.1 1521.49   6
  -1  -2  -1 48342.1 1524.29  12
  -1  -2  -1 47492.6 1521.88   9
   1   2   1 48295.9 1522.76  59
   1   2   1 49719.2 1524.57  84
   1   2   1 48475.4 1523.85  58
  -1  -1  -2 1491.08 55.7521  11
   1   1   2 1419.39 55.4908  83
   1   1   2 1535.24 54.9881  20
  -1  -1  -2 1492.72 52.3585  63
  -1  -1  -2 1359.25 54.1682   9
   1   1   2 1482.72 55.4259  70
  -1  -1  -2 1318.92 54.9540  16
   1   1   2 1524.10 54.2855  58
   1   0   3 536.859 26.8283  83
   1   0   3 460.500 24.1034  70
   1   0   3 506.460 27.2499  20
   1   0   3 527.593 26.6283  91
  -1   0  -3 440.323 23.4557   9
   1   0   3 470.557 27.0274  13
  -1   0  -3 498.027 27.2184  21
  -1   0  -3 518.533 25.5034  16
   1  -1   4 6344.16 216.554  13
  -1   1  -4 6368.86 216.038  87
   1  -1   4 6455.04 215.423  91
   1  -1   4 6581.29 215.218  83
  -1   1  -4 6276.56 213.972  16
   1  -1   4 6610.08 216.020  20
   1  -2   5 3644.54 126.372  20
  -1   2  -5 3367.98 126.381  87
   1  -2   5 3499.84 127.442  13
  -1   2  -5 3450.26 126.055   5
   1  -2   5 3358.29 124.763  91
   1  -2   5 3356.75 122.108  88
  -1   3  -6 10212.1 333.170  87
  -1   3  -6 9886.31 331.124   5
   1  -3   6 9516.10 326.201  88
   1  -3   6 9616.73 331.517  13
  -1   4  -7 7414.29 261.325  87
   1  -4   7 7523.95 255.045  88
   1  -4   7 7372.34 235.889  25
   1  -4   7 7209.35 235.742  29
   1  -5   8 498.338 23.7406  29
   1  -5   8 537.662 23.7984  25
   1  -5   8 526.044 24.1022  92
   1  -6   9 80.1262 9.62018  29
  -1  -9   7 421.795 17.7746  31
  -1  -9   7 513.760 18.1449  43
  -1  -8   6 25.2469 8.47308  43
  -1  -7   5 3241.09 105.635  43
  -1  -7   5 3191.75 112.568  28
  -1  -6   4 169.390 21.5290  19
   1   6  -4 146.165 30.5998  90
   1   6  -4 138.857 26.0062  74
  -1  -6   4 152.684 17.7734  28
   1   6  -4 138.918 23.5726   6
   1   5  -3 17752.8 555.440  90
   1   5  -3 15616.3 551.433  74
  -1  -5   3 17136.7 533.691  96
   1   5  -3 16982.0 549.584   6
  -1  -5   3 16215.8 551.343   7
   1   4  -2 2585.64 94.9742   6
   1   4  -2 2603.64 98.6257  90
  -1  -4   2 2575.76 83.6277  96
  -1  -4   2 2567.98 96.4151   7
   1   4  -2 2390.63 96.5347  65
   1   4  -2 2420.74 96.5752  71
  -1  -3   1 30777.0 940.258  14
  -1  -3   1 28873.0 936.828  77
  -1  -3   1 30234.9 939.974   7
   1   3  -1 29523.5 938.891  65
   1   3  -1 30269.3 940.169  69
   1   3  -1 29574.5 939.662  72
   1   3  -1 29925.7 937.764   6
   1   3  -1 28272.4 937.553   5
  -1  -2   0 6282.69 198.462   7
   1   2   0 6053.93 198.112  58
   1   2   0 6120.67 198.324  70
   1   2   0 6247.30 198.276  69
  -1  -2   0 5819.44 194.266  19
   1   2   0 5990.74 196.089   6
  -1  -2   0 6176.27 195.132  77
   1   2   0 6060.24 197.778  59
  -1  -2   0 5686.24 195.247   9
   1   2   0 6034.16 196.113   5
   1   1   1 604.481 27.3989  58
  -1  -1  -1 633.997 26.2042  53
  -1  -1  -1 602.250 26.6678   9
  -1  -1  -1 621.911 24.6195  19
   1   1   1 581.238 27.9033  56
   1   1   1 643.574 26.4595  20
   1   1   1 658.955 28.5677  70
   1   1   1 672.311 27.8109  73
   1   1   1 697.399 26.2236   6
  -1  -1  -1 661.634 28.8411  12
  -1   0  -2 2988.75 102.347   9
   1   0   2 3155.99 104.357  83
   1   0   2 3135.78 104.161  13
   1   0   2 3059.83 103.974  20
  -1   0  -2 2960.28 102.558  16
  -1   0  -2 3051.36 105.014  21
   1   0   2 3122.54 104.417  73
   1   0   2 2992.37 102.605  56
   1  -1   3 11457.7 356.944  91
   1  -1   3 11364.9 357.070  20
   1  -1   3 11096.5 357.479  13
  -1   1  -3 10827.8 354.543  16
   1  -1   3 11015.1 348.050  93
  -1   1  -3 10855.0 357.097  87
   1  -1   3 11053.6 355.977  83
   1  -1   3 11259.3 356.038  73
  -1   1  -3 10638.1 356.817  21
  -1   2  -4 8165.47 270.661  62
   1  -2   4 8207.26 269.952  91
   1  -2   4 8359.47 270.294  20
  -1   2  -4 8274.13 270.477   5
  -1   2  -4 8165.92 272.201  87
   1  -2   4 7879.06 267.679  88
  -1   3  -5 1285.48 59.1831   5
  -1   3  -5 1252.26 60.3806  87
   1  -3   5 1330.47 60.3780  13
   1  -3   5 1265.05 56.4345  88
  -1   4  -6 3747.34 141.146  87
   1  -4   6 3589.75 117.256  95
   1  -4   6 3627.52 134.284  88
   1  -4   6 3554.17 117.687  29
   1  -4   6 3386.72 136.914  13
  -1   4  -6 3455.43 136.817   5
   1  -4   6 3563.02 117.546  25
   1  -5   7 3301.22 109.966  95
   1  -5   7 3256.07 128.752  88
  -1   5  -7 3253.30 135.535  87
   1  -5   7 3321.91 110.552  29
   1  -6   8 72.5357 11.3314  29
  -1   6  -8 76.1911 22.7018  87
   1  -7   9 1152.03 40.2289  29
  -1  -8   7 124.274 10.1697  43
  -1  -7   6 1785.68 62.5438  43
  -1  -6   5 179.328 13.0353  95
   1   6  -5 159.825 26.6806  86
   1   6  -5 177.857 28.0943  74
  -1  -6   5 144.170 21.3952  19
  -1  -6   5 178.807 20.2208  28
   1   5  -4 312.923 30.8241  74
  -1  -5   4 314.026 15.6281  95
   1   5  -4 282.639 31.5407  90
   1   5  -4 327.764 28.1515   6
  -1  -4   3 659.662 24.6332  96
   1   4  -3 624.814 35.0482   6
   1   4  -3 714.898 39.1922  71
  -1  -4   3 636.237 36.2775   7
  -1  -4   3 634.121 24.0484  95
   1   4  -3 564.878 37.0008  74
   1   4  -3 652.008 39.1878  90
   1   3  -2 2279.38 83.4115   5
  -1  -3   2 2384.70 84.4168   7
   1   3  -2 2441.17 84.0177   6
   1   3  -2 2117.26 84.9349  71
  -1  -3   2 2330.39 74.9505  96
   1   3  -2 2071.93 85.3464  65
  -1  -2   1 14730.0 480.467   9
   1   2  -1 15504.3 483.111   6
  -1  -2   1 16108.5 484.348   7
   1   2  -1 15437.0 484.257  59
   1   2  -1 14424.5 481.949   5
  -1  -2   1 15557.2 484.278  14
   1   2  -1 14879.7 483.042  52
   1   2  -1 15018.4 484.801  69
   1   2  -1 15724.1 484.162  72
  -1  -2   1 15111.2 481.845  19
   1   1   0 36511.9 1158.75   5
   1   1   0 37783.2 1161.01  56
  -1  -1   0 36809.4 1159.89   9
   1   1   0 37264.7 1159.68  73
   1   1   0 36898.6 1158.00  57
  -1  -1   0 36384.9 1159.20  19
   1   1   0 36431.8 1159.35   6
   1   1   0 38211.4 1161.50  70
   1   1   0 37856.3 1161.37  58
   1   1   0 36027.7 1159.28  53
   1   1   0 36748.0 1158.09  20
  -1  -1   0 37145.4 1161.41  12
  -1   0  -1 4126.14 130.534  21
   1   0   1 3932.54 128.835  20
  -1   0  -1 3783.41 128.021  16
   1   0   1 4102.57 128.786  79
   1   0   1 3866.46 125.013   6
   1   0   1 4030.65 128.737  13
  -1   0  -1 3902.82 126.835  18
   1   0   1 4134.29 129.410  56
  -1   0  -1 3952.49 129.004  53
  -1   0  -1 3973.65 128.467   9
  -1   0  -1 3866.94 126.988  17
  -1   0  -1 3996.38 129.906  11
  -1   1  -2 14640.0 473.145   9
  -1   1  -2 15188.0 476.928  62
   1  -1   2 14471.2 473.618  56
   1  -1   2 15013.9 476.522  20
   1  -1   2 15436.4 476.096  79
   1  -1   2 15008.9 476.135  15
   1  -1   2 15414.8 476.177  73
  -1   1  -2 15076.3 477.187  87
  -1   1  -2 14867.5 473.903  16
   1  -2   3 6096.84 193.271  93
   1  -2   3 6114.26 201.857  91
  -1   2  -3 6253.09 203.070  62
   1  -2   3 5829.24 202.387  15
   1  -2   3 6130.66 202.354  20
  -1   2  -3 6081.01 202.140   5
   1  -3   4 10031.2 322.018  95
   1  -3   4 10524.0 334.229  20
  -1   3  -4 10375.7 335.798   5
   1  -3   4 10339.5 335.590  15
   1  -4   5 14169.2 450.077  95
  -1   4  -5 14385.0 469.493   5
   1  -4   5 14313.6 465.710  88
   1  -5   6 2244.80 94.1145  88
   1  -5   6 2251.78 76.7675  29
   1  -5   6 2230.42 76.4157  95
  -1   5  -6 2369.59 101.717  87
  -1   5  -6 2032.23 97.0712   5
  -1   6  -7 3253.18 140.032  87
   1  -6   7 3500.64 114.743  29
   1  -6   7 3410.85 114.359  95
   1  -7   8 688.106 27.4414  29
   1  -8   9 230.177 10.1506  29
  -1  -8   8 83.1836 7.80373  43
  -1  -8   8 73.5461 8.01611  31
  -1  -7   7 847.315 33.3285  29
  -1  -7   7 913.032 34.0479  43
  -1  -6   6 3.70092 8.45170  29
   1   6  -6 8.32306 18.8326  86
  -1  -6   6 0.76885 8.34799  43
  -1  -5   5 11664.8 368.292  95
   1   5  -5 11473.7 390.120  86
  -1  -5   5 11479.0 367.883  29
   1   5  -5 10908.3 388.893  16
  -1  -5   5 12226.4 374.322  28
   1   5  -5 10986.3 389.822  74
   1   4  -4 8316.59 271.428   6
   1   4  -4 7680.50 274.511  90
   1   4  -4 7692.94 272.829  66
  -1  -4   4 8204.00 257.874  95
   1   4  -4 8210.23 275.625  74
  -1  -3   3 23186.3 725.063  95
   1   3  -3 23259.1 734.619   6
   1   3  -3 22097.5 736.972  90
   1   3  -3 23527.2 734.926   5
   1   3  -3 22417.9 737.928  71
  -1  -3   3 23243.5 732.493  88
   1   2  -2 2775.46 97.6985  69
   1   2  -2 2598.85 98.5748  65
   1   2  -2 2786.96 97.0102   6
  -1  -2   2 2934.01 97.0027   7
   1   2  -2 2764.04 98.5838  71
  -1  -2   2 3009.97 98.0975  52
   1   2  -2 2845.43 96.1836   5
  -1  -1   1 313.101 15.7780  19
   1   1  -1 327.891 17.5029  52
   1   1  -1 366.833 16.1481  58
  -1  -1   1 321.849 16.2395   7
  -1  -1   1 318.374 16.2085  14
   1   1  -1 319.081 16.3111  59
   1   1  -1 298.148 13.9626   5
   1   1  -1 320.459 15.0528  56
  -1  -1   1 305.849 14.6834  10
  -1   0   0 30626.9 960.615  11
  -1   0   0 30652.5 960.050  18
   1   0   0 30338.9 959.828  57
  -1   0   0 30519.8 957.418  61
  -1   0   0 30616.9 960.444  17
  -1   0   0 30719.7 960.157  19
   1   0   0 30796.5 960.416  53
   1   0   0 30501.9 958.628  15
  -1   0   0 30450.1 960.104  12
  -1   1  -1 2920.02 97.0465  10
   1  -1   1 3019.61 98.6550  75
  -1   1  -1 3313.13 100.589  22
   1  -1   1 3129.56 99.2489  15
  -1   1  -1 3192.79 100.345  62
  -1   1  -1 2766.59 96.0125  16
  -1   1  -1 2954.81 96.5580  54
  -1   1  -1 2925.51 98.0841  17
  -1   1  -1 3021.62 98.0559   5
  -1   2  -2 53852.4 1640.17  22
   1  -2   2 51593.7 1639.42  15
   1  -2   2 51458.4 1638.22  79
   1  -2   2 52118.9 1639.13  20
  -1   2  -2 51674.4 1638.81   5
   1  -3   3 27448.5 860.011  93
   1  -3   3 27273.1 871.131  15
  -1   3  -3 26934.6 871.589  62
   1  -3   3 27098.0 860.031  95
  -1   3  -3 28097.3 871.438   5
   1  -3   3 28241.4 870.041  20
  -1   4  -4 7664.02 262.544   5
   1  -4   4 7703.97 246.927  95
   1  -4   4 8027.15 262.352  15
   1  -5   5 4917.04 173.499  88
   1  -5   5 4765.80 156.222  29
   1  -5   5 4822.15 156.188  95
  -1   5  -5 4695.57 176.708   5
   1  -6   6 754.545 31.1256  95
   1  -6   6 750.586 46.8097  88
   1  -6   6 761.474 31.3218  29
  -1   7  -7 3222.24 145.455  87
   1  -7   7 3817.87 122.558  29
   1  -8   8 92.7199 8.12774  29
  -1  -8   9 344.209 14.0355  31
  -1  -7   8 2999.01 98.9059  29
  -1  -7   8 2993.37 98.8403  43
   1   6  -7 7519.09 281.011  86
  -1  -6   7 7934.44 255.766  29
  -1  -6   7 8085.14 255.729  43
   1   5  -6 1006.24 57.7074  86
  -1  -5   6 960.074 36.1417  29
  -1  -5   6 878.713 49.6150  19
  -1  -4   5 8040.67 252.420  95
   1   4  -5 7496.54 270.582  74
   1   4  -5 7874.16 270.730  66
   1   4  -5 7741.49 270.209  16
   1   4  -5 7756.02 271.122  86
   1   4  -5 7991.71 266.654   6
   1   3  -4 9781.81 317.729   5
   1   3  -4 9458.58 319.805  74
   1   3  -4 9836.76 316.741   6
   1   3  -4 9423.12 319.399  66
  -1  -3   4 9624.51 315.551  88
  -1  -3   4 9639.23 306.136  95
   1   3  -4 10044.6 320.188  90
   1   2  -3 4143.09 136.827  55
  -1  -2   3 4085.86 134.798  88
   1   2  -3 4108.26 138.404  66
   1   2  -3 3880.01 138.970  71
   1   2  -3 3850.81 137.082  90
   1   2  -3 3944.18 137.645  74
   1   2  -3 4102.27 135.333   5
   1   1  -2 133611. 4114.99  71
  -1  -1   2 132976. 4113.85  19
  -1  -1   2 130480. 4114.20   8
  -1  -1   2 130419. 4111.85   2
   1   1  -2 130749. 4112.64  58
   1   1  -2 131584. 4113.14  59
   1   1  -2 131134. 4113.32  69
   1   1  -2 131330. 4114.55  65
  -1  -1   2 129249. 4111.84  10
  -1  -1   2 134728. 4115.24  52
   1   1  -2 130274. 4112.52   5
  -1  -1   2 131402. 4112.49   7
  -1   0   1 146.826 7.69240  11
  -1   0   1 161.138 7.78256  62
  -1   0   1 153.253 9.58358  18
  -1   0   1 179.454 10.6850   2
  -1   0   1 161.241 9.61573  10
  -1   0   1 164.195 9.78705  61
  -1   0   1 159.142 9.51328   8
   1   0  -1 144.071 10.2970  52
  -1   0   1 160.672 8.05309  14
  -1   0   1 161.795 9.88112  19
  -1   0   1 140.873 10.4999  17
   1  -1   0 18876.6 591.518  60
  -1   1   0 18667.9 590.303  10
  -1   1   0 18134.0 590.693   2
   1  -1   0 18775.0 590.602  64
  -1   1   0 18323.3 588.662   8
  -1   1   0 19483.5 590.844  53
   1  -1   0 19246.7 590.924  57
  -1   1   0 19152.8 591.850  17
   1  -1   0 18622.1 589.958  67
  -1   1   0 18541.4 588.998   6
  -1   1   0 18828.4 590.575  54
  -1   1   0 19035.0 589.879   5
   1  -2   1 328803. 10206.0  75
  -1   2  -1 323669. 10203.9   6
  -1   2  -1 326680. 10206.8   5
   1  -2   1 325641. 10207.0  15
   1  -3   2 12493.1 391.612  93
   1  -3   2 12390.5 400.984  15
  -1   3  -2 12167.5 400.719   5
   1  -4   3 260.458 13.4753  95
   1  -4   3 296.730 24.0931  15
  -1   4  -3 265.594 23.7130   5
  -1   5  -4 158.569 24.0669   5
   1  -5   4 223.141 24.2946  15
   1  -5   4 201.484 12.8259  95
   1  -5   4 198.119 22.9885  88
   1  -6   5 4888.84 178.224  88
  -1   6  -5 4788.90 162.069  42
   1  -6   5 4969.52 160.263  29
   1  -6   5 4944.98 160.503  95
   1  -7   6 4397.13 142.074  95
  -1   7  -6 4318.30 143.628  42
   1  -7   6 4346.76 160.296  88
  -1   7  -6 3895.81 166.481  87
   1  -7   6 4296.52 141.494  29
   1  -8   7 156.893 11.0119  29
   1  -8   7 153.793 10.8332  43
  -1  -7   9 54.2856 7.88911  29
  -1  -7   9 44.8430 7.56238  31
  -1  -6   8 1810.79 63.1468  29
   1   5  -7 408.613 39.3020  86
  -1  -5   7 442.885 21.2615  29
  -1  -4   6 8761.34 276.807  29
   1   4  -6 8444.86 296.735  78
   1   4  -6 8454.03 296.947  16
  -1  -4   6 8464.99 291.300  19
   1   4  -6 8920.68 299.794  86
   1   3  -5 2370.30 90.1039   6
   1   3  -5 2540.04 95.2701  66
   1   3  -5 2261.56 93.1801  16
   1   3  -5 2403.64 94.6141  74
   1   3  -5 2395.84 92.5222  68
   1   3  -5 2253.17 94.0882  86
  -1  -3   5 2408.30 79.0384  95
   1   2  -4 3874.11 136.415  55
  -1  -2   4 3970.20 126.586  92
  -1  -2   4 3880.20 126.612  95
   1   2  -4 4029.47 137.790  74
   1   2  -4 4031.95 138.172  16
   1   2  -4 3945.48 138.288  66
   1   2  -4 4126.43 135.955   5
   1   1  -3 10856.8 348.884  16
   1   1  -3 10703.3 349.077  71
   1   1  -3 11006.4 348.880  55
  -1  -1   3 10865.6 347.664   8
   1   1  -3 11144.3 349.446  66
  -1  -1   3 10855.1 349.227  52
   1   1  -3 10566.8 346.607   5
   1   1  -3 10881.2 348.408  74
   1   0  -2 29041.5 897.401  71
  -1   0   2 28873.3 898.667  61
  -1   0   2 28379.1 896.981  19
  -1   0   2 27938.8 894.037  22
  -1   0   2 27848.8 896.979  18
   1   0  -2 28573.3 896.813  65
  -1   0   2 28459.1 897.913  17
   1   0  -2 28956.3 898.247  66
   1   0  -2 29260.8 899.024  55
  -1   0   2 29419.5 898.544  52
  -1   0   2 29712.5 897.899   1
   1   0  -2 28385.1 898.235  16
  -1   0   2 28235.3 897.975   8
   1  -1  -1 127.733 9.77243  67
  -1   1   1 151.464 10.9301  23
   1  -1  -1 117.294 8.28803  55
   1  -1  -1 124.934 6.37369  66
  -1   1   1 119.243 11.4254  17
   1  -1  -1 119.846 10.4559  64
  -1   1   1 137.580 11.1718   1
   1  -1  -1 120.481 6.96660  16
  -1   1   1 122.265 9.38367  54
   1  -1  -1 108.818 8.89695  51
   1  -1  -1 103.654 7.34847  68
  -1   1   1 128.365 9.40117   5
  -1   1   1 132.567 9.85426   8
   1  -2   0 86.3397 13.7837  80
  -1   2   0 45.5106 9.81559   6
  -1   2   0 95.7662 12.8789   5
   1  -2   0 51.7888 9.72978  63
   1  -2   0 99.8817 9.68582  57
  -1   2   0 80.1422 10.0151  53
   1  -3   1 218183. 6927.45  75
   1  -3   1 222174. 6929.98  15
  -1   3  -1 220046. 6927.21   6
  -1   3  -1 224479. 6930.48   5
   1  -3   1 222052. 6927.98  89
  -1   4  -2 15279.5 505.884   5
   1  -4   2 15657.0 502.201  77
   1  -4   2 16016.8 505.335  15
   1  -5   3 7651.67 243.095  95
   1  -5   3 7684.09 258.137  15
  -1   5  -3 7334.41 260.139   5
   1  -6   4 1294.42 45.8253  95
   1  -6   4 1202.94 44.6575  29
   1  -6   4 1146.25 58.6528  88
  -1   6  -4 1311.36 66.5065   5
  -1   6  -4 1222.70 47.4309  42
   1  -7   5 415.949 20.9073  95
   1  -7   5 381.576 19.6723  29
  -1   7  -5 433.121 24.2229  42
   1  -8   6 315.347 16.8508  95
  -1   8  -6 319.019 20.1046  42
   1  -9   7 45.3552 6.04563  43
  -1  -7  10 1509.28 50.1756  29
  -1  -6   9 5068.52 164.117  29
  -1  -5   8 385.310 19.8568  29
   1   4  -7 7650.40 285.165  16
  -1  -4   7 8358.44 286.487  61
   1   4  -7 8474.03 288.906  86
  -1  -4   7 8310.27 263.146  29
   1   4  -7 7938.68 285.179  78
   1   3  -6 4306.85 160.187  78
   1   3  -6 4389.89 162.569  86
  -1  -3   6 4704.72 161.206  61
   1   3  -6 4230.71 160.083  16
   1   2  -5 21811.0 681.895  16
   1   2  -5 20415.1 680.471  74
  -1  -2   5 21841.8 681.314  61
   1   2  -5 20828.1 679.923  68
   1   2  -5 22710.8 679.688   5
   1   2  -5 20617.2 681.149  78
   1   2  -5 21539.4 681.623  86
  -1  -2   5 20917.7 667.218  92
   1   1  -4 801.649 38.1947  86
  -1  -1   4 796.214 36.1719   8
   1   1  -4 824.207 38.4621  78
   1   1  -4 867.677 38.1653  68
   1   1  -4 780.691 38.1611  66
   1   1  -4 833.747 37.4420  74
  -1  -1   4 864.698 29.5910  92
   1   1  -4 790.454 38.0906  16
  -1   0   3 826.215 31.6782   1
  -1   0   3 699.124 30.8170   8
  -1   0   3 690.499 29.3497  17
   1   0  -3 804.867 32.1333  66
  -1   0   3 679.446 28.2347  19
   1   0  -3 721.598 31.6581  16
  -1   0   3 744.501 32.4411  61
   1   0  -3 721.054 28.3496  54
   1   0  -3 872.782 33.1272  78
  -1   0   3 744.612 31.7240  52
   1   0  -3 739.824 31.7454  68
  -1   1   2 32520.7 1019.49  19
  -1   1   2 32012.5 1020.08  52
  -1   1   2 32849.9 1021.75  17
  -1   1   2 32414.8 1021.05  54
   1  -1  -2 32578.4 1022.25  51
   1  -1  -2 32692.7 1021.46  16
  -1   1   2 31897.1 1021.83   8
  -1   1   2 32948.2 1023.21   1
  -1   2   1 244020. 7262.57   5
  -1   2   1 230896. 7262.63  23
   1  -2  -1 226052. 7262.13  80
  -1   2   1 238047. 7261.41   6
   1  -2  -1 226556. 7261.15  60
   1  -2  -1 229120. 7261.61  76
   1  -2  -1 231425. 7258.07  53
  -1   2   1 230408. 7262.28   1
   1  -3   0 6527.50 209.422  89
  -1   3   0 6614.85 210.422   6
  -1   3   0 6107.70 212.233   5
   1  -4   1 14171.1 449.735  98
  -1   4  -1 14471.2 458.070   6
   1  -4   1 14084.3 458.964  77
  -1   4  -1 14776.4 462.575   5
  -1   5  -2 168.392 22.8729   5
   1  -5   2 135.625 16.9866  77
   1  -5   2 115.978 19.4576  15
   1  -6   3 8290.31 259.361  95
  -1   6  -3 7965.70 260.725  42
  -1   6  -3 7704.54 280.408   5
  -1   7  -4 155.242 17.3586  42
   1  -7   4 213.281 14.8521  95
   1  -8   5 708.058 29.2965  95
  -1   8  -5 708.591 32.1057  42
   1  -9   6 12.4134 6.63167  43
  -1   9  -6 10.8328 9.73137  42
  -1  -6  10 2000.59 66.9068  29
  -1  -5   9 2447.50 83.0241  29
   1   4  -8 72.2228 12.4680  94
  -1  -4   8 108.335 11.7872  29
  -1  -3   7 2848.66 96.2075  25
  -1  -3   7 2815.82 114.888  61
  -1  -3   7 2890.87 96.3158  29
  -1  -3   7 3087.82 96.8845  92
   1   3  -7 2978.44 117.000  78
   1   3  -7 2747.85 115.584  16
   1   3  -7 2779.05 98.1524  94
   1   3  -7 2869.56 117.733  86
   1   2  -6 1597.81 70.8306  68
  -1  -2   6 1719.97 57.6421  92
   1   2  -6 1699.23 73.0001  78
   1   2  -6 1654.55 73.0450  86
  -1  -2   6 1749.38 72.1071  61
   1   2  -6 1583.03 71.8069  16
   1   2  -6 1648.60 70.2717   5
   1   1  -5 1651.58 66.8899  16
  -1  -1   5 1650.26 55.2929  92
   1   1  -5 1665.24 67.3062  78
   1   1  -5 1681.86 67.4221  86
  -1  -1   5 1597.74 63.7359   8
   1   1  -5 1609.19 65.8255  68
  -1  -1   5 1683.85 66.3869  61
  -1   0   4 33434.8 1032.40   8
  -1   0   4 32446.3 1034.23  61
   1   0  -4 32579.2 1034.08  16
   1   0  -4 32108.1 1033.24  86
   1   0  -4 33070.8 1034.11  78
   1   0  -4 33355.0 1033.97  68
  -1   0   4 31724.4 1031.94   1
  -1   0   4 32724.0 1025.32  92
  -1   1   3 3900.70 126.782  17
   1  -1  -3 3842.73 129.287  51
  -1   1   3 3839.16 128.359   8
   1  -1  -3 3800.81 129.011  16
  -1   1   3 3813.81 127.057  52
   1  -1  -3 3956.91 129.736  81
  -1   1   3 3744.70 130.300   1
  -1   2   2 48652.0 1505.13   5
   1  -2  -2 47755.0 1503.30  64
   1  -2  -2 47455.1 1504.61  76
   1  -2  -2 48893.5 1502.65  60
  -1   2   2 46036.4 1505.97   1
   1  -2  -2 47823.9 1503.90  16
  -1   2   2 46944.7 1504.62   6
   1  -2  -2 47922.1 1504.85  85
   1  -2  -2 47820.7 1503.99  67
  -1   2   2 48417.7 1505.77  23
  -1   3   1 6217.69 218.336   1
   1  -3  -1 6452.66 218.839  63
  -1   3   1 6629.60 218.693   6
  -1   3   1 6911.60 220.686   5
   1  -3  -1 7164.92 219.531  80
   1  -3  -1 6802.80 219.557  85
   1  -4   0 673.467 24.1621  98
  -1   4   0 725.382 33.3893   6
   1  -4   0 634.690 24.0865  97
  -1   4   0 628.253 36.2331   5
  -1   5  -1 106.882 19.7206   5
   1  -5   1 83.3347 15.3170  77
   1  -5   1 102.923 17.4853  15
   1  -5   1 109.230 9.33362  98
   1  -6   2 1036.48 50.7851  77
  -1   6  -2 1055.05 57.6776   5
   1  -7   3 2349.75 79.9789  95
  -1   7  -3 2303.60 82.1470  42
   1  -8   4 860.437 34.8889  95
  -1   8  -4 930.054 38.2503  42
  -1   9  -5 113.530 13.7559  42
  -1  -6  11 92.2090 6.69807  29
  -1  -5  10 725.996 28.3326  29
  -1  -4   9 636.841 27.2441  29
  -1  -4   9 641.391 27.1818  25
  -1  -3   8 52.0672 10.5399  25
  -1  -3   8 57.6744 9.78001  29
  -1  -3   8 66.8155 10.6693  92
   1   3  -8 60.2081 11.4891  94
  -1  -2   7 2499.78 83.0925  92
   1   2  -7 2555.44 102.284  16
   1   2  -7 2642.50 102.429  78
   1   2  -7 2391.93 84.4562  94
  -1  -2   7 2330.00 98.9415  61
  -1  -1   6 10039.8 328.178  92
   1   1  -6 10264.8 342.975  81
   1   1  -6 10465.7 343.823  78
  -1  -1   6 10375.6 342.810  61
   1   1  -6 10781.3 342.556   5
   1   1  -6 10696.3 344.481  16
   1   1  -6 10489.7 329.216  94
  -1   0   5 755.766 27.7214  92
  -1   0   5 788.288 35.9465   8
   1   0  -5 754.862 36.6936  51
   1   0  -5 739.293 37.9586  16
   1   0  -5 745.493 28.4431  94
   1   0  -5 818.033 39.2433  78
   1   0  -5 747.537 37.6594  81
   1  -1  -4 924.676 39.9966  51
   1  -1  -4 874.199 31.3022  94
   1  -1  -4 826.632 39.0841  81
   1  -1  -4 892.290 39.2351  16
  -1   1   4 897.757 30.8799  92
  -1   1   4 930.960 41.0246   1
  -1   1   4 905.987 38.2492   8
  -1   2   3 1331.14 55.9424   1
   1  -2  -3 1364.52 51.1735  64
   1  -2  -3 1391.88 53.6714  16
   1  -2  -3 1419.13 53.5685  76
  -1   2   3 1412.71 53.6921   8
   1  -2  -3 1356.21 51.9677  67
  -1   3   2 5318.09 173.194   5
   1  -3  -2 5059.91 172.091  85
   1  -3  -2 5288.79 171.796  80
  -1   3   2 5088.52 173.678   1
   1  -3  -2 5074.78 172.454  63
  -1   3   2 5015.07 171.467   6
  -1   3   2 5079.78 172.726  23
  -1   4   1 2088.80 77.5425   6
   1  -4  -1 2008.64 67.2500  98
   1  -4  -1 2080.92 67.9011  97
  -1   4   1 2135.66 80.5236   5
  -1   5   0 4062.41 144.856   5
  -1   5   0 4000.90 140.654   6
   1  -5   0 3944.31 128.222  98
   1  -5   0 3977.57 128.597  97
   1  -6   1 11333.4 375.325  77
   1  -6   1 11781.5 376.964  15
  -1   6  -1 10804.6 380.102   5
  -1   7  -2 33.7578 21.1154   5
   1  -7   2 24.3513 16.7601   7
   1  -7   2 78.9588 18.3028  77
   1  -7   2 39.2498 15.4812  28
   1  -7   2 39.6217 9.55795  95
  -1   7  -2 9.82258 12.2311  42
   1  -8   3 84.7779 10.8040  95
  -1   8  -3 85.6918 15.0716  42
  -1   9  -4 539.587 26.3098  42
   1  -9   4 525.138 22.6973  95
  -1  10  -5 16.0154 8.08650  42
   1 -10   5 5.57089 4.83529  43
  -1  -5  11 2313.52 75.9781  29
  -1  -4  10 21.2345 8.95548  29
  -1  -4  10 2.08964 9.29594  25
  -1  -3   9 753.873 31.6208  92
   1   3  -9 799.687 33.7843  94
  -1  -3   9 765.452 31.6006  25
   1   2  -8 1018.56 39.7973  94
   1   2  -8 891.043 55.2349  16
  -1  -2   8 1006.45 38.0382  92
  -1  -2   8 948.923 37.2787  25
   1   1  -7 222.548 24.1110   5
   1   1  -7 281.016 26.6336  16
   1   1  -7 235.187 16.0232  94
  -1  -1   7 242.180 14.0002  92
   1   1  -7 236.522 24.4816  81
   1   0  -6 24785.3 769.121  94
  -1   0   6 24007.5 768.302  92
   1   0  -6 24478.8 784.026  16
   1   0  -6 24551.4 783.258  81
   1   0  -6 24808.1 781.472  51
  -1   0   6 24214.5 779.418   8
   1  -1  -5 305.195 23.4786  81
  -1   1   5 297.855 21.5133   8
  -1   1   5 265.127 13.5768  92
   1  -1  -5 283.826 22.3253  51
  -1   1   5 260.126 22.8365   1
   1  -1  -5 263.998 21.9388  16
  -1   2   4 3367.29 121.978   1
   1  -2  -4 3564.36 121.024  16
   1  -2  -4 3335.16 118.338  76
  -1   2   4 3512.84 119.514   8
   1  -2  -4 3338.96 117.060  67
  -1   3   3 13199.3 428.648   1
   1  -3  -3 12273.5 423.694  80
   1  -3  -3 12329.4 424.492  85
  -1   3   3 13704.8 427.322  23
   1  -3  -3 12963.5 425.002  16
   1  -3  -3 13450.6 426.483  63
  -1   3   3 13150.2 425.951   6
   1  -3  -3 13562.7 415.882  97
  -1   4   2 1795.21 70.8390   5
   1  -4  -2 1695.35 58.0249  97
   1  -4  -2 1748.17 69.3373  63
   1  -4  -2 1665.20 68.2967  85
  -1   4   2 1736.27 68.3678   6
   1  -4  -2 1836.89 67.7895  80
  -1   4   2 1682.28 69.7784   1
  -1   5   1 2075.69 83.2346   5
  -1   5   1 1998.66 79.4237   6
   1  -5  -1 1952.52 67.4886  97
   1  -5  -1 2019.15 80.8354   7
   1  -5  -1 2045.61 66.8561  98
  -1   6   0 1711.78 76.8646   5
  -1   6   0 1820.69 74.5212   6
   1  -6   0 1670.14 58.6562  98
   1  -6   0 1813.59 76.9983   7
   1  -6   0 1751.44 73.6239  77
  -1   7  -1 539.955 27.0700  50
   1  -7   1 640.377 43.8214   7
   1  -7   1 663.267 40.0104  77
   1  -7   1 554.475 25.9125  36
  -1   7  -1 529.248 41.4600   5
  -1   7  -1 621.792 27.6077  42
  -1   8  -2 2454.82 85.0680  42
   1  -8   2 2385.37 82.2081  95
  -1   9  -3 117.388 15.6400  42
  -1  10  -4 103.310 11.2959  42
   1 -10   4 77.6593 7.18326  43
  -1  -4  11 44.8737 8.52785  25
  -1  -3  10 485.356 22.7532  25
  -1  -2   9 2169.67 74.7245  92
   1   2  -9 2194.39 76.5310  94
  -1  -2   9 2077.72 73.9062  25
   1   1  -8 2257.66 75.8189  94
  -1  -1   8 2195.02 74.5698  92
  -1  -1   8 2146.20 74.1081  38
   1   1  -8 2126.83 94.6378  16
  -1  -1   8 2074.96 73.6093  25
   1   0  -7-3.11879 14.7920  16
   1   0  -7 29.3025 11.1367  94
  -1   0   7 12.3411 8.18390  92
   1   0  -7 11.4760 15.0433  81
  -1   1   6 513.710 21.4301  92
   1  -1  -6 589.223 34.7371  16
   1  -1  -6 500.755 32.0304  51
   1  -1  -6 622.891 35.8540  81
  -1   1   6 519.972 30.8021   8
   1  -1  -6 534.484 22.6404  94
  -1   2   5 1692.85 67.1659   8
  -1   2   5 1645.32 70.4969   1
   1  -2  -5 1650.61 66.2380  76
   1  -2  -5 1733.42 69.7038  16
   1  -3  -4 4721.92 154.417  97
  -1   3   4 5047.50 167.869  23
   1  -3  -4 4703.47 164.268  76
   1  -3  -4 4512.26 164.244  85
   1  -3  -4 4843.42 166.772  63
  -1   3   4 5090.72 166.434   8
   1  -3  -4 5000.14 166.832  16
  -1   3   4 4871.87 169.298   1
  -1   4   3 1665.87 70.6402   6
  -1   4   3 1927.07 73.9054   5
  -1   4   3 1635.20 71.3274  23
   1  -4  -3 1736.09 70.9313  85
   1  -4  -3 1726.26 71.7888  63
   1  -4  -3 1781.29 59.5924  97
  -1   4   3 1790.98 73.6577   1
  -1   5   2 4065.27 145.695   5
   1  -5  -2 3949.44 129.137  97
  -1   5   2 3954.72 142.546   6
  -1   6   1 2309.94 97.1868   5
   1  -6  -1 2443.15 96.8033   7
  -1   6   1 2284.68 94.0090   6
  -1   7   0 557.024 43.4607   5
  -1   7   0 653.291 29.4755  50
   1  -7   0 658.540 28.2475  36
   1  -7   0 674.186 27.5749  96
   1  -7   0 713.944 42.4405  77
   1  -7   0 648.183 44.5152   7
   1  -8   1-3.67553 10.2065  36
  -1   8  -1 6.00253 12.2668  50
   1  -8   1-3.55576 15.4913  77
  -1   8  -1 9.14270 12.4973  42
  -1   9  -2 3200.48 108.551  42
  -1  10  -3 116.421 12.5654  45
  -1  10  -3 126.289 12.5920  42
  -1  -4  12 45.5461 6.19404  25
  -1  -3  11 1469.53 51.7524  25
  -1  -2  10 2110.15 73.0800  25
  -1  -1   9 2673.30 90.6419  92
  -1  -1   9 2694.40 90.6892  33
  -1  -1   9 2720.06 90.4906  38
  -1  -1   9 2536.79 89.6135  25
  -1   0   8 1915.62 68.3263  24
  -1   0   8 2024.29 68.5119  33
   1   0  -8 1914.47 89.2514  16
  -1   0   8 1957.17 69.2793  30
  -1   0   8 1950.21 68.0311  38
  -1   0   8 1960.68 67.9843  92
  -1   0   8 1940.60 67.1412  25
   1  -1  -7 1175.42 57.0964  16
  -1   1   7 1053.50 39.2513  92
   1  -2  -6 19.1290 14.4807  16
  -1   2   6 44.8254 13.9286   8
  -1   2   6 19.6190 15.6227   1
   1  -3  -5 6469.79 207.045  16
  -1   3   5 6308.49 204.824   8
  -1   3   5 6022.53 208.575   1
   1  -3  -5 5926.14 205.679  63
   1  -3  -5 5480.82 201.850  85
   1  -3  -5 5724.34 201.866  76
   1  -3  -5 5918.98 190.691  97
   1  -4  -4 1378.97 48.1083  97
   1  -4  -4 1248.24 60.8375  63
   1  -4  -4 1444.07 61.0746  85
  -1   4   4 1341.12 61.6807  23
  -1   4   4 1377.07 60.3995   8
  -1   4   4 1387.11 63.9455   1
  -1   5   3 11467.4 361.906   5
  -1   5   3 10674.1 358.431   6
   1  -5  -3 10647.6 342.445  97
  -1   6   2 1091.88 56.4083   5
   1  -6  -2 1016.31 38.7681  97
  -1   6   2 1066.85 53.5166   6
  -1   7   1 1740.90 81.8530   5
   1  -7  -1 1604.01 59.0294  36
   1  -7  -1 1769.48 76.6003  77
  -1   7   1 1657.82 76.7593   6
  -1   7   1 1684.53 60.5243  50
   1  -8   0 8807.61 313.871  77
   1  -8   0 9369.75 293.935  96
  -1   8   0 9045.56 295.201  50
   1  -8   0 9130.66 294.335  36
  -1   9  -1 67.9296 13.8904  50
  -1   9  -1 72.1530 14.0945  42
  -1  10  -2 43.2907 10.7498  42
   1   3 -12 3093.26 106.611  49
  -1  -3  12 3408.90 105.946  25
  -1  -2  11 1157.67 42.4969  25
  -1  -1  10 1733.87 61.9387  38
  -1  -1  10 1702.31 61.3615  25
  -1  -1  10 1798.54 62.4434  33
  -1   0   9 5205.70 170.491  38
  -1   0   9 5353.35 170.899  33
  -1   0   9 5391.41 171.619  30
  -1   0   9 4970.85 169.157  25
  -1   1   8 347.438 20.1107  24
  -1   1   8 391.928 19.8973  33
  -1   1   8 378.366 21.2701  30
   1  -1  -8 368.763 33.6665  16
  -1   1   8 364.042 19.3809  38
   1  -2  -7 6041.68 204.530  16
  -1   2   7 5556.03 183.199  24
  -1   2   7 5763.95 183.132  33
  -1   2   7 5513.74 182.512  38
   1  -3  -6 2999.92 116.348  16
  -1   3   6 3059.18 113.848   8
   1  -3  -6 2902.61 115.204  63
  -1   3   6 2910.05 118.027   1
   1  -4  -5 5311.21 170.613  97
  -1   4   5 5447.18 187.015   8
  -1   4   5 5076.77 187.201  23
   1  -4  -5 5277.84 187.655  63
  -1   4   5 5068.83 190.077   1
   1  -5  -4 11116.9 366.461  63
   1  -5  -4 11032.8 347.028  97
  -1   5   4 10105.9 366.369   1
   1  -6  -3 1415.50 50.7287  36
  -1   6   3 1353.87 52.1465  37
   1  -6  -3 1459.08 51.3563  97
  -1   6   3 1456.71 67.6959   6
  -1   7   2 366.677 21.5318  50
  -1   7   2 362.648 32.3746   6
  -1   7   2 348.136 20.7594  37
  -1   7   2 385.843 35.7110   5
   1  -7  -2 343.455 19.2047  36
   1  -7  -2 349.801 31.2554  77
   1  -8  -1 8.25337 10.3395  36
   1  -8  -1 7.18113 17.4030  77
   1  -8  -1 24.7671 9.17793  96
  -1   8   1 9.12997 13.5162  50
   1  -9   0 64.8092 9.51089  96
  -1   9   0 63.5030 14.1791  50
  -1  10  -1 3776.21 124.260  50
  -1  -2  12 981.098 34.3321  25
   1   2 -12 916.889 35.5410  49
   1   1 -11 6121.28 199.836  49
  -1  -1  11 6229.93 198.063  38
  -1  -1  11 6044.44 197.449  25
  -1   0  10 318.907 18.6874  38
  -1   0  10 306.216 18.7860  33
  -1   1   9 1591.36 58.1926  38
  -1   1   9 1519.28 58.5209  24
  -1   1   9 1714.55 58.8697  33
  -1   2   8 2707.55 91.8631  24
  -1   2   8 2625.81 91.1875  38
   1  -2  -8 2698.91 113.685  16
   1  -2  -8 2714.52 92.4720  49
  -1   3   7 17738.8 579.031  24
  -1   3   7 18457.5 603.498   1
  -1   3   7 17918.3 579.143   4
   1  -3  -7 19081.7 579.821  49
   1  -3  -7 18930.6 603.254  16
   1  -4  -6 21845.7 674.443  97
  -1   4   6 22472.7 696.777  23
  -1   4   6 20106.7 674.984   4
  -1   4   6 22440.1 694.401   8
  -1   4   6 21648.7 700.491   1
   1  -4  -6 21881.8 695.553  63
  -1   5   5 113.354 13.9846  37
  -1   5   5 136.484 22.0096   8
   1  -5  -5 126.608 11.8558  97
   1  -5  -5 71.0374 18.9187  63
  -1   5   5 149.567 14.3386   4
  -1   5   5 139.266 25.6482   1
   1  -6  -4 1026.97 37.5709  97
  -1   6   4 903.112 38.4947  37
   1  -6  -4 941.604 36.8741  36
  -1   6   4 905.918 53.1401   8
  -1   7   3 5964.81 196.920  37
  -1   7   3 6052.82 196.472  50
   1  -7  -3 6098.90 195.805  36
   1  -7  -3 5828.85 214.296  77
   1  -8  -2 13785.6 435.186  96
  -1   8   2 13594.7 436.059  50
   1  -8  -2 13587.4 456.115  77
   1  -8  -2 13630.4 435.348  36
   1  -9  -1 1412.62 51.4351  96
   1  -9  -1 1426.99 52.2056  36
  -1   9   1 1435.34 53.6211  50
  -1  10   0 1113.51 41.6756  50
  -1  11  -1 640.440 23.8887  45
   1   1 -12 1335.27 48.4027  49
  -1  -1  12 1364.32 46.5878  25
  -1   0  11 6678.85 216.480  38
   1   0 -11 6753.90 218.089  49
  -1   1  10 24.8360 12.0238  24
  -1   1  10 23.8592 10.7115  38
   1  -1 -10 14.5094 12.8305  49
  -1   2   9 98.3066 14.3115  24
   1  -2  -9 82.1025 14.2746  49
  -1   2   9 82.1706 12.1510  38
   1  -3  -8 81.9847 13.7474  49
  -1   3   8 95.3712 13.8896  24
  -1   4   7 1989.54 87.1413  23
   1  -4  -7 1957.72 86.2800  63
  -1   4   7 1962.53 90.6311   1
  -1   4   7 1797.76 66.7721   4
  -1   5   6 692.179 31.4056  37
   1  -5  -6 742.840 47.8586  63
  -1   5   6 733.563 31.5612   4
  -1   5   6 714.881 50.4135   1
   1  -5  -6 721.510 29.7941  97
  -1   6   5 6146.89 202.761  37
   1  -6  -5 6224.58 201.419  36
   1  -6  -5 6420.44 201.821  97
  -1   6   5 6035.95 202.020   4
   1  -7  -4 244.720 16.4615  36
  -1   7   4 254.462 19.6598  37
   1  -8  -3 1692.13 61.1888  36
   1  -8  -3 1671.00 77.8358  77
  -1   8   3 1720.80 62.3394  50
  -1   8   3 1724.35 62.4978  37
   1  -9  -2 6.49029 9.98156  36
   1  -9  -2 3.21586 7.93566  96
  -1   9   2 4.46715 13.1853  50
  -1  10   1 2752.26 92.3204  50
   1   0 -12 65.1054 10.8702  49
  -1   1  11 67.9492 11.2858  24
   1  -1 -11 66.9340 13.1435  49
  -1   1  11 74.1059 11.0735  38
  -1   2  10 6909.19 221.360  24
  -1   2  10 6653.43 220.604  38
   1  -2 -10 6927.64 222.245  49
  -1   3   9 9653.41 304.584  38
  -1   3   9 9546.83 305.473  24
   1  -3  -9 9259.07 305.891  49
  -1   4   8 27860.6 879.490   4
   1  -4  -8 28142.2 879.869  49
  -1   4   8 27550.7 878.987  24
  -1   5   7 11051.0 354.262   4
   1  -6  -6 7318.79 228.529  97
  -1   6   6 6910.27 229.646  37
  -1   6   6 6927.82 229.297   4
  -1   7   5 94.6215 16.2325  37
   1  -7  -5 148.267 13.5535  36
  -1   8   4 5568.98 184.131  37
   1  -8  -4 5669.64 183.282  36
  -1   9   3 2976.51 96.6641  37
   1  -9  -3 2776.49 95.5063  96
  -1   9   3 2821.63 96.4815  50
   1  -9  -3 2858.49 95.9724  36
  -1  10   2 178.397 13.3583  50
  -1   1  12 190.876 11.7538  24
   1  -1 -12 191.953 13.3782  49
  -1   2  11 158.660 13.5017  24
   1  -2 -11 152.065 14.4257  49
  -1   3  10 575.787 27.1431  24
   1  -3 -10 610.024 28.1704  49
  -1   4   9 1243.22 48.4361  24
  -1   4   9 1268.51 48.8524   4
   1  -4  -9 1388.86 49.7042  49
  -1   5   8 54.9205 13.7946   4
  -1   6   7 5886.46 195.977   4
  -1   6   7 6126.93 196.164  37
   1  -7  -6 1361.49 49.4074  36
  -1   7   6 1256.95 49.3393   4
  -1   7   6 1402.13 51.1982  37
   1  -8  -5 1693.95 60.6516  36
  -1   8   5 1735.68 62.2094  37
  -1   9   4 2530.34 84.4927  37
   1  -9  -4 2419.12 83.2163  96
   1  -9  -4 2512.58 83.6651  36
  -1  10   3 740.664 28.5048  50
  -1   2  12 471.309 19.4256  24
  -1   3  11 4.54630 8.87795  24
  -1   4  10 2963.98 99.1418  24
  -1   5   9 1047.78 40.3050   4
   1  -6  -8 1878.19 65.8888  36
  -1   6   8 1915.80 67.1314   4
  -1   7   7 2155.31 75.7802  37
   1  -7  -7 2214.83 74.9448  36
  -1   7   7 2183.88 75.5833   4
   1  -8  -6 430.346 19.8772  36
  -1   8   6 398.483 21.2806  37
  -1   9   5 1289.29 46.6358  37
   1  -9  -5 1295.78 45.6270  36
   1 -10  -4 312.340 13.8097  36
  -1   3  12 389.507 16.0863  24
  -1   4  11 3097.08 101.350  24
  -1   5  10 18.1750 8.45008   4
   1  -6  -9 786.232 30.4148  36
  -1   6   9 805.045 31.2423   4
   1  -7  -8 1817.18 60.7111  36
  -1   7   8 1716.91 61.0911   4
   1  -8  -7 18.5517 7.42046  36
  -1   8   7 7.18731 9.01996  37
   1  -9  -6 787.335 28.8263  36
  -1   9   6 794.317 29.7872  37
   1  -5 -11 11.1133 4.76574  36
  -1   6  10 297.476 13.9735   4
   1  -6 -10 299.666 13.3279  36
   1  -7  -9 300.434 13.5371  36
  -1   7   9 298.512 14.1751   4
  -1   8   8 179.814 9.97280   4
   1  -8  -8 184.884 9.62271  36
   2   6   8 3700.01 118.886   4
   2   8   5 3916.53 126.279  37
   2   7   6 2.79704 8.87620  37
   2   6   7 149.544 12.1392  37
   2   6   7 155.926 12.1899   4
   2   5   8 933.319 28.1456   4
  -2  -5  -8 483.705 25.8442  27
   2   4   9 1143.19 40.3340  24
   2   3  10 1470.04 49.7918  24
   2   9   3 208.925 11.3628  50
   2   8   4 400.909 19.4789  37
   2   8   4 454.020 19.6233  50
   2   7   5 2155.39 69.3343  37
  -2  -7  -5 1733.04 72.8653  27
   2   6   6 6098.11 179.382  37
   2   6   6 6351.29 179.478   4
   2   5   7 60.0986 12.9161   4
   2   5   7 47.1162 11.6313  37
  -2  -5  -7 21.3494 9.37803  27
   2   4   8 30.3928 11.2786   4
  -2  -4  -8 5.05511 7.92002  27
   2   4   8 30.8696 10.4259  24
   2   3   9 908.331 29.8742  24
  -2  -3  -9 569.824 27.2409  27
   2   2  10 136.117 11.0581  24
   2   9   2 519.305 21.8218  50
   2   8   3 799.978 32.1948  50
   2   7   4 105.931 14.4423  37
   2   7   4 114.990 14.1859  50
  -2  -6  -5 148.402 15.2906  27
   2   6   5 200.275 17.3814  37
  -2  -5  -6 61.7655 10.8946  27
  -2  -4  -7 4352.77 144.741  27
   2   3   8 483.401 23.7248  24
  -2  -3  -8 415.959 23.1959  27
   2   2   9 359.601 19.0975  24
  -2  -2  -9 273.817 17.9658  27
   2   1  10 1158.14 42.0743  24
   2   0  11 252.773 11.9132  38
   2   9   1 3097.02 102.031  50
   2   8   2 360.076 20.8869  50
   2   7   3 1587.39 54.9765  37
  -2  -7  -3 1294.80 59.8646  27
  -2  -6  -4 5109.98 170.412  27
  -2  -5  -5 1162.52 45.8390  27
  -2  -4  -6 617.504 29.1721  27
  -2  -3  -7 405.019 25.1842  27
  -2  -2  -8 70.4881 14.9867  27
   2   1   9 157.029 14.6793  24
  -2  -1  -9 159.963 18.1705  27
   2   0  10 1236.69 44.4387  38
   2  -1  11 279.148 13.2336  38
   2   9   0 378.169 18.9042  50
  -2  -9   0 387.363 20.8877  28
   2   8   1 4760.58 156.598  50
  -2  -7  -2 1918.99 77.0589  27
  -2  -6  -3 2413.13 87.8701  27
  -2  -5  -4 664.267 29.9588  27
  -2  -4  -5 1833.53 67.9374  27
   2   3   6 1548.36 78.2958  82
  -2  -3  -6 1536.05 60.9323  27
   2   2   7 14059.5 478.255  82
  -2  -2  -7 14198.3 457.651  27
  -2  -1  -8 61.5516 17.0264  27
   2   0   9 651.765 28.4396  24
   2   0   9 608.068 27.7248  38
   2  -1  10 4573.00 149.618  38
   2  -1  10 4619.25 149.612  33
   2  -2  11 33.8079 6.74973  33
   2  -2  11 35.3101 6.75618  38
  -2  -9   1 7067.19 229.620  28
   2   8   0 209.854 17.2449  50
  -2  -8   0 177.169 18.2356  28
  -2  -7  -1 520.367 28.6956  28
  -2  -6  -2 2264.12 61.8338  35
  -2  -6  -2 1057.01 56.4018  27
  -2  -5  -3 1043.25 52.7389  14
  -2  -5  -3 525.587 26.6077  27
  -2  -4  -4 5642.58 187.066  11
  -2  -4  -4 5620.58 183.085   9
  -2  -3  -5 4529.07 169.552   9
   2   3   5 4618.48 173.760  82
  -2  -3  -5 4457.48 154.971  27
   2   3   5 4839.04 175.096  84
  -2  -3  -5 4662.21 174.503  12
   2   2   6 997.737 59.1095  82
  -2  -2  -6 1042.70 46.0415  27
  -2  -2  -6 1004.32 44.4389  26
   2   2   6 1001.12 40.6839  99
  -2  -2  -6 1140.35 61.2138  12
   2   1   7 116.788 12.6977  99
   2   1   7 155.493 25.2573  82
  -2  -1  -7 99.7098 18.9297  26
   2   0   8 11.8573 10.3407  38
   2  -1   9 740.425 31.9587  33
   2  -1   9 792.993 32.4411  38
   2  -2  10 12.2364 8.97094  38
   2  -2  10 12.5822 9.17096  33
   2  -3  11 4455.25 142.409  38
   2  -3  11 4339.38 142.731  33
   2  -3  11 4543.23 142.174  25
  -2  -9   2 135.762 15.2603  28
  -2  -8   1 12235.2 394.169  28
  -2  -7   0 694.169 29.8866  96
  -2  -7   0 842.174 36.6930  28
  -2  -6  -1 21.1664 14.1641  27
  -2  -6  -1 39.0643 13.1387  35
  -2  -6  -1 17.1750 14.3980  28
  -2  -5  -2 10771.2 311.575  11
  -2  -5  -2 11446.5 284.988  35
   2   5   2 10365.3 311.773  72
  -2  -5  -2 10782.8 309.790  14
  -2  -4  -3 84.7826 18.9840  11
  -2  -4  -3 88.8546 16.5754   9
   2   4   3 73.5794 18.5873  72
  -2  -4  -3 81.6489 10.5998  27
  -2  -3  -4 39.8518 14.8949   9
  -2  -3  -4 45.4728 15.0787  11
   2   3   4 43.5842 16.4740  84
  -2  -3  -4 40.1466 9.70452  46
   2   3   4 22.6518 8.49363  99
  -2  -3  -4 45.4144 11.7967  27
  -2  -3  -4 33.9828 14.8986  26
   2   3   4 23.5689 17.3596  82
  -2  -3  -4 39.0705 17.4273  12
   2   2   5 3311.97 108.820  99
  -2  -2  -5 3311.70 124.965   9
   2   2   5 3145.49 128.477  82
  -2  -2  -5 3175.55 111.555  26
   2   2   5 3166.19 127.949  84
  -2  -2  -5 3167.45 108.562  46
  -2  -2  -5 3408.57 130.149  12
  -2  -1  -6 302.607 32.7308  12
   2   1   6 347.114 33.7350  82
   2   1   6 377.342 33.3160  20
   2   1   6 359.525 19.3814  99
  -2  -1  -6 336.257 19.8221  46
  -2  -1  -6 367.352 23.6209  26
   2   0   7 5698.01 203.724  82
   2   0   7 5136.35 177.661  38
   2   0   7 5767.52 179.128  99
   2  -1   8 4080.69 136.301  38
   2  -1   8 4110.90 136.334  33
   2  -2   9 4373.47 141.896  38
   2  -2   9 4364.00 141.443  92
   2  -2   9 4241.51 140.549  25
   2  -2   9 4199.99 141.879  33
   2  -3  10 2502.84 83.4751  25
   2  -3  10 2450.01 84.2899  33
   2  -3  10 2573.52 84.0797  38
   2  -4  11 1023.70 36.9277  33
   2  -4  11 1145.27 36.7108  25
  -2  -9   3 1290.97 50.6959  28
   2   9  -3 1369.95 48.5879  42
   2   8  -2 754.312 51.0762  90
  -2  -8   2 775.008 36.9910  28
   2   7  -1 395.028 38.9928  90
  -2  -7   1 361.950 25.2538  28
  -2  -6   0 57.3815 9.42284  96
  -2  -6   0 83.1259 15.1642  28
  -2  -6   0 92.7495 14.4652  35
  -2  -5  -1 747.132 28.7865  35
  -2  -5  -1 696.876 42.6725  14
  -2  -5  -1 754.137 30.3289  28
  -2  -4  -2 1056.11 51.3139   9
   2   4   2 1095.36 56.7643  84
   2   4   2 918.260 53.9701  72
   2   4   2 1131.10 55.1469  69
  -2  -4  -2 1056.95 55.0520  11
  -2  -3  -3 12947.2 416.674  11
   2   3   3 12624.8 417.112  84
  -2  -3  -3 12139.7 411.435   9
   2   3   3 12272.4 396.641  99
   2   3   3 12623.3 415.150  72
  -2  -3  -3 13023.8 417.524  12
   2   2   4 1237.61 61.2304  84
   2   2   4 1221.65 60.9386  82
  -2  -2  -4 1271.16 57.9777   9
   2   2   4 1229.71 45.4820  99
  -2  -2  -4 1278.26 61.8375  12
   2   1   5 5419.70 198.255  20
   2   1   5 5562.00 201.511  82
   2   1   5 5628.38 181.634  99
   2   0   6 2110.03 90.8764  20
   2   0   6 2104.93 91.4458  82
   2   0   6 2023.45 71.2919  38
  -2   0  -6 2081.25 74.9218  26
   2   0   6 2064.12 72.0951  99
   2  -1   7 9998.68 323.441  38
   2  -1   7 10479.3 349.197  20
   2  -2   8 335.740 20.1298  38
   2  -2   8 318.486 18.5419  92
   2  -2   8 340.405 18.4626  25
   2  -3   9 8820.88 280.758  92
   2  -3   9 8725.06 280.568  38
   2  -3   9 8688.65 279.908  25
   2  -4  10 8.98045 7.52062  25
   2  -4  10 12.3620 8.24878  33
   2   9  -4 926.480 35.3152  42
  -2  -8   3-1.36545 13.8843  28
   2   7  -2 2904.05 125.732  74
   2   7  -2 3066.47 128.822  90
  -2  -7   2 3200.69 108.570  28
  -2  -7   2 2967.85 105.051  47
  -2  -6   1 5981.70 205.651  96
   2   6  -1 6362.83 231.405  90
   2   6  -1 6071.10 227.537   6
  -2  -6   1 6495.63 208.282  47
  -2  -6   1 6442.19 209.808  35
  -2  -5   0 12613.7 420.688  96
  -2  -5   0 13674.6 424.574  35
   2   5   0 12664.6 444.508  72
   2   5   0 12387.5 438.734   6
  -2  -5   0 13477.7 442.900  14
   2   4   1 492.683 33.1325  84
   2   4   1 478.155 33.6772  69
   2   4   1 488.379 35.4142  72
  -2  -4  -1 434.374 31.7389  14
  -2  -3  -2 1543.62 68.3252  11
   2   3   2 1568.49 69.5979  84
   2   3   2 1539.08 66.0155  59
   2   3   2 1527.43 66.8868  69
   2   3   2 1550.27 69.1903  72
  -2  -3  -2 1559.14 65.2123   9
  -2  -2  -3 55370.0 1744.55  11
  -2  -2  -3 53518.5 1740.45   9
   2   2   3 55187.6 1744.36  84
   2   2   3 55124.5 1743.66  70
   2   2   3 55121.6 1727.57  99
  -2  -2  -3 55835.0 1744.55  12
   2   1   4 2.64907 12.7030  84
  -2  -1  -4 35.9974 12.6258   9
   2   1   4 18.6212 17.2347  83
   2   1   4 7.48147 13.0759  20
   2   1   4 7.03650 6.66304  99
   2   0   5 187.456 23.0658  20
   2   0   5 181.047 22.5280  13
   2   0   5 180.366 12.5874  99
   2  -1   6 1547.51 73.2936  20
   2  -1   6 1576.36 74.3650  13
   2  -2   7 8986.11 291.583  38
   2  -2   7 9237.03 316.320  20
   2  -2   7 8895.38 316.500  13
   2  -2   7 9126.72 290.371  25
   2  -3   8 4401.06 144.325  38
   2  -3   8 4402.01 144.356  92
   2  -3   8 4274.92 143.347  25
   2  -4   9 1794.21 64.1875  92
   2  -4   9 1874.80 63.8978  25
   2  -5  10 948.413 35.0601  33
   2  -5  10 998.761 34.5671  25
  -2  -9   5 134.164 9.22146  40
  -2  -8   4 2266.12 82.7726  28
  -2  -7   3 73.6634 17.8343  28
   2   7  -3 36.6208 22.2860  90
   2   7  -3 70.2211 22.2579  74
  -2  -7   3 82.1265 15.3180  47
   2   6  -2 42.1155 26.2387  90
  -2  -6   2 73.4727 16.2448  28
   2   6  -2 112.919 23.3259   6
  -2  -6   2 83.2832 14.0579  47
  -2  -5   1 5937.69 194.030  96
   2   5  -1 6383.06 214.739  65
  -2  -5   1 5892.82 214.223  14
   2   5  -1 6363.00 214.156  71
   2   5  -1 5863.46 211.744   6
   2   4   0 1775.69 76.5005  69
   2   4   0 1766.89 72.2809   6
  -2  -4   0 1697.57 74.1142  14
   2   4   0 1676.75 75.3041  72
  -2  -3  -1 707.777 36.0597   9
   2   3   1 742.654 38.3535  59
   2   3   1 678.114 38.7671  72
   2   3   1 685.762 38.5535  84
   2   3   1 677.729 37.9855  69
  -2  -2  -2 283.718 23.7045  11
   2   2   2 273.199 22.8254  84
   2   2   2 271.297 22.3199  58
   2   2   2 273.997 23.2782  70
   2   2   2 247.835 21.0991  59
   2   2   2 302.959 22.9515  83
  -2  -2  -2 297.958 24.1266  12
  -2  -2  -2 293.914 21.9297   9
   2   2   2 288.919 13.8688  99
  -2  -1  -3 3636.19 125.074   9
   2   1   3 3497.06 127.084  83
   2   1   3 3380.27 124.890  20
   2   1   3 3489.72 127.205  70
   2   0   4 25235.2 791.825  83
   2   0   4 25000.7 791.587  20
   2   0   4 24046.8 788.668  91
   2   0   4 24424.5 790.526  13
   2  -1   5 13098.3 437.496  20
   2  -1   5 12924.7 435.889  91
   2  -1   5 13475.2 438.064  13
   2  -1   5 13416.8 436.561  83
   2  -2   6 8015.96 268.750  20
   2  -2   6 8023.01 269.888  13
   2  -2   6 7519.37 245.658  25
   2  -3   7 135.746 12.9555  25
   2  -3   7 107.165 13.3295  38
   2  -4   8 3322.45 111.555  92
   2  -4   8 3309.09 110.907  25
   2  -5   9 2583.19 86.2941  25
   2  -6  10 925.631 32.0740  33
  -2  -9   6 945.862 32.5359  43
  -2  -8   5 966.864 40.9601  28
  -2  -8   5 922.655 34.6285  43
  -2  -7   4 7784.45 247.934  28
   2   7  -4 7338.87 268.163  74
   2   7  -4 7297.11 269.666  90
  -2  -7   4 7423.09 240.528  43
   2   6  -3 3607.50 143.492  74
   2   6  -3 3292.91 142.061  71
  -2  -6   3 3814.64 125.407  28
   2   6  -3 3518.37 144.828  90
  -2  -6   3 3538.28 121.928  47
  -2  -5   2 1360.45 49.3352  96
   2   5  -2 1361.45 67.2459  65
   2   5  -2 1449.78 65.6590   6
   2   5  -2 1484.25 68.3240  71
  -2  -4   1 6653.49 212.409  96
   2   4  -1 6853.15 229.277  65
   2   4  -1 6325.10 230.283  69
   2   4  -1 6531.73 226.484   6
  -2  -4   1 7148.94 230.206  14
   2   4  -1 6373.10 229.412  72
   2   3   0 5535.40 190.112  72
  -2  -3   0 5525.58 185.253   9
   2   3   0 5412.23 188.090  84
   2   3   0 5208.24 184.742   6
   2   3   0 5491.09 189.222  59
   2   3   0 5531.55 190.116  69
  -2  -3   0 5756.12 189.794  14
  -2  -2  -1 38795.4 1234.17  11
  -2  -2  -1 39409.4 1231.44   9
   2   2   1 38408.5 1233.61  58
   2   2   1 39090.8 1234.53  70
   2   2   1 37999.7 1232.97  59
  -2  -2  -1 39832.8 1234.56  12
  -2  -1  -2 21052.4 662.664  11
   2   1   2 20509.0 659.015  20
   2   1   2 20252.8 660.440  58
   2   1   2 20529.5 661.137  73
   2   1   2 20921.4 661.308  83
  -2  -1  -2 20978.6 659.866   9
   2   1   2 20509.2 662.144  70
  -2  -1  -2 20603.4 662.576  12
  -2   0  -3 7743.66 246.105  21
   2   0   3 7466.65 243.330  20
   2   0   3 7243.69 243.737  83
  -2   0  -3 7084.37 240.182   9
   2   0   3 7019.64 241.203  91
   2   0   3 7259.55 243.819  73
   2   0   3 7218.32 242.193  13
  -2   1  -4 966.956 47.7248  21
   2  -1   4 963.187 46.0854  91
   2  -1   4 861.165 45.5489  73
   2  -1   4 1059.00 47.8933  20
   2  -1   4 934.933 47.1029  13
   2  -1   4 825.287 44.8530  83
   2  -2   5 438.479 32.1880  20
   2  -2   5 469.105 33.2864  91
  -2   2  -5 413.187 30.2396   5
   2  -2   5 360.288 31.4923  13
  -2   2  -5 426.279 33.4310  87
   2  -3   6 2140.59 92.6831  20
  -2   3  -6 2284.25 95.4134  87
   2  -3   6 2059.48 93.4582  13
  -2   3  -6 2148.65 91.5277   5
   2  -3   6 2080.25 72.9753  25
  -2   4  -7 282.078 33.7671  87
   2  -4   7 301.015 17.9994  25
   2  -5   8 674.030 28.5333  92
   2  -5   8 664.519 27.6725  29
   2  -5   8 672.003 28.4798  25
   2  -6   9 81.2849 8.51408  25
   2  -6   9 80.7142 8.23389  29
  -2  -8   6 894.972 34.4718  31
  -2  -8   6 987.198 34.6274  43
   2   7  -5 488.867 42.4132  86
  -2  -7   5 656.664 32.1815  28
   2   7  -5 430.226 41.4003  74
  -2  -7   5 569.228 24.4415  43
   2   6  -4 4951.90 196.113  74
  -2  -6   4 5496.69 178.092  28
  -2  -6   4 5438.48 175.009  47
   2   6  -4 5315.46 198.833  90
  -2  -6   4 5121.38 171.030  43
   2   5  -3 8462.95 290.817  90
  -2  -5   3 8316.06 281.700  19
   2   5  -3 7882.53 284.598   6
   2   5  -3 8120.42 289.806  71
  -2  -5   3 8522.17 269.453  47
  -2  -5   3 9105.52 271.844  28
  -2  -5   3 8006.77 266.179  43
  -2  -4   2 177.016 18.3038  19
  -2  -4   2 192.746 11.3397  96
   2   4  -2 194.601 22.9207  71
   2   4  -2 230.197 24.1469  65
   2   4  -2 165.674 21.1682   6
  -2  -3   1 947.920 32.7240  96
  -2  -3   1 874.782 40.1526  19
   2   3  -1 867.835 44.3996  69
   2   3  -1 928.909 42.8627   6
   2   3  -1 935.412 45.0416  59
   2   3  -1 887.953 44.4280  72
  -2  -3   1 1036.54 45.8716  14
  -2  -2   0 2933.87 101.610   9
   2   2   0 2931.19 103.801  70
   2   2   0 2870.07 103.495  59
  -2  -2   0 2740.20 98.9268  19
   2   2   0 2916.40 104.016  58
  -2  -1  -1 12408.4 392.480  11
  -2  -1  -1 12281.0 390.973   9
   2   1   1 12404.1 391.294  73
  -2  -1  -1 11390.2 387.699  19
  -2  -1  -1 12132.5 388.056  18
   2   1   1 12110.8 392.056  56
  -2  -1  -1 12501.4 392.697  12
  -2   0  -2 39317.0 1240.56   9
   2   0   2 38485.9 1240.59  79
  -2   0  -2 40613.9 1244.39  21
   2   0   2 39430.9 1241.46  20
   2   0   2 38889.2 1242.68  73
   2   0   2 38851.6 1241.74  56
   2   0   2 39477.8 1240.76  91
   2   0   2 39460.2 1240.78  13
   2  -1   3 2387.38 89.0589  20
  -2   1  -3 2407.32 89.7823  21
   2  -1   3 2411.04 89.4203  83
   2  -1   3 2357.63 88.4569  73
   2  -1   3 2376.03 88.0365  91
   2  -1   3 2306.88 76.4949  93
  -2   1  -3 2297.41 89.1087  87
   2  -1   3 2316.94 88.8763  13
  -2   2  -4 3198.01 116.268  21
   2  -2   4 3187.73 115.676  20
   2  -2   4 3025.86 100.338  93
  -2   2  -4 3175.25 116.543  87
   2  -2   4 3005.06 114.175  91
  -2   2  -4 3045.64 112.380   5
   2  -2   4 2995.88 115.858  13
  -2   3  -5-14.1830 14.8689   5
   2  -3   5-2.86010 16.4227  91
   2  -3   5 18.4657 16.2779  20
   2  -3   5 28.9271 14.7555  88
  -2   3  -5 19.6775 20.0738  87
   2  -3   5 6.62896 14.2501  13
  -2   4  -6 2414.52 99.3526  87
   2  -4   6 2186.36 90.6570  88
   2  -4   6 2243.63 74.6928  25
   2  -5   7 2815.91 109.617  88
   2  -5   7 2654.41 90.2484  25
   2  -5   7 2593.33 90.1245  29
  -2   5  -7 2773.72 117.237  87
   2  -6   8 1495.97 52.8128  29
   2  -7   9 1837.85 60.6360  29
  -2  -8   7 112.202 9.27976  31
  -2  -8   7 111.543 9.13165  43
   2   7  -6 2905.28 128.507  86
  -2  -7   6 3227.77 105.530  43
   2   6  -5 3662.27 151.960  74
   2   6  -5 3799.60 153.328  90
  -2  -6   5 3802.67 129.711  47
  -2  -6   5 4153.86 133.443  28
  -2  -6   5 3738.02 126.335  43
   2   5  -4 608.861 46.1622  71
   2   5  -4 680.306 46.6649  90
  -2  -5   4 589.478 38.5197  19
   2   5  -4 615.175 41.4935   6
   2   5  -4 671.835 44.8448  66
  -2  -5   4 715.005 32.4726  28
   2   5  -4 663.692 46.0443  74
  -2  -5   4 671.703 30.2278  47
  -2  -5   4 683.755 27.0770  43
   2   4  -3 18665.1 605.141  65
  -2  -4   3 18658.5 599.074  19
   2   4  -3 17871.6 604.878  71
   2   4  -3 18361.5 601.046   6
   2   4  -3 19379.9 606.236  90
   2   3  -2 13359.6 420.180  69
  -2  -3   2 12966.2 415.513  19
   2   3  -2 12419.3 419.747  65
   2   3  -2 12358.7 416.233   6
  -2  -3   2 13196.2 419.127  14
   2   2  -1 5653.62 190.606   6
   2   2  -1 5413.98 190.403  53
   2   2  -1 5715.83 194.090  58
  -2  -2   1 5872.29 190.938  19
   2   2  -1 6082.05 194.480  59
   2   2  -1 5690.62 193.072  70
   2   2  -1 5675.89 192.713  56
   2   2  -1 5904.17 193.473  52
  -2  -2   1 6082.20 193.679  14
  -2  -1   0 19049.9 587.747  11
  -2  -1   0 18708.7 586.613   9
  -2  -1   0 18109.3 585.169  19
   2   1   0 18318.8 586.363  73
  -2  -1   0 19126.4 587.646  12
   2   1   0 18084.6 583.682  57
   2   1   0 17894.3 585.914  53
   2   1   0 18500.0 588.115  56
   2   0   1 2822.40 96.1801  20
  -2   0  -1 2826.61 96.4845   9
  -2   0  -1 2901.46 99.2071  21
   2   0   1 2780.29 96.1488  79
  -2   0  -1 2579.41 94.2092  18
   2   0   1 2863.53 98.0127  56
  -2   1  -2 6200.26 203.350  87
   2  -1   2 5860.19 199.197  75
  -2   1  -2 6235.44 204.218  21
   2  -1   2 6113.60 201.437  79
   2  -1   2 5993.80 200.478  56
   2  -1   2 6056.02 192.034  93
   2  -1   2 5997.88 201.864  20
  -2   2  -3 20.8195 11.7139   5
   2  -2   3 29.5214 7.01540  93
   2  -2   3 57.7833 14.8209  79
  -2   2  -3 52.7509 16.1743  62
   2  -2   3 54.8193 14.0793  73
   2  -2   3 31.7429 14.2018  15
  -2   2  -3 41.6977 15.6393  87
   2  -2   3 60.3771 15.1257  20
  -2   3  -4 2491.87 98.5452  62
   2  -3   4 2570.92 96.9632  20
   2  -3   4 2446.60 81.7308  93
   2  -3   4 2488.32 96.4023  91
  -2   3  -4 2320.95 93.6604   5
  -2   3  -4 2475.25 99.1017  87
   2  -4   5 8900.17 305.490  88
  -2   4  -5 9532.59 314.479  87
  -2   4  -5 8843.54 307.992   5
   2  -5   6 702.738 30.4563  29
   2  -5   6 693.706 45.6513  88
  -2   5  -6 752.381 52.1104  87
   2  -5   6 778.025 30.8164  25
   2  -6   7-3.33288 17.7853  88
   2  -6   7 11.7891 10.1848  29
  -2   6  -7 8.83638 20.4773  87
   2  -7   8 58.4785 8.35668  29
  -2  -8   8 30.5063 6.13117  31
  -2  -8   8 29.1120 5.83680  43
  -2  -7   7 121.224 11.4676  31
  -2  -7   7 119.799 11.0197  43
   2   6  -6 178.818 27.2998  74
   2   6  -6 194.535 30.0157  86
  -2  -6   6 215.446 14.2737  43
   2   5  -5 1862.12 91.5814  74
   2   5  -5 1998.07 92.4969  90
   2   5  -5 2028.86 89.2189   6
  -2  -5   5 1989.93 86.2482  19
   2   5  -5 1961.27 91.4113  66
  -2  -5   5 2168.25 73.8511  47
  -2  -5   5 2068.65 70.4469  43
   2   4  -4 3307.95 127.287  90
  -2  -4   4 3403.81 122.346  19
   2   4  -4 3407.46 129.437  71
   2   4  -4 3193.93 126.299  66
   2   4  -4 3217.03 123.222   6
   2   4  -4 3261.25 127.071  74
  -2  -3   3 7727.33 252.148  19
   2   3  -3 7408.17 255.983  65
   2   3  -3 7744.15 253.237   6
   2   3  -3 7377.96 256.557  71
  -2  -2   2 73470.2 2315.24  19
   2   2  -2 72163.1 2315.64   6
   2   2  -2 74785.1 2317.41  59
   2   2  -2 74406.2 2317.03  58
   2   2  -2 73487.5 2318.31  52
   2   2  -2 74457.2 2317.59  69
  -2  -2   2 72904.9 2316.97  14
  -2  -1   1 48614.3 1552.81  11
  -2  -1   1 49575.3 1551.73  10
  -2  -1   1 48594.2 1552.40  19
  -2  -1   1 49350.4 1553.94  17
   2   1  -1 49999.1 1553.64  56
  -2  -1   1 49909.4 1552.93  14
  -2   0   0 252.842 16.9320  11
  -2   0   0 234.827 16.3026  18
  -2   0   0 259.521 16.4103  10
  -2   0   0 276.754 18.8733  21
   2   0   0 247.042 15.2132  20
  -2   0   0 269.078 17.3468  19
  -2   0   0 256.615 17.5887  17
   2   0   0 246.202 15.0569  60
   2   0   0 234.735 15.7393  57
   2   0   0 227.736 17.5362  53
  -2   0   0 248.566 15.9707  12
  -2   1  -1 8673.34 283.785  10
   2  -1   1 9071.19 284.592  75
  -2   1  -1 8569.38 284.289  17
  -2   1  -1 9056.73 287.050  62
   2  -1   1 8715.33 284.219  15
  -2   1  -1 8959.78 286.584  87
   2  -1   1 8718.93 285.561  20
   2  -2   2 2233.34 81.5339  79
   2  -2   2 2207.66 71.6970  93
  -2   2  -2 2142.86 82.5971  87
   2  -2   2 2183.68 80.5282  75
  -2   2  -2 2246.40 83.3251  62
   2  -2   2 2070.28 80.8576  15
   2  -2   2 2285.08 82.3498  20
  -2   2  -2 2116.13 78.7508   5
  -2   3  -3 10884.2 360.938  87
   2  -3   3 10843.7 345.622  93
   2  -3   3 11280.1 359.547  20
   2  -3   3 10795.2 357.615  79
  -2   3  -3 11092.3 361.492  62
   2  -3   3 11070.8 359.608  15
  -2   3  -3 10779.4 357.047   5
   2  -4   4 682.200 38.9158  20
  -2   4  -4 556.022 40.1455  87
  -2   4  -4 540.036 38.9862  62
   2  -4   4 645.345 39.7518  15
   2  -4   4 618.886 25.0066  93
  -2   4  -4 560.641 36.9501   5
   2  -5   5 3551.56 135.958  88
  -2   5  -5 3813.69 144.535  87
  -2   5  -5 3659.85 120.547  42
   2  -6   6 5451.19 178.593  29
   2  -6   6 5554.45 198.779  88
  -2   6  -6 5701.34 207.154  87
  -2   6  -6 5414.68 179.935  42
   2  -7   7 1089.69 40.5268  29
   2  -8   8 22.4025 5.84022  29
  -2  -7   8 6900.12 224.323  31
  -2  -7   8 7094.30 223.832  43
  -2  -6   7 326.616 17.0884  29
   2   6  -7 301.487 36.2983  86
  -2  -6   7 315.528 17.2185  43
   2   5  -6 2916.48 121.528  86
   2   5  -6 2617.59 118.926  74
   2   5  -6 2569.15 118.702  66
  -2  -5   6 2860.88 96.0991  29
   2   5  -6 2724.48 120.593  16
  -2  -5   6 3031.38 96.6495  43
  -2  -4   5 3310.80 123.574  19
   2   4  -5 3368.02 129.866  66
   2   4  -5 3104.15 127.817  74
   2   4  -5 3432.50 126.115   6
  -2  -3   4 8397.53 272.647  19
   2   3  -4 7838.83 274.984  90
   2   3  -4 7946.44 277.197  71
   2   3  -4 8212.96 277.349  66
   2   3  -4 8601.73 274.087   6
   2   3  -4 8246.37 275.786  55
   2   3  -4 7966.28 276.322  74
  -2  -2   3 15293.4 487.036  19
   2   2  -3 15529.3 489.738  71
   2   2  -3 14681.5 489.182  65
  -2  -1   2 37233.9 1172.03  19
  -2  -1   2 37596.1 1170.78  10
  -2  -1   2 38221.3 1173.86  17
   2   1  -2 35282.2 1173.93  52
  -2  -1   2 37244.8 1171.39  14
  -2   0   1 12.0270 7.26421  11
  -2   0   1 3.83073 9.40853  19
  -2   0   1 8.05115 9.16771  10
  -2   0   1 30.7006 10.9198  21
  -2   0   1-1.93268 9.59126  18
  -2   0   1 14.1404 11.9632  17
   2   0  -1 11.1126 11.1575  53
  -2   1   0 5456.87 176.521  10
  -2   1   0 5655.67 178.853  22
   2  -1   0 5511.81 175.460  64
  -2   1   0 5444.72 178.219  17
  -2   1   0 5390.15 177.917  62
   2  -1   0 5695.95 177.706  57
   2  -1   0 5252.55 176.350  54
   2  -1   0 5323.86 175.422  15
   2  -1   0 4965.64 176.571  60
   2  -2   1 3863.63 134.897  89
  -2   2  -1 4000.20 134.167  10
  -2   2  -1 4273.21 139.056  22
  -2   2  -1 3989.08 137.607  87
   2  -2   1 4005.66 136.147  75
  -2   2  -1 4233.68 139.132  62
  -2   2  -1 4038.32 136.539  17
   2  -2   1 3937.79 136.229  15
   2  -3   2 21809.4 695.178  75
  -2   3  -2 22261.0 699.100  22
  -2   3  -2 21141.0 697.508  87
   2  -3   2 22898.9 697.471  20
   2  -3   2 21966.0 685.205  93
   2  -3   2 21671.9 695.511  79
  -2   3  -2 21495.0 698.972  62
   2  -3   2 20811.4 696.574  15
  -2   3  -2 21502.9 694.593   5
  -2   4  -3 14526.8 470.582  87
   2  -4   3 14796.0 467.900  20
  -2   4  -3 14322.3 470.607  62
  -2   4  -3 14815.2 470.378  22
   2  -4   3 14171.2 467.908  15
   2  -4   3 14295.6 452.241  93
  -2   4  -3 13450.6 465.601   5
   2  -5   4 2142.92 71.6447  95
  -2   5  -4 2137.87 93.3585  87
  -2   5  -4 2086.17 73.4104  42
   2  -5   4 2169.41 90.7623  15
  -2   5  -4 1861.52 87.8549   5
   2  -6   5 978.390 37.9150  95
   2  -6   5 951.083 54.1340  88
  -2   6  -5 925.876 58.5972  87
  -2   6  -5 1021.64 41.1887  42
   2  -7   6 96.1944 21.4280  88
  -2   7  -6 66.0444 22.7203  87
   2  -7   6 42.2518 10.5308  29
   2  -7   6 51.7398 9.78338  95
  -2   7  -6 64.5690 14.2521  42
   2  -8   7 105.962 9.33447  29
  -2  -7   9 2908.35 97.5216  31
  -2  -7   9 3059.40 97.1218  29
  -2  -6   8 3216.02 106.972  29
  -2  -6   8 3249.22 106.874  43
  -2  -5   7 4553.26 146.018  30
   2   5  -7 4298.50 170.098  86
   2   5  -7 4084.19 167.733  78
  -2  -5   7 4394.12 144.001  29
  -2  -5   7 4355.93 143.830  43
   2   4  -6 3012.17 120.360  86
   2   4  -6 2936.84 117.418  68
   2   4  -6 2629.32 116.882  74
   2   4  -6 3048.32 116.258   6
  -2  -4   6 2936.19 112.886  19
   2   4  -6 2770.57 118.725  66
  -2  -4   6 2897.50 96.9660  29
  -2  -4   6 3268.44 119.975  61
   2   4  -6 2878.94 119.703  16
  -2  -4   6 2901.17 96.7861  43
   2   3  -5 2946.29 114.115  74
  -2  -3   5 3044.51 110.182  19
   2   3  -5 3182.73 112.489   6
   2   3  -5 2980.16 115.134  16
   2   2  -4 12124.8 383.764  55
  -2  -2   4 12312.2 380.377  19
   2   2  -4 11144.9 382.843  71
   2   2  -4 11894.5 384.267  66
   2   2  -4 11357.0 382.062  65
   2   2  -4 11371.2 382.428  74
  -2  -1   3 6342.05 206.532  19
  -2  -1   3 6260.52 207.126   8
  -2  -1   3 6446.26 207.069  18
   2   1  -3 6056.67 208.074  71
   2   1  -3 6083.16 207.331  65
  -2  -1   3 6392.68 207.969  61
   2   1  -3 6369.62 209.453  55
  -2   0   2 156.556 14.2127  10
  -2   0   2 170.579 14.1816   8
  -2   0   2 149.529 13.9026  18
  -2   0   2 147.688 14.0383  19
  -2   0   2 177.581 15.6109  17
  -2   0   2 161.264 13.8949  61
   2   0  -2 184.003 14.8310  52
  -2   0   2 148.660 15.2120   2
  -2   1   1 13225.0 421.839  10
  -2   1   1 13619.4 422.060  22
   2  -1  -1 13095.1 420.857  64
   2  -1  -1 12835.2 421.564  54
  -2   1   1 12799.4 418.661   8
  -2   1   1 13709.0 422.605   2
  -2   1   1 13503.4 423.540  17
   2  -1  -1 13127.3 420.109  67
  -2   1   1 13371.3 420.943  62
   2  -1  -1 13388.5 422.198  53
  -2   2   0 2796.53 97.3112  17
  -2   2   0 2749.10 95.2934  10
   2  -2   0 2765.43 95.5096  80
  -2   2   0 2697.11 94.9984   2
   2  -2   0 2783.00 95.3437  57
   2  -2   0 2575.69 94.9423  15
  -2   2   0 3020.45 98.7242  22
   2  -3   1 2408.18 77.7534  98
   2  -3   1 2356.78 86.2322  89
   2  -3   1 2344.77 86.2942  75
  -2   3  -1 2320.80 88.4810  17
  -2   3  -1 2431.61 86.3623   5
   2  -3   1 2222.18 87.2114  15
  -2   3  -1 2620.59 91.5214  22
   2  -4   2 33841.4 1039.15  20
   2  -4   2 32161.2 1036.30  75
  -2   4  -2 34440.4 1042.01  22
   2  -4   2 32529.9 1024.89  93
   2  -4   2 33403.3 1039.45  15
  -2   4  -2 30422.8 1036.96   5
  -2   5  -3 1562.24 70.4572  62
   2  -5   3 1449.45 50.7800  95
   2  -5   3 1429.24 66.8350  15
  -2   5  -3 1338.56 65.1965   5
   2  -6   4 502.416 22.9612  95
  -2   6  -4 517.971 41.0057  87
   2  -6   4 394.676 36.5565  15
  -2   6  -4 534.607 25.5205  42
  -2   6  -4 414.509 36.8809   5
   2  -7   5 0.79549 9.49163  29
   2  -7   5 9.25300 9.17197  95
   2  -7   5 13.6386 17.8714  88
  -2   7  -5-26.9514 19.8257  87
  -2   7  -5 2.12875 14.0332  42
   2  -8   6 294.240 15.6180  95
   2  -8   6 306.128 15.6547  29
  -2   8  -6 285.836 18.5956  42
   2  -9   7 405.170 15.5449  43
  -2  -7  10 5940.09 188.198  29
  -2  -6   9 125.766 10.9000  29
  -2  -6   9 117.696 10.4934  31
   2   5  -8 253.931 33.5745  86
  -2  -5   8 218.296 14.8934  29
   2   4  -7 105.742 24.8442  78
   2   4  -7 24.9515 21.1282  86
  -2  -4   7 95.9994 13.3980  30
  -2  -4   7 79.7453 21.4126  61
  -2  -4   7 70.9667 10.2106  29
   2   4  -7 86.2155 21.2460  16
  -2  -3   6 53.9696 14.4630  19
   2   3  -6 55.1789 20.9412  86
   2   3  -6 34.4135 17.3200  74
   2   3  -6 53.0631 17.1393  68
   2   3  -6 57.7147 18.6331  66
  -2  -3   6 28.0112 16.6601  61
   2   3  -6 49.7501 16.1627   6
   2   3  -6 20.1885 15.4686  16
   2   3  -6 35.6971 19.0977  78
   2   2  -5 12670.2 418.489  74
  -2  -2   5 12830.8 415.184  19
   2   2  -5 12779.8 420.803  66
   2   2  -5 12854.3 419.953  68
  -2  -2   5 13120.3 419.573  61
   2   2  -5 12373.4 419.488  55
   2   2  -5 12930.9 420.692  16
  -2  -1   4 37798.7 1165.45   8
  -2  -1   4 38113.7 1166.54  61
  -2  -1   4 37291.1 1163.47  19
   2   1  -4 33479.1 1165.32  71
   2   1  -4 37506.5 1167.28  66
   2   1  -4 37032.9 1167.50  55
   2   1  -4 36726.9 1167.01  16
   2   0  -3 6530.69 218.524  16
  -2   0   3 6432.30 218.054   8
  -2   0   3 6967.04 217.994  19
  -2   0   3 6706.60 218.121  18
  -2   0   3 6920.94 219.880  17
   2   0  -3 6594.14 218.634  66
  -2   0   3 6572.59 218.690  61
   2   0  -3 6698.14 218.211  54
   2   0  -3 6908.92 220.463  55
  -2   0   3 6482.27 218.527   2
  -2   1   2 3783.93 124.936  22
  -2   1   2 3677.18 124.856  23
   2  -1  -2 3702.98 123.955  68
  -2   1   2 3734.42 127.124   2
  -2   1   2 3861.54 125.441  19
   2  -1  -2 3680.89 125.315  55
   2  -1  -2 3808.32 125.939  54
   2  -1  -2 3541.65 125.156  52
  -2   1   2 3836.26 128.019  17
  -2   1   2 3841.98 124.410   8
   2  -2  -1 15829.9 496.670  64
   2  -2  -1 15504.7 496.223  85
   2  -2  -1 15583.2 495.790  76
  -2   2   1 15611.3 498.744  17
   2  -2  -1 15894.4 495.923  67
  -2   2   1 15223.0 497.098   2
   2  -2  -1 15411.6 497.454  60
   2  -2  -1 15531.6 495.492  53
   2  -3   0 14141.8 462.219  89
   2  -3   0 14919.7 463.974  80
   2  -3   0 14046.7 461.213  57
  -2   3   0 14634.8 465.809  17
  -2   3   0 14601.1 463.032   5
   2  -4   1 16017.1 507.923  98
   2  -4   1 15594.4 517.670  89
   2  -4   1 16690.6 518.530  75
   2  -4   1 16301.6 521.115  15
  -2   4  -1 16352.7 520.281   5
  -2   5  -2 37146.3 1142.46  22
   2  -5   2 36169.0 1138.73  15
  -2   5  -2 34005.0 1137.40   5
   2  -6   3 7431.05 236.541  95
   2  -6   3 7500.94 258.019  15
  -2   6  -3 7441.60 238.186  42
   2  -7   4 3945.86 149.893  88
  -2   7  -4 3841.17 155.930  87
   2  -7   4 3898.09 130.621  29
   2  -7   4 4042.63 131.537  95
  -2   7  -4 4005.45 133.697  42
   2  -8   5 360.782 18.5461  95
  -2   8  -5 360.724 22.1279  42
  -2   9  -6 894.238 33.9054  42
  -2  -6  10 610.719 23.4337  29
   2   5  -9 7415.05 252.867  94
  -2  -5   9 8056.70 251.018  29
  -2  -5   9 7922.64 250.983  31
   2   4  -8 3854.37 127.978  94
   2   4  -8 3786.22 151.871  86
   2   4  -8 3465.66 148.525  78
  -2  -4   8 3752.31 125.134  29
  -2  -4   8 3852.10 127.126  30
   2   3  -7 966.279 54.8991  68
  -2  -3   7 1005.94 39.5817  30
   2   3  -7 949.907 57.1451  86
   2   3  -7 1038.46 57.8871  78
  -2  -3   7 1020.51 37.7405  29
  -2  -3   7 1067.07 56.3694  61
   2   3  -7 918.394 55.9359  16
   2   2  -6 15552.9 516.753  68
   2   2  -6 15336.9 517.012  86
   2   2  -6 16122.8 519.053  66
  -2  -2   6 15849.1 516.943  61
   2   2  -6 16123.2 518.923  16
   2   2  -6 15836.3 518.572  78
   2   1  -5 1610.02 68.6879  86
  -2  -1   5 1710.02 67.6169   8
   2   1  -5 1648.88 69.7940  78
   2   1  -5 1613.06 69.6003  68
   2   1  -5 1725.02 70.0223  66
  -2  -1   5 1686.42 69.4511  61
   2   1  -5 1800.40 69.8674  16
   2   0  -4 7349.25 239.034  54
  -2   0   4 7323.51 240.909   8
  -2   0   4 7287.62 238.210  19
   2   0  -4 7166.26 241.500  78
   2   0  -4 7436.39 241.430  66
  -2   0   4 7510.01 240.617  17
   2   0  -4 7324.09 241.813  68
  -2   0   4 7023.64 239.905   2
  -2   0   4 7278.22 242.032  61
   2   0  -4 7485.28 243.093  55
   2   0  -4 7322.87 241.568  16
   2  -1  -3 959.132 41.1179  54
  -2   1   3 1061.48 40.3735  19
   2  -1  -3 1011.14 41.0451  68
  -2   1   3 1082.41 43.4032   2
   2  -1  -3 920.158 41.5285  51
  -2   1   3 1060.64 43.3609  17
  -2   1   3 1053.59 41.8886   8
  -2   2   2 24829.3 833.715  23
  -2   2   2 25926.7 831.744   8
   2  -2  -2 25771.9 833.367  76
  -2   2   2 26918.4 835.541  17
   2  -2  -2 27194.2 833.678  60
   2  -2  -2 27346.9 831.846  53
   2  -2  -2 25289.8 832.950  51
   2  -2  -2 26711.8 833.261  67
   2  -2  -2 26941.0 833.627  64
  -2   3   1 6918.04 238.020   5
   2  -3  -1 7864.35 241.017  80
  -2   3   1 7184.50 236.670   6
  -2   3   1 7218.90 241.603  17
  -2   3   1 7184.02 238.424   2
   2  -3  -1 7357.00 239.122  85
   2  -4   0 54106.9 1682.09  98
   2  -4   0 53591.6 1691.66  89
   2  -4   0 52609.0 1691.09  75
  -2   4   0 52816.7 1694.26   5
   2  -5   1 1890.63 64.6959  98
  -2   5  -1 1830.37 79.5550   5
  -2   6  -2 34969.3 1095.26  50
   2  -6   2 36112.1 1115.68  15
  -2   6  -2 34417.3 1095.69  42
  -2   6  -2 34000.0 1116.49   5
   2  -7   3 0.84621 9.79809  95
  -2   7  -3 36.4774 14.4014  42
   2  -8   4 1099.11 41.7625  95
  -2   8  -4 1106.95 44.5183  42
  -2   9  -5 705.160 29.8555  42
  -2  -6  11 276.845 11.5413  29
  -2  -5  10 249.649 14.1255  29
   2   4  -9 2689.35 92.8363  94
  -2  -4   9 2655.16 90.1663  29
  -2  -3   8 120.321 11.6749  29
   2   3  -8 120.451 23.7289  81
   2   3  -8 150.496 27.3098  78
  -2  -3   8 108.155 14.6219  30
   2   3  -8 108.013 14.3464  94
  -2  -3   8 105.195 11.6749  25
   2   2  -7 33.3720 19.1919  86
   2   2  -7-3.40883 18.6931  78
  -2  -2   7 39.6557 10.9777  30
  -2  -2   7 29.8781 8.06062  29
   2   2  -7 53.0596 18.0354  68
  -2  -2   7 26.5522 16.4560  61
   2   2  -7 31.6756 16.1569  16
  -2  -2   7 44.6620 8.77683  25
  -2  -1   6 603.915 23.8484  92
   2   1  -6 580.987 36.4035  86
  -2  -1   6 524.803 33.6183   8
   2   1  -6 712.808 38.2666  68
  -2  -1   6 640.474 37.3357  61
   2   1  -6 540.419 35.1143  16
   2   1  -6 599.717 36.8916  78
   2   0  -5 26.7133 13.4380  78
  -2   0   5 19.1529 12.3277   8
   2   0  -5 11.7803 12.9637  68
   2   0  -5 36.8593 12.8096  16
  -2   1   4 4.61124 12.2517   1
   2  -1  -4 28.5215 12.3361  68
   2  -1  -4 27.1745 12.5893  51
   2  -1  -4 18.3884 10.5906  16
   2  -1  -4 10.9486 11.5508  81
  -2   1   4 5.63513 10.9627   8
  -2   2   3 21536.7 713.459  23
   2  -2  -3 22715.6 712.971  76
  -2   2   3 22420.8 711.844   8
  -2   2   3 22978.6 714.993   1
   2  -2  -3 22292.4 712.169  64
  -2   2   3 22626.9 714.026  17
   2  -2  -3 22061.5 713.561  51
   2  -2  -3 22712.5 712.654  67
  -2   3   2 436.335 24.8498   5
   2  -3  -2 439.446 17.1778  97
  -2   3   2 405.275 23.1451   8
  -2   3   2 365.198 25.4264   1
   2  -3  -2 380.174 27.6507  80
  -2   3   2 422.287 27.9818  17
   2  -3  -2 419.368 25.9564  76
   2  -3  -2 368.995 25.9932  60
   2  -3  -2 392.524 26.2629  85
  -2   4   1 3541.46 128.583   5
   2  -4  -1 3594.42 126.427  89
   2  -4  -1 3542.85 117.377  98
   2  -4  -1 3840.18 129.432  85
  -2   5   0 14436.1 473.905   5
   2  -5   0 14321.1 468.622  89
   2  -5   0 14542.3 457.805  98
  -2   6  -1 18144.7 614.633   5
   2  -6   1 19424.5 613.708  15
   2  -7   2 2117.72 72.7003  95
  -2   7  -2 2024.45 73.4246  50
   2  -7   2 2072.40 92.9923  15
  -2   7  -2 2113.28 74.0983  42
   2  -8   3 222.015 15.1983  95
  -2   8  -3 205.430 18.9434  42
   2  -9   4 0.69211 7.43457  95
  -2   9  -4 5.16054 12.0505  42
   2 -10   5 844.556 29.7029  43
  -2  10  -5 885.249 31.5021  42
  -2  -5  11 1217.35 41.7302  29
  -2  -4  10 56.7167 9.67396  29
   2   4 -10 34.2752 11.6701  94
  -2  -3   9 29.1613 13.9585  30
  -2  -3   9 26.5883 9.74358  29
   2   3  -9 1.12339 11.0761  94
  -2  -3   9 23.4765 9.72636  25
   2   2  -8 3163.78 104.151  94
   2   2  -8 3107.87 125.196  78
   2   2  -8 2892.47 122.226  81
  -2  -2   8 2949.75 103.027  30
  -2  -2   8 3008.70 100.817  29
   2   2  -8 3014.58 124.922  16
  -2  -2   8 3060.21 101.327  25
   2   1  -7 468.937 34.5950  81
   2   1  -7 443.579 21.0730  94
  -2  -1   7 350.262 29.9656   8
   2   1  -7 464.244 35.3123  78
   2   1  -7 361.906 30.3491  51
   2   1  -7 358.375 31.9295  16
  -2   0   6 10087.7 346.409   8
   2   0  -6 10560.8 334.734  94
   2   0  -6 10673.6 350.692  81
   2   0  -6 10635.9 349.259  78
   2   0  -6 10647.1 349.591  16
   2   0  -6 10553.9 349.443  51
  -2   1   5 9629.60 320.101   1
   2  -1  -5 9459.59 320.828  81
   2  -1  -5 9909.38 320.264  16
   2  -1  -5 9626.30 321.134  51
  -2   1   5 10014.6 319.564   8
   2  -2  -4 21802.0 689.288  76
  -2   2   4 21465.1 691.384   1
  -2   2   4 21699.2 688.780   8
   2  -2  -4 22007.5 688.187  64
   2  -2  -4 21400.9 690.687  51
   2  -2  -4 21294.6 689.295  81
   2  -2  -4 21369.9 688.548  67
   2  -3  -3 1767.93 61.1047  97
   2  -3  -3 1822.14 71.7755  85
  -2   3   3 1812.25 72.6378  23
  -2   3   3 1873.68 70.1926   8
  -2   3   3 1882.50 73.0352   1
   2  -3  -3 1860.17 71.1052  67
   2  -3  -3 1849.43 70.2736  64
  -2   3   3 1950.35 72.7365  17
   2  -3  -3 1839.93 69.6916  60
   2  -3  -3 1836.20 71.8054  76
  -2   4   2 392.412 25.9942   5
   2  -4  -2 351.652 16.1927  97
  -2   4   2 379.946 25.0936   6
  -2   4   2 369.380 28.5160  17
   2  -4  -2 414.446 27.6745  85
  -2   4   2 313.252 25.5389   1
   2  -4  -2 413.177 28.2117  80
   2  -4  -2 309.243 24.3805  63
  -2   5   1 1799.26 76.1826   5
   2  -5  -1 1819.94 61.5482  98
  -2   6   0 4794.47 179.985   5
   2  -6   0 4961.41 161.304  98
   2  -6   0 5220.92 180.029  15
  -2   7  -1 377.182 36.4420   5
   2  -7   1 339.234 19.1062  36
  -2   7  -1 402.931 22.3335  50
   2  -7   1 403.828 35.3073  15
  -2   7  -1 381.568 21.3621  42
   2  -8   2 4747.64 153.616  95
  -2   8  -2 4540.23 154.625  50
  -2   8  -2 4725.84 155.284  42
   2  -9   3 257.953 14.8673  95
  -2   9  -3 222.173 17.8186  45
  -2   9  -3 240.201 18.1797  42
   2 -10   4 361.325 15.4450  43
  -2  10  -4 409.142 18.1741  42
  -2  -4  11 5263.45 169.738  29
  -2  -4  11 5322.04 169.858  25
   2   3 -10 3711.99 128.088  94
  -2  -3  10 3910.02 127.583  30
  -2  -3  10 3809.98 125.622  25
   2   2  -9 3778.84 122.022  94
  -2  -2   9 3638.46 121.339  30
  -2  -2   9 3494.43 119.037  25
   2   1  -8 998.371 56.9916  16
   2   1  -8 1067.69 40.1365  94
  -2  -1   8 964.066 40.0914  30
   2   1  -8 936.909 55.3678  81
  -2  -1   8 982.573 37.6678  25
   2   0  -7 5166.65 173.011  94
  -2   0   7 5373.88 187.530   8
   2   0  -7 5536.96 191.425  81
   2   0  -7 5276.53 190.182  16
   2   0  -7 5619.55 190.608  51
  -2   1   6 716.231 38.3475   8
   2  -1  -6 676.560 28.0989  94
   2  -1  -6 730.115 41.2069  81
   2  -1  -6 741.510 39.5042  16
   2  -1  -6 718.311 40.1221  51
  -2   2   5 39902.5 1280.15   8
   2  -2  -5 39782.5 1282.16  81
   2  -2  -5 40867.4 1280.62  76
  -2   2   5 41303.3 1282.91   1
   2  -2  -5 40323.2 1278.12  64
   2  -2  -5 41690.8 1283.30  51
   2  -2  -5 39269.2 1278.90  67
   2  -3  -4 4582.09 146.907  97
  -2   3   4 4554.91 160.116  23
  -2   3   4 4693.57 158.135   8
   2  -3  -4 4452.75 158.412  76
   2  -3  -4 4293.31 156.902  67
   2  -3  -4 4481.85 156.217  64
  -2   3   4 4652.83 161.294   1
   2  -3  -4 4635.04 159.265  85
   2  -4  -3 24963.7 744.653  80
  -2   4   3 23786.4 743.891   5
  -2   4   3 22593.5 741.775   8
   2  -4  -3 23231.3 730.579  97
   2  -4  -3 23920.5 744.633  85
  -2   4   3 22664.8 744.410  17
   2  -4  -3 22691.9 743.529  63
  -2   4   3 21814.8 744.229   1
  -2   5   2 2019.81 79.5732   5
   2  -5  -2 1858.29 63.8833  97
  -2   5   2 1923.72 76.5416   6
   2  -5  -2 1859.66 63.4945  98
  -2   6   1 2859.39 114.259   5
   2  -6  -1 2877.58 95.5171  98
  -2   7   0 1238.15 67.1677   5
   2  -7   0 1232.19 47.4686  36
   2  -7   0 1280.72 62.9072  77
  -2   7   0 1365.20 49.4178  50
   2  -7   0 1410.94 68.1742  15
   2  -8   1 874.824 34.5260  95
  -2   8  -1 808.877 36.3872  50
  -2   8  -1 883.516 36.2274  42
   2  -9   2 22.1415 8.49137  95
  -2   9  -2 25.7947 12.3455  50
  -2   9  -2 57.6195 15.2268  45
  -2   9  -2 49.8970 13.1663  42
  -2  10  -3 1153.75 41.9639  45
  -2  10  -3 1157.91 42.1929  42
  -2  -4  12 10.1192 5.02233  25
  -2  -3  11 44.5907 9.32780  25
   2   2 -10 73.4932 13.9989  94
  -2  -2  10 88.3668 15.1003  30
  -2  -2  10 54.5569 11.1160  25
   2   1  -9 38.9820 12.7194  94
   2   1  -9 32.7982 19.0038  81
  -2  -1   9-2.03041 13.1571  30
  -2  -1   9-0.80088 9.94070  25
  -2   0   8 655.872 27.7538  24
   2   0  -8 696.329 29.3008  94
  -2   0   8 671.947 27.5086  38
   2   0  -8 649.488 43.6779  81
   2   0  -8 585.470 42.6553  16
  -2   0   8 666.607 29.6195  30
   2   0  -8 645.447 42.9748  51
  -2   0   8 593.237 26.5554  25
  -2   1   7 93.4169 18.2500   8
   2  -1  -7 92.6708 11.2452  94
   2  -1  -7 106.202 21.0474  81
   2  -1  -7 113.335 20.0731  51
   2  -1  -7 94.1569 17.4492  16
  -2   2   6 4512.36 167.068   8
   2  -2  -6 4813.92 168.149  76
  -2   2   6 5006.71 170.967   1
   2  -2  -6 4749.27 166.279  67
   2  -3  -5 637.443 26.6729  97
  -2   3   5 689.273 38.8686  23
  -2   3   5 643.617 36.8133   8
   2  -3  -5 657.327 38.0492  76
   2  -3  -5 664.571 36.6397  67
  -2   3   5 704.432 40.8868   1
   2  -3  -5 710.695 39.3344  85
  -2   4   4 138.163 20.3717  23
   2  -4  -4 147.496 11.9508  97
   2  -4  -4 147.305 22.7249  85
  -2   4   4 145.921 19.1469   8
   2  -4  -4 187.998 23.7086  80
   2  -4  -4 129.983 19.9725  63
  -2   4   4 145.925 21.5929   1
   2  -5  -3 31.2828 8.18116  98
   2  -5  -3 22.1616 8.33666  97
   2  -5  -3 21.0622 17.6672  85
  -2   5   3 22.1005 13.7942   8
   2  -5  -3 12.0430 17.8684  80
  -2   5   3 19.4254 14.4306   5
   2  -5  -3 23.3814 14.8208  63
  -2   5   3 14.3284 15.4414  17
   2  -6  -2 1938.55 68.0692  97
  -2   6   2 2034.82 69.2199  37
  -2   6   2 1952.70 83.0758   6
   2  -6  -2 1917.25 67.2442  98
  -2   7   1 1345.74 69.6605   5
   2  -7  -1 1298.16 48.5009  98
   2  -7  -1 1418.07 66.6969  77
  -2   7   1 1330.03 50.7299  50
   2  -7  -1 1399.59 49.7818  36
   2  -8   0 8302.23 284.981  77
  -2   8   0 8313.15 265.760  50
   2  -8   0 8097.50 264.756  36
   2  -9   1 16.7381 8.35708  95
  -2   9  -1 3.75201 12.3910  50
  -2  10  -2 64.7215 12.0109  45
  -2  10  -2 84.9121 11.0382  42
  -2  -3  12 2537.43 83.0885  25
  -2  -2  11 144.061 15.0020  30
  -2  -2  11 171.889 13.2427  25
  -2  -1  10 40.2611 14.8462  30
  -2  -1  10 69.5410 11.7608  25
  -2   0   9 978.582 37.3883  38
  -2   0   9 908.328 39.1190  30
  -2   0   9 947.134 36.7595  25
  -2   1   8 13274.1 438.686   8
  -2   1   8 13049.7 419.431  24
  -2   1   8 13132.3 419.091  38
  -2   1   8 13108.5 420.268  30
   2  -1  -8 14132.4 444.792  16
  -2   2   7 15778.5 500.700  24
  -2   2   7 15425.3 500.142  38
  -2   2   7 16443.0 518.235   8
   2  -2  -7 15906.7 517.033  76
  -2   2   7 16006.9 501.208  30
   2  -3  -6 454.609 21.4354  97
  -2   3   6 453.426 33.5751  23
  -2   3   6 463.304 31.7045   8
   2  -3  -6 480.177 33.9885  85
   2  -3  -6 465.557 32.9855  76
  -2   3   6 486.386 35.7233   1
   2  -4  -5 515.777 23.1327  97
  -2   4   5 482.513 35.2788  23
  -2   4   5 563.966 34.7764   8
   2  -4  -5 452.343 35.3363  85
   2  -4  -5 510.661 35.6203  63
  -2   4   5 592.079 38.1289   1
   2  -5  -4 4580.74 156.133  85
  -2   5   4 4221.43 153.421   8
   2  -5  -4 4550.56 153.678  80
  -2   5   4 3903.77 154.732   1
   2  -5  -4 4283.90 155.182  63
   2  -5  -4 4064.28 137.589  97
  -2   6   3 5142.54 183.092   5
   2  -6  -3 5013.84 162.367  97
  -2   6   3 4971.03 163.143  37
   2  -6  -3 4822.93 161.671  36
  -2   6   3 5346.30 180.787   8
  -2   7   2 9249.10 326.182   5
   2  -7  -2 9560.05 302.778  97
  -2   7   2 9677.44 303.759  37
   2  -7  -2 9377.61 302.549  36
  -2   7   2 9115.78 327.645  17
  -2   7   2 9307.29 303.375  50
   2  -8  -1 1693.29 62.0820  36
   2  -8  -1 1825.47 81.3315  77
  -2   8   1 1763.09 63.7524  50
  -2   9   0 1268.00 48.8035  50
  -2  10  -1 1278.31 47.7990  50
  -2  10  -1 1358.98 48.3615  45
  -2  -2  12 432.081 18.5438  25
  -2  -1  11 3883.45 127.369  30
  -2  -1  11 3776.94 125.533  25
  -2   0  10 1303.64 46.8322  38
  -2   0  10 1222.70 48.5196  30
  -2   0  10 1214.88 45.8876  25
  -2   1   9 1205.24 45.9472  38
  -2   1   9 1192.65 46.3428  24
  -2   1   9 1267.64 48.1654  30
  -2   2   8 1524.79 56.6375  24
  -2   2   8 1505.81 72.5478   8
  -2   2   8 1584.23 56.1956  38
  -2   2   8 1650.40 57.6891  30
   2  -2  -8 1509.62 56.1877  97
  -2   3   7 2204.89 78.0295  24
   2  -3  -7 2329.46 78.3238  97
  -2   3   7 2295.18 97.4362  23
   2  -3  -7 2400.98 95.3494  85
  -2   3   7 2399.83 95.3295   8
  -2   3   7 2138.41 96.2631   1
  -2   3   7 2244.13 78.1499   4
   2  -4  -6 1355.93 49.7961  97
  -2   4   6 1264.96 66.2767  23
  -2   4   6 1350.15 64.0429   8
  -2   4   6 1449.40 69.2198   1
   2  -4  -6 1324.59 66.4768  63
  -2   4   6 1362.49 50.1355   4
   2  -4  -6 1401.50 65.9391  85
  -2   5   5 20.2824 10.7957   4
  -2   5   5 40.3113 11.4160  37
   2  -5  -5 6.27182 18.1480  85
  -2   5   5 3.16201 15.3288   8
   2  -5  -5 3.40125 16.1331  63
  -2   5   5 3.64921 18.2436   1
   2  -5  -5 11.2597 9.17912  97
   2  -6  -4 619.109 27.0325  97
  -2   6   4 603.827 27.8959  37
   2  -6  -4 579.193 25.9103  36
  -2   7   3 2476.08 90.0865  37
   2  -7  -3 2700.23 89.4169  36
  -2   7   3 2601.32 89.8095  50
   2  -7  -3 2663.03 89.4695  97
  -2   8   2 1555.19 55.7793  37
   2  -8  -2 1471.18 54.5825  36
   2  -8  -2 1524.90 73.1064  77
  -2   8   2 1449.03 55.6092  50
   2  -9  -1 749.129 31.4877  36
  -2   9   1 760.775 33.0683  50
  -2  10   0 55.3785 11.7648  50
  -2  10   0 60.5868 11.9206  45
  -2  11  -1 213.381 11.4977  45
   2   1 -12 73.4798 11.5341  49
  -2  -1  12 118.276 9.53292  25
  -2   0  11 91.2904 10.6086  25
  -2   1  10 13036.7 415.712  24
  -2   2   9 6847.31 222.165  24
   2  -2  -9 6833.59 222.719  49
  -2   3   8 3219.37 108.402  24
   2  -3  -8 3201.08 108.096  97
   2  -4  -7 2161.42 77.3598  97
  -2   4   7 2319.53 99.0476  23
  -2   4   7 2175.60 98.9962   1
   2  -4  -7 2017.91 96.1505  63
  -2   4   7 2311.72 77.9723   4
  -2   4   7 2354.07 96.6603   8
   2  -5  -6 2935.08 98.0505  97
  -2   5   6 2727.02 117.645  23
   2  -5  -6 3045.37 117.440  85
  -2   5   6 3026.14 117.955   8
  -2   5   6 2909.61 121.424   1
   2  -5  -6 2763.94 117.501  63
  -2   5   6 2835.73 98.3499   4
   2  -6  -5 15291.1 476.672  97
  -2   6   5 14747.3 477.000  37
   2  -6  -5 14811.8 475.712  36
  -2   6   5 15097.7 476.378   4
   2  -7  -4 6229.05 201.452  97
  -2   7   4 6302.17 202.521  37
   2  -7  -4 6057.91 200.997  36
  -2   8   3 265.513 19.1416  37
   2  -8  -3 288.501 30.5414  77
  -2   8   3 253.586 18.8147  50
   2  -8  -3 293.055 17.4104  36
   2  -9  -2 3856.08 124.294  96
  -2   9   2 3751.91 125.617  50
   2  -9  -2 3650.37 124.721  36
  -2  10   1 3739.56 124.987  50
  -2  10   1 3846.04 124.582  45
  -2  11   0 7.33658 6.50807  50
  -2  11   0 7.52308 6.90562  45
   2   1 -13 3306.59 107.059  49
   2   0 -12 0.71770 9.63734  49
  -2   1  11 274.698 16.7452  24
   2  -1 -11 288.532 18.5257  49
  -2   2  10 294.402 18.4088  24
   2  -2 -10 321.886 19.9991  49
  -2   3   9 3277.62 110.801  24
  -2   4   8 357.016 21.0349  24
  -2   4   8 398.292 21.9896   4
   2  -5  -7 322.269 18.1865  97
  -2   5   7 278.483 19.3495   4
   2  -6  -6 1011.56 38.7685  97
  -2   6   6 957.335 39.4139  37
  -2   6   6 938.081 39.3092   4
   2  -7  -5 224.889 15.6915  97
  -2   7   5 235.266 18.7052  37
   2  -7  -5 244.849 15.9390  36
  -2   8   4 4490.20 149.583  37
   2  -8  -4 4524.44 148.434  36
   2  -9  -3 521.862 22.6794  96
  -2   9   3 513.686 24.3331  37
   2  -9  -3 487.549 23.3505  36
  -2   9   3 524.718 24.7249  50
  -2  10   2 14.9864 9.91992  50
  -2  11   1 148.246 9.31406  50
   2   0 -13 1061.03 38.0796  49
  -2   0  13 1129.56 37.1491  48
  -2   1  12 2570.00 83.7106  24
   2  -1 -12 2462.05 84.7140  49
  -2   2  11 289.483 16.7871  24
   2  -2 -11 264.336 17.3876  49
  -2   3  10 1567.19 56.8143  24
  -2   4   9 8817.61 288.669  24
  -2   4   9 9174.31 289.123   4
  -2   5   8 9988.24 320.364   4
   2  -5  -8 9958.57 319.474  97
   2  -6  -7 4709.28 155.896  97
  -2   6   7 4776.20 156.623   4
   2  -7  -6 919.795 36.6320  97
  -2   7   6 876.867 38.0814  37
   2  -7  -6 906.925 36.4643  36
  -2   7   6 982.616 37.1490   4
  -2   8   5 2825.60 96.2955  37
   2  -8  -5 2802.56 94.9701  36
  -2   9   4 473.880 22.9507  37
   2  -9  -4 477.607 21.4141  36
   2  -9  -4 429.066 20.2930  96
  -2  10   3 1415.69 49.6606  50
  -2   2  12 331.587 15.7487  24
   2  -2 -12 336.106 16.7167  49
  -2   3  11 326.564 17.5134  24
  -2   4  10 146.005 13.0748  24
  -2   5   9 169.121 15.3290   4
   2  -6  -8 304.024 17.4218  36
  -2   6   8 291.475 19.1237   4
   2  -7  -7 2161.01 76.0230  97
  -2   7   7 2157.60 76.8078  37
   2  -7  -7 2289.03 76.3461  36
  -2   7   7 2272.66 76.7676   4
  -2   8   6 7274.42 238.562  37
   2  -8  -6 7513.75 237.815  36
   2  -9  -5 13.0410 8.10690  36
  -2   9   5-3.43666 9.92155  37
  -2  10   4 3290.66 105.590  37
   2 -10  -4 3187.66 105.266  36
  -2   3  12 542.133 21.6355  24
  -2   3  12 556.815 21.1639  32
  -2   4  11 1512.22 52.2829  24
  -2   5  10 1511.22 52.9529   4
   2  -6  -9 825.537 31.4640  36
  -2   6   9 790.285 32.0726   4
   2  -7  -8 2862.99 96.9534  36
  -2   7   8 2997.34 97.6852   4
  -2   8   7 1849.96 63.1876  37
   2  -8  -7 1811.18 62.5199  36
   2  -9  -6 1076.99 38.2474  36
  -2   9   6 1077.47 39.1878  37
  -2  10   5 1602.31 52.6713  37
   2 -10  -5 1546.21 52.1896  36
  -2   4  12 972.431 33.1208  32
   2  -5 -11 909.881 32.0253  36
  -2   5  11 895.343 31.6847  32
   2  -6 -10 5054.06 164.779  36
  -2   6  10 5237.33 165.097   4
   2  -7  -9 607.953 23.4268  36
  -2   7   9 596.195 23.9478   4
   2  -8  -8 94.1800 8.16108  36
  -2   8   8 70.8197 7.86590   4
  -2   9   7 146.449 9.60144  37
   2  -9  -7 158.328 8.78718  36
   3   7   5 2464.11 81.0377  37
   3   6   6 4353.28 136.476  37
   3   6   6 4573.33 136.514   4
   3   5   7 1724.55 52.1051  37
   3   5   7 1659.67 52.2442   4
   3   4   8 55.3307 8.53384   4
  -3  -4  -8 31.2645 6.68059  27
  -3  -3  -9 44.3494 6.25221  27
   3   3   9 79.3982 7.71436  24
   3   8   3 1111.71 38.9790  50
   3   7   4 23.8879 10.0117  37
   3   7   4 40.5007 10.0996  50
   3   6   5 1917.73 60.8877  37
  -3  -6  -5 1487.02 62.6070  27
  -3  -5  -6 56.1934 10.6243  27
  -3  -4  -7 1850.91 64.6495  27
   3   3   8 598.211 22.1274  24
  -3  -3  -8 371.510 20.2974  27
   3   2   9 426.560 16.5952  24
  -3  -2  -9 231.481 14.5063  27
   3   8   2 123.709 11.5088  50
   3   7   3 1637.87 57.5931  37
  -3  -6  -4 583.968 28.3088  27
  -3  -5  -5 42.3874 10.7098  27
  -3  -4  -6 199.834 14.7181  27
  -3  -3  -7 247.072 17.0728  27
  -3  -2  -8 3568.70 121.102  27
   3   1   9 373.740 17.4836  24
  -3  -1  -9 295.289 18.3206  27
  -3   0 -10 8.04819 5.81847  27
  -3  -9   0 14.2296 7.85419  28
  -3  -8  -1 1234.04 45.7136  28
   3   8   1 1190.90 43.8979  50
  -3  -7  -2 13.8709 12.5354  28
  -3  -6  -3 43.9535 13.2857  28
  -3  -6  -3 39.7699 12.4011  27
  -3  -5  -4 313.314 19.2594  27
  -3  -4  -5 889.885 37.3725  27
   3   3   6 668.744 45.5724  82
  -3  -3  -6 452.655 25.9090  27
   3   2   7 279.342 31.5456  82
  -3  -2  -7 269.114 21.4088  27
  -3  -1  -8 344.662 24.7330  27
   3   0   9 150.793 12.3562  24
   3   0   9 125.558 10.7488  38
  -3   0  -9 124.879 15.5414  27
   3  -1  10 25.9457 6.48480  38
  -3   1 -10 18.2785 8.21805  27
  -3  -9   1 535.579 23.0055  28
  -3  -8   0 389.121 21.3124  28
   3   8   0 358.736 19.2118  50
  -3  -7  -1 168.330 17.6503  28
  -3  -6  -2 10214.0 336.323  35
  -3  -6  -2 10700.1 337.887  28
   3   5   3 4.69243 16.5879  72
  -3  -5  -3 22.9021 13.8376  28
  -3  -5  -3 14.6510 9.33383  27
  -3  -4  -4 803.538 32.1471  28
  -3  -4  -4 426.989 25.3305  27
   3   3   5 1230.69 65.2929  84
   3   3   5 1171.00 63.7957  82
  -3  -3  -5 1044.13 45.7789  27
   3   2   6 10152.4 360.993  82
   3   2   6 10359.9 334.843  99
  -3  -2  -6 10595.7 340.543  27
   3   1   7 1067.66 62.4837  82
  -3  -1  -7 1013.76 48.2693  27
  -3  -1  -7 1026.73 46.4172  26
   3   1   7 1113.81 42.5266  99
   3   0   8 1000.66 38.5317  38
   3  -1   9 429.375 20.1219  38
   3  -2  10 526.524 19.8746  38
  -3   2 -10 412.794 22.2415  27
  -3  -9   2 480.817 21.7891  28
  -3  -8   1 746.138 33.2742  28
   3   7   0 7556.32 290.944  90
  -3  -7   0 8688.11 272.742  28
  -3  -6  -1 1249.75 50.2445  35
  -3  -6  -1 1274.38 51.6848  28
   3   5   2 75.1772 22.1198  72
  -3  -5  -2 74.1480 13.7784  35
  -3  -5  -2 48.2389 15.1004  28
   3   4   3 1062.16 58.6050  84
   3   4   3 944.980 55.5018  72
  -3  -4  -3 1070.73 40.3453  28
   3   3   4 3643.34 119.537  99
   3   3   4 3764.26 145.477  84
  -3  -3  -4 3670.63 119.266  46
   3   2   5 600.026 27.5091  99
   3   2   5 585.384 43.5050  84
   3   2   5 582.275 45.1776  82
  -3  -2  -5 636.111 33.8273  27
  -3  -2  -5 568.810 27.2419  46
  -3  -2  -5 562.198 31.3924  26
   3   1   6 499.689 24.3847  99
   3   1   6 473.113 41.5134  82
  -3  -1  -6 476.353 23.9385  46
  -3  -1  -6 434.846 28.3679  26
   3   0   7 692.469 30.5287  99
   3   0   7 643.557 48.7663  82
  -3   0  -7 730.424 36.2973  26
   3  -1   8 1743.60 62.3092  38
   3  -2   9 181.691 13.5844  38
   3  -3  10 268.829 13.1256  33
   3  -3  10 299.069 13.4560  38
  -3  -9   3 157.396 8.73850  40
  -3  -9   3 155.568 12.4434  28
   3   9  -3 152.071 10.7810  42
  -3  -8   2 958.375 35.6397  40
  -3  -8   2 989.144 40.4980  28
  -3  -7   1 60.2218 15.2348  28
  -3  -7   1 55.3485 13.4359  47
  -3  -6   0 32471.2 1056.49  35
  -3  -6   0 34538.9 1058.25  28
  -3  -5  -1 543.786 27.2176  35
   3   5   1 516.811 42.4631  72
  -3  -5  -1 500.896 28.0101  28
  -3  -4  -2 1631.53 81.7028  11
  -3  -4  -2 1668.11 77.7216   9
  -3  -4  -2 1826.73 64.6808  35
   3   4   2 1717.77 82.6641  84
   3   4   2 1732.89 82.1025  69
  -3  -4  -2 1781.80 66.5077  28
  -3  -4  -2 1729.35 82.3553  14
   3   4   2 1777.71 85.4141  72
  -3  -3  -3 7475.79 251.541  11
   3   3   3 7253.75 251.398  84
   3   3   3 7282.06 250.297  72
  -3  -3  -3 7173.76 225.569  46
  -3  -3  -3 7881.16 247.857   9
   3   2   4 250.447 16.0683  99
  -3  -2  -4 205.658 24.1359   9
   3   2   4 265.970 30.3784  82
  -3  -2  -4 235.114 20.9960  27
  -3  -2  -4 231.062 16.2707  46
  -3  -2  -4 218.661 19.9550  26
   3   2   4 268.107 30.1718  84
  -3  -2  -4 234.538 27.6571  12
   3   1   5 5424.98 205.334  84
   3   1   5 5746.75 208.536  82
   3   1   5 5570.96 184.073  99
  -3  -1  -5 5645.65 183.542  46
  -3  -1  -5 5522.50 186.743  26
  -3  -1  -5 5791.15 207.786  12
   3   0   6 3192.03 106.477  99
   3   0   6 3260.39 131.263  82
  -3   0  -6 3012.61 105.777  46
  -3   0  -6 3094.22 109.407  26
   3  -1   7 995.264 39.7222  38
   3  -2   8 5186.40 169.889  38
   3  -3   9 2144.67 70.3395  38
   3  -3   9 1932.57 69.8391  33
   3  -3   9 2090.97 69.4035  25
   3  -4  10 77.2970 6.48057  25
   3  -4  10 62.9770 6.81966  33
   3  -4  10 69.2996 6.37930  38
  -3  -9   4 362.598 14.9992  40
  -3  -9   4 389.817 16.1265  30
  -3  -8   3 400.905 18.5178  40
  -3  -8   3 418.069 23.4952  28
   3   7  -2 4319.45 166.523  90
  -3  -7   2 4436.95 144.586  28
  -3  -7   2 4069.86 141.242  47
  -3  -6   1 939.595 40.0351  35
  -3  -6   1 908.241 41.3658  28
  -3  -6   1 890.294 38.2670  47
  -3  -5   0 21.3466 12.0352  35
   3   5   0 4.37715 16.6632  72
  -3  -5   0 20.0296 14.4716  28
  -3  -5   0-4.04378 14.5772  14
  -3  -4  -1 4627.57 174.952  11
   3   4   1 4513.18 176.592  72
  -3  -4  -1 4858.16 155.914  35
   3   4   1 4588.97 174.394  84
   3   4   1 4406.76 174.259  69
  -3  -4  -1 4748.19 157.255  28
  -3  -4  -1 4448.26 173.397  14
  -3  -3  -2 2247.50 91.6444   9
  -3  -3  -2 2116.93 93.8899  11
  -3  -3  -2 2332.45 78.2571  35
   3   3   2 2232.87 96.4390  84
   3   3   2 2182.92 95.4759  72
   3   3   2 2150.18 93.3769  69
   3   3   2 2014.70 91.4011  59
   3   2   3 1141.35 42.4425  99
  -3  -2  -3 1149.79 56.2747   9
   3   2   3 1009.74 59.1162  84
   3   2   3 1084.69 57.1702  83
   3   2   3 1174.81 59.8137  70
  -3  -2  -3 1109.06 42.1792  46
  -3  -2  -3 1117.08 58.6378  12
   3   1   4 8516.79 269.140  99
   3   1   4 7909.57 289.474  84
   3   1   4 8451.14 289.134  83
  -3  -1  -4 8486.90 286.060   9
  -3  -1  -4 8187.35 268.458  46
  -3  -1  -4 8478.62 271.132  26
  -3  -1  -4 8122.16 289.720  12
   3   0   5 9793.91 318.527  99
   3   0   5 9704.89 338.678  20
  -3   0  -5 9912.38 317.912  46
  -3   0  -5 10168.0 320.843  26
  -3   0  -5 9775.68 341.555  12
  -3   1  -6 441.320 26.8127  26
   3  -1   6 405.205 21.8124  99
   3  -2   7 1896.92 68.9528  38
   3  -2   7 1951.82 67.5303  25
   3  -3   8 2365.52 78.9197  38
   3  -3   8 2286.92 78.2408  92
   3  -3   8 2185.81 77.4176  25
   3  -4   9 991.389 36.5678  38
   3  -4   9 968.717 36.9328  33
   3  -4   9 1035.70 36.4896  25
  -3  -9   5 2428.75 78.5957  40
  -3  -8   4 1841.49 64.4328  40
  -3  -8   4 1979.75 68.8394  28
   3   7  -3 445.851 42.6438  90
  -3  -7   3 490.950 27.9480  28
  -3  -7   3 490.733 25.8488  47
   3   6  -2 5163.16 205.382  90
  -3  -6   2 5814.32 184.565  28
  -3  -6   2 5286.18 181.176  47
  -3  -6   2 5556.90 182.367  35
  -3  -5   1 3098.32 109.195  35
  -3  -5   1 3479.64 111.486  28
   3   5  -1 2988.49 127.880  65
  -3  -5   1 3130.68 108.243  47
   3   5  -1 3078.24 128.307  71
  -3  -4   0 15276.1 521.904  11
  -3  -4   0 16157.9 503.075  35
   3   4   0 14888.2 522.935  72
   3   4   0 14678.1 522.717  69
  -3  -4   0 16423.6 504.633  28
  -3  -4   0 15868.3 501.632  47
  -3  -4   0 14977.1 520.554  14
  -3  -3  -1 31002.8 971.169  11
   3   3   1 29244.5 969.214  59
   3   3   1 30009.5 971.056  84
   3   3   1 30365.8 971.277  69
   3   3   1 30304.0 972.806  72
  -3  -2  -2 854.943 47.0085  11
  -3  -2  -2 812.263 43.2567   9
   3   2   2 777.850 47.1196  84
   3   2   2 738.413 45.8962  70
   3   2   2 758.604 43.3627  59
   3   2   2 810.999 45.2812  58
  -3  -2  -2 853.399 46.6876  12
  -3  -1  -3 1012.14 50.3701   9
   3   1   3 1071.06 53.3534  83
   3   1   3 921.272 51.0417  70
  -3  -1  -3 992.673 53.0399  12
   3   0   4 283.232 30.0380  83
   3   0   4 331.586 29.0505  20
  -3   0  -4 374.649 31.7131  12
   3  -1   5 7168.53 252.835  91
   3  -1   5 7272.10 255.389  83
  -3   1  -5 7332.94 236.832  26
   3  -1   5 7065.78 255.218  20
   3  -2   6 3229.19 107.970  25
   3  -3   7 584.548 27.3750  38
   3  -3   7 604.667 26.8052  25
   3  -4   8 248.138 16.3614  38
   3  -4   8 254.353 15.4955  92
   3  -4   8 281.031 16.1558  25
   3  -5   9 1837.52 61.6413  25
  -3  -8   5 141.121 10.1728  40
  -3  -8   5 100.030 13.5864  28
   3   7  -4 307.917 35.7524  90
  -3  -7   4 384.368 24.6731  28
  -3  -7   4 362.926 22.7331  47
   3   6  -3 4198.19 169.577  90
  -3  -6   3 4516.85 147.917  28
  -3  -6   3 4235.46 145.533  47
   3   5  -2 7617.25 283.905  65
  -3  -5   2 8133.55 262.799  35
   3   5  -2 7401.17 283.380  71
  -3  -5   2 7920.73 261.939  47
  -3  -4   1 4576.08 152.748  35
   3   4  -1 4485.51 170.690  72
   3   4  -1 4256.87 170.212  69
   3   4  -1 4523.00 170.036  65
  -3  -4   1 4951.22 154.408  28
  -3  -4   1 4579.23 151.807  47
  -3  -4   1 4395.25 168.902  14
  -3  -3   0 3976.05 151.687  11
   3   3   0 4209.40 155.264  72
   3   3   0 4271.48 153.996  70
   3   3   0 4178.94 153.543  69
   3   3   0 4030.03 152.099  59
   3   3   0 4187.48 153.666  58
  -3  -3   0 4115.16 151.674  14
  -3  -2  -1 1817.94 77.5794  11
   3   2   1 1809.76 78.8659  70
   3   2   1 1877.83 77.6132  59
   3   2   1 1863.31 78.4625  58
   3   1   2 14761.0 486.062  83
   3   1   2 14782.0 485.937  73
   3   1   2 14667.1 487.342  70
   3   1   2 14637.6 485.649  58
  -3  -1  -2 15427.9 486.942  12
  -3   0  -3 3406.22 128.166  21
   3   0   3 3341.74 126.609  83
   3   0   3 3341.57 126.241  73
   3   0   3 3249.89 125.347  70
  -3   0  -3 3324.47 126.278  12
   3  -1   4 26594.7 839.031  83
  -3   1  -4 26911.9 841.035  21
   3  -1   4 24874.6 835.555  91
   3  -1   4 26180.5 837.988  20
   3  -1   4 25439.7 838.267  73
   3  -2   5 13319.2 444.754  91
   3  -2   5 12733.9 445.871  20
  -3   2  -5 13889.7 426.865  26
   3  -2   5 12258.6 444.674  13
   3  -3   6 15986.6 517.264  91
   3  -3   6 15400.9 492.382  25
   3  -4   7 569.633 27.1942  38
   3  -4   7 623.287 26.9543  25
   3  -5   8 2419.15 81.4245  25
   3  -6   9-1.02539 5.09612  25
   3  -6   9 5.95855 5.80190  33
  -3  -8   6 7747.47 252.306  40
  -3  -8   6 8164.68 253.083  30
  -3  -7   5 693.103 27.6433  40
  -3  -7   5 605.142 25.8973  43
   3   6  -4 3178.55 138.728  74
   3   6  -4 3557.71 141.939  90
  -3  -6   4 3580.07 119.008  28
  -3  -6   4 3613.95 116.903  47
  -3  -6   4 3213.86 112.330  43
   3   5  -3 3942.33 159.055  90
   3   5  -3 3792.35 157.544  65
   3   5  -3 3811.93 153.054   6
  -3  -5   3 4437.92 138.943  28
   3   5  -3 3809.31 158.371  71
  -3  -5   3 4029.60 136.182  47
   3   4  -2 27078.4 895.840  69
   3   4  -2 27385.1 895.390  65
  -3  -4   2 27957.5 874.980  47
   3   3  -1 10836.9 356.984  72
   3   3  -1 10815.8 357.316  69
   3   3  -1 10291.6 355.925  59
   3   3  -1 10677.4 357.113  58
  -3  -3   1 10624.4 354.804  14
  -3  -2   0 1671.64 71.2687  11
  -3  -2   0 1759.39 68.8513  18
   3   2   0 1778.01 74.0114  70
   3   2   0 1635.70 71.9327  59
   3   2   0 1764.10 73.6646  58
  -3  -1  -1 5808.67 204.895  11
   3   1   1 6011.40 204.028  83
   3   1   1 5896.81 203.673  73
   3   1   1 6015.66 206.332  70
   3   1   1 5856.26 204.787  58
   3   1   1 5945.11 205.451  56
  -3  -1  -1 6062.02 204.454  12
  -3   0  -2 16446.3 516.912  21
   3   0   2 15792.8 511.368  79
   3   0   2 15659.8 514.552  73
   3   0   2 15286.6 513.764  56
  -3   0  -2 15933.2 514.023  12
  -3   1  -3 12246.8 400.489  21
   3  -1   3 11801.0 395.478  91
   3  -1   3 11658.0 395.925  20
   3  -1   3 12280.9 398.348  83
   3  -1   3 12110.7 397.773  73
  -3   2  -4 489.479 38.0236  21
   3  -2   4 601.221 38.3438  91
   3  -2   4 573.224 38.2396  20
   3  -2   4 565.117 37.2031  83
   3  -2   4 526.357 36.8710  73
   3  -2   4 513.458 22.1460  93
   3  -2   4 418.080 34.4327  13
   3  -3   5 3211.58 125.480  91
   3  -3   5 3117.62 126.361  20
   3  -3   5 2993.53 126.689  13
  -3   3  -5 3135.02 105.905  42
   3  -4   6 581.126 42.6747  91
   3  -4   6 557.905 25.9501  25
   3  -5   7 12.4593 10.2522  25
   3  -5   7 22.1821 9.24726  29
   3  -6   8 397.539 17.4413  29
   3  -6   8 369.783 17.2594  25
  -3  -8   7 67.4021 6.43273  31
  -3  -7   6 225.731 13.4999  40
  -3  -7   6 208.184 13.3609  31
  -3  -7   6 231.474 16.7013  30
  -3  -7   6 226.731 13.5043  43
   3   6  -5 1127.03 66.9347  74
  -3  -6   5 1148.72 43.2277  31
  -3  -6   5 1174.67 46.6998  47
  -3  -6   5 1137.54 42.7261  43
   3   5  -4 575.521 45.1217  90
  -3  -5   4 488.352 36.4821  19
   3   5  -4 569.528 44.1217  74
  -3  -5   4 607.954 24.6237  31
   3   5  -4 460.461 42.7661  71
   3   5  -4 390.329 39.8945  66
  -3  -5   4 564.895 27.6148  47
  -3  -5   4 545.730 23.6981  43
  -3  -4   3 278.956 24.9608  19
   3   4  -3 224.517 27.9684  71
   3   4  -3 241.795 26.2283   6
  -3  -4   3 245.431 16.4368  47
  -3  -4   3 220.858 12.9939  43
  -3  -3   2 4898.52 173.850  19
   3   3  -2 5284.09 180.638  69
   3   3  -2 4864.81 178.924  59
   3   3  -2 4906.01 179.090  65
  -3  -3   2 5108.35 177.479  14
  -3  -2   1 272.150 21.4962  10
  -3  -2   1 287.918 22.0318  19
  -3  -2   1 283.671 22.1682  18
   3   2  -1 279.016 23.8774  70
   3   2  -1 239.619 23.1332  59
   3   2  -1 324.447 24.4926  58
   3   2  -1 280.256 22.7057  56
  -3  -2   1 306.666 23.2274  14
  -3  -1   0 910.012 42.2416  11
  -3  -1   0 912.959 41.3604  10
  -3  -1   0 816.794 39.7134  19
  -3  -1   0 823.198 39.2669  18
   3   1   0 896.137 41.6454  73
   3   1   0 807.848 42.3346  56
  -3   0  -1 118.092 16.5337  10
  -3   0  -1 129.152 18.3716  21
   3   0   1 119.790 16.1741  79
   3   0   1 114.533 17.3990  73
   3   0   1 126.152 17.4257  56
  -3   1  -2 4176.80 147.293  10
  -3   1  -2 4664.98 155.760  21
   3  -1   2 4509.33 151.312  20
   3  -1   2 4223.46 150.459  79
   3  -1   2 4095.47 152.117  73
   3  -1   2 3998.27 149.923  56
  -3   2  -3 3674.55 132.629  21
   3  -2   3 3405.62 112.328  93
   3  -2   3 3367.78 128.265  20
   3  -2   3 3408.26 128.091  79
   3  -2   3 3475.72 128.278  73
   3  -2   3 3384.19 128.592  91
   3  -2   3 3514.17 128.687  13
  -3   3  -4 11787.9 382.740  21
   3  -3   4 11731.5 380.261  91
   3  -3   4 11167.9 380.186  20
  -3   3  -4 11332.1 382.290  87
   3  -3   4 11245.7 359.331  93
   3  -3   4 11055.3 380.276  13
  -3   3  -4 11215.0 360.837  42
   3  -4   5 3.62069 17.5601  91
  -3   4  -5 45.6522 23.4779  87
   3  -4   5 20.2197 18.0924  20
   3  -4   5 25.7220 17.9414  13
  -3   4  -5 34.0020 13.2455  42
   3  -5   6 209.202 15.4929  25
  -3   5  -6 201.551 17.8210  42
   3  -6   7 27.3068 9.26356  25
   3  -6   7 27.4227 9.14350  29
   3  -7   8 688.252 25.2184  29
  -3  -7   7 1917.49 66.4185  31
  -3  -7   7 2031.48 67.8387  30
  -3  -7   7 1939.46 66.0284  43
  -3  -6   6 385.890 19.6522  40
   3   6  -6 391.379 38.8534  86
  -3  -6   6 407.406 20.1905  31
  -3  -6   6 406.689 19.8088  43
   3   5  -5 1280.71 72.2589  74
  -3  -5   5 1383.12 50.7511  31
   3   5  -5 1275.07 73.2764  66
  -3  -5   5 1518.97 53.9383  47
  -3  -5   5 1366.60 50.0864  43
   3   4  -4 8415.38 301.144  90
  -3  -4   4 8856.97 295.847  19
  -3  -4   4 8886.36 278.385  31
   3   4  -4 8521.66 302.863  71
   3   4  -4 8323.19 301.230  65
   3   4  -4 9071.23 298.939   6
  -3  -4   4 9239.18 280.677  47
  -3  -4   4 8231.62 277.521  43
  -3  -3   3 9500.00 321.013  19
   3   3  -3 9847.47 326.673  71
   3   3  -3 9440.17 321.903   6
   3   3  -3 9929.62 326.756  65
  -3  -2   2 16410.0 543.864  19
  -3  -2   2 17391.6 545.285  18
   3   2  -2 16528.9 547.486  59
   3   2  -2 17226.2 547.339  58
  -3  -1   1 6730.05 215.289  10
  -3  -1   1 6222.56 214.873  19
  -3  -1   1 6389.18 215.170  18
   3   1  -1 6654.91 218.056  56
   3   1  -1 6189.28 215.769  53
  -3   0   0 1178.75 47.9122  10
  -3   0   0 1070.79 49.8107  21
  -3   0   0 1127.55 47.6331  18
  -3   0   0 1118.02 48.4223  17
   3   0   0 1141.85 47.1104  57
   3   0   0 1105.37 46.8591  54
  -3   1  -1 11452.1 357.178  10
  -3   1  -1 11644.4 362.475  21
   3  -1   1 10995.3 358.948  79
   3  -1   1 10491.8 355.623  75
   3  -1   1 10562.3 357.836  20
   3  -2   2 2971.63 108.522  75
  -3   2  -2 3137.87 114.328  21
   3  -2   2 2856.99 110.550  79
   3  -2   2 2930.80 110.812  20
  -3   2  -2 2986.15 112.675  62
   3  -2   2 2936.04 96.6075  93
  -3   3  -3 9476.73 315.393  87
   3  -3   3 9059.59 313.616  20
   3  -3   3 9450.05 312.699  79
   3  -3   3 9275.58 295.922  93
  -3   3  -3 9538.24 316.689  62
   3  -3   3 9048.83 311.833  15
   3  -4   4 450.423 20.9472  93
   3  -4   4 436.752 35.0682  91
   3  -4   4 450.224 35.7006  20
  -3   4  -4 375.841 36.4362  87
  -3   4  -4 346.100 34.7423  62
  -3   4  -4 432.811 23.1097  42
   3  -5   5 130.683 23.2551  88
  -3   5  -5 60.9979 24.9866  87
  -3   5  -5 83.9485 15.3887  42
   3  -6   6 266.129 28.8306  88
  -3   6  -6 300.233 33.8597  87
   3  -6   6 287.642 17.0966  29
  -3   6  -6 275.363 19.2638  42
   3  -6   6 233.343 15.6434  25
   3  -7   7 1089.18 37.8655  29
  -3   7  -7 973.427 38.9087  42
  -3  -7   8 2008.50 67.6199  31
  -3  -7   8 2074.95 68.4961  30
  -3  -7   8 1993.29 67.1050  43
   3   6  -7 175.599 28.9412  86
  -3  -6   7 176.302 13.3365  31
  -3  -6   7 191.574 12.9814  43
  -3  -6   7 162.552 16.1335  30
   3   5  -6 520.367 45.2397  86
   3   5  -6 507.421 43.2299  74
  -3  -5   6 560.439 25.3789  31
  -3  -5   6 601.451 25.2768  43
  -3  -4   5 185.451 23.0463  19
   3   4  -5 128.794 24.4073  74
  -3  -4   5 216.215 13.4548  31
   3   4  -5 126.802 23.8235  66
   3   4  -5 178.737 28.3127  71
   3   4  -5 137.998 22.9378   6
  -3  -4   5 190.506 12.4520  43
  -3  -3   4 2993.51 109.429  19
   3   3  -4 2829.85 109.206   6
   3   3  -4 2611.94 112.249  71
   3   3  -4 3073.31 114.955  55
   3   3  -4 2734.09 112.511  65
  -3  -2   3 32.6273 13.4441  19
  -3  -2   3 67.3269 13.8661  18
   3   2  -3 40.5161 14.8518  65
   3   2  -3 45.8254 12.6784   6
  -3  -1   2 1592.37 60.7634  10
  -3  -1   2 1566.94 61.8587  19
  -3  -1   2 1486.01 63.1673  17
  -3  -1   2 1608.81 61.9861  18
   3   1  -2 1501.76 61.7536  56
   3   1  -2 1402.84 61.4161  53
   3   1  -2 1469.62 63.5409  52
  -3   0   1 31987.4 1010.89  10
  -3   0   1 31461.1 1011.07  18
  -3   0   1 31201.2 1011.36  19
  -3   0   1 32991.5 1012.86  17
   3   0  -1 31366.2 1009.80  57
   3   0  -1 32798.1 1011.18  54
   3   0  -1 31583.8 1012.62  53
  -3   1   0 1382.65 55.9189  10
  -3   1   0 1409.57 58.8755  21
   3  -1   0 1332.77 55.0694  20
  -3   1   0 1400.57 56.9794  17
   3  -1   0 1423.23 56.4764  60
   3  -1   0 1410.49 56.2446  57
   3  -1   0 1342.24 54.8946  54
  -3   2  -1 1056.19 46.6597  10
   3  -2   1 1022.98 47.1217  75
   3  -2   1 1115.30 46.3034  89
   3  -2   1 1040.18 49.0160  20
  -3   2  -1 1181.14 51.8666  62
  -3   3  -2 436.984 32.2633  87
   3  -3   2 518.795 33.6815  20
   3  -3   2 514.161 33.3662  79
   3  -3   2 480.451 32.4168  75
  -3   3  -2 567.779 36.0941  62
   3  -3   2 512.467 21.3001  93
   3  -3   2 508.193 32.7157  15
  -3   4  -3 181.850 25.1746  87
   3  -4   3 159.666 22.8458  20
   3  -4   3 141.744 21.8643  79
  -3   4  -3 210.428 25.8429  62
   3  -4   3 118.023 22.1393  15
   3  -4   3 145.528 12.1738  93
   3  -5   4 1430.70 70.4990  20
  -3   5  -4 1314.22 70.2912  87
   3  -5   4 1346.66 49.8061  93
  -3   5  -4 1280.99 71.0781  62
   3  -5   4 1408.23 70.9125  15
  -3   5  -4 1387.72 52.2763  42
   3  -6   5 17.4543 16.7885  88
  -3   6  -5 44.2765 21.4961  87
  -3   6  -5 64.1902 14.8021  42
   3  -7   6-11.1818 9.29328  29
  -3   7  -6 15.3286 12.6494  42
   3  -8   7 2989.73 93.8262  29
  -3   8  -7 2762.21 94.6332  42
  -3  -7   9 246.916 11.5701  31
  -3  -6   8 395.954 18.3639  31
  -3  -6   8 362.086 20.4830  30
  -3  -6   8 345.778 16.9212  29
  -3  -6   8 357.958 17.3342  43
   3   5  -7 4976.55 195.755  86
   3   5  -7 4963.88 195.942  78
  -3  -5   7 5372.26 170.163  31
  -3  -5   7 5412.09 171.740  30
  -3  -5   7 5157.68 168.950  29
  -3  -5   7 5195.78 169.218  43
   3   4  -6 28.9996 20.7134  86
  -3  -4   6 40.2553 14.8200  19
   3   4  -6 48.8430 20.3510  74
  -3  -4   6 24.4847 8.84709  31
   3   4  -6-4.15637 17.6367  68
   3   4  -6 4.40952 19.2216  66
  -3  -4   6 16.5673 8.97202  29
   3   4  -6 22.0709 18.2022  16
  -3  -4   6 17.6704 8.49527  43
  -3  -3   5 2602.65 99.6305  19
  -3  -3   5 2638.60 84.5515  31
   3   3  -5 2331.45 103.778  71
   3   3  -5 2484.62 104.714  66
   3   3  -5 2464.30 100.651   6
   3   3  -5 2346.58 102.683  55
  -3  -3   5 2444.95 83.6440  43
  -3  -2   4 17871.5 568.390  19
   3   2  -4 16446.8 570.719  71
   3   2  -4 16917.6 570.226  65
   3   2  -4 17576.2 573.230  55
  -3  -1   3 18840.9 599.521  19
  -3  -1   3 18965.1 599.684  18
   3   1  -3 18150.6 603.299  52
  -3   0   2 870.650 40.3712  10
  -3   0   2 875.331 40.1430  19
  -3   0   2 919.775 40.5846  18
  -3   0   2 874.822 42.1245  17
   3   0  -2 853.593 39.0530  54
   3   0  -2 875.296 41.2638  53
   3   0  -2 842.830 40.7084  52
  -3   1   1 6272.90 208.929  10
  -3   1   1 6214.58 210.382  17
   3  -1  -1 6823.33 209.289  60
   3  -1  -1 6028.70 207.548  57
   3  -1  -1 6092.79 207.954  54
   3  -1  -1 6114.62 209.380  53
  -3   2   0 18665.2 586.115  10
  -3   2   0 18825.9 590.173  22
   3  -2   0 17854.4 584.824  89
  -3   2   0 18076.4 588.392  17
  -3   2   0 18237.4 588.452  62
   3  -2   0 18315.9 586.663  57
   3  -3   1 506.211 30.0476  89
  -3   3  -1 558.510 34.7687  22
  -3   3  -1 533.064 32.2333  87
   3  -3   1 486.786 31.0548  75
  -3   3  -1 567.631 34.2761  62
   3  -3   1 476.454 30.5474  15
  -3   4  -2 65.1020 19.7628  22
   3  -4   2 27.4269 8.57581  93
  -3   4  -2 47.4445 16.6721  87
   3  -4   2 39.7559 16.2341  20
   3  -4   2 54.5620 17.3132  79
   3  -4   2 34.2188 16.8884  75
  -3   4  -2 62.6448 19.3435  62
   3  -4   2 63.1117 18.2399  15
   3  -5   3 3258.91 106.318  93
  -3   5  -3 3184.86 127.297  87
   3  -5   3 3296.65 126.859  20
  -3   5  -3 2996.11 127.987  62
   3  -5   3 3040.25 125.357  15
  -3   5  -3 3167.91 107.713  42
  -3   6  -4 729.820 50.1685  87
  -3   6  -4 679.236 31.9657  42
   3  -7   5-3.36004 17.4597  88
  -3   7  -5-4.19908 18.7779  87
   3  -7   5 20.2035 9.94740  29
  -3   7  -5 45.8158 14.5099  42
   3  -8   6 56.1032 8.31572  29
  -3   8  -6 78.5209 11.6790  42
  -3  -6   9 39.1162 7.70188  31
  -3  -6   9 50.1009 10.8393  30
  -3  -6   9 37.2733 7.61291  29
  -3  -5   8 1968.25 66.6701  31
  -3  -5   8 1923.88 65.8626  29
  -3  -5   8 1952.88 68.4336  30
  -3  -5   8 1839.35 65.2716  43
  -3  -4   7 8623.39 274.940  30
   3   4  -7 8538.23 300.335  86
   3   4  -7 8750.00 301.775  78
  -3  -4   7 8632.42 273.610  31
  -3  -4   7 8388.38 272.807  29
  -3  -4   7 8420.19 272.566  43
   3   3  -6 221.756 29.4682  86
  -3  -3   6 227.924 23.8911  19
  -3  -3   6 321.304 16.0996  31
   3   3  -6 345.634 33.1822  66
  -3  -3   6 265.231 15.1709  29
   3   3  -6 311.311 30.5535  68
  -3  -3   6 252.024 27.7754  61
   3   3  -6 294.019 28.3066   6
   3   3  -6 282.537 29.6116  16
  -3  -3   6 271.018 14.8934  43
  -3  -2   5 284.820 24.1789  19
   3   2  -5 333.660 29.8600  66
  -3  -2   5 305.255 26.2443  61
   3   2  -5 254.944 26.4908  55
   3   2  -5 295.868 26.5567  16
  -3  -1   4 7426.75 247.765  19
  -3  -1   4 7281.81 247.599  18
   3   1  -4 7520.42 250.674  66
   3   1  -4 7489.18 252.045  55
  -3   0   3 21851.0 654.915   2
  -3   0   3 20319.2 652.432   8
  -3   0   3 20582.0 653.854  19
  -3   0   3 20503.2 654.146  18
  -3   0   3 20959.6 656.624  17
   3   0  -3 19343.5 655.317  55
   3   0  -3 19874.2 654.345  54
   3   0  -3 20269.3 657.108  52
  -3   1   2 4336.78 151.097  17
  -3   1   2 4306.50 149.661   2
   3  -1  -2 4067.70 147.945  54
   3  -1  -2 4288.72 149.258  53
   3  -1  -2 4555.99 150.166  52
  -3   1   2 4463.82 149.960  10
  -3   2   1 6416.38 220.628  22
  -3   2   1 6679.52 220.955   2
  -3   2   1 6708.83 222.336  17
   3  -2  -1 6514.69 218.521  64
  -3   2   1 6660.44 219.806  62
   3  -2  -1 6306.70 220.889  60
   3  -2  -1 6703.91 219.557  57
   3  -2  -1 6734.27 220.321  53
  -3   3   0 6267.32 208.199  22
   3  -3   0 6010.78 203.515  89
  -3   3   0 5991.41 206.967  17
  -3   3   0 6084.46 207.143  62
   3  -3   0 6207.96 203.933  57
   3  -3   0 5752.15 203.564  15
  -3   4  -1 1670.05 71.5316  22
   3  -4   1 1429.23 65.1252  89
  -3   4  -1 1665.41 70.8321  62
   3  -4   1 1543.08 67.1800  15
   3  -4   1 1590.93 67.3253  75
   3  -5   2 158.703 22.7234  20
   3  -5   2 158.374 11.8592  93
  -3   5  -2 118.831 23.0271  22
  -3   5  -2 123.971 22.5831  62
  -3   5  -2 93.8015 13.1965  50
   3  -5   2 106.875 21.9002  15
  -3   5  -2 170.183 14.7104  45
  -3   5  -2 146.124 13.9081  42
   3  -6   3 971.753 36.2654  95
  -3   6  -3 818.696 55.7826  62
   3  -6   3 834.971 54.2715  15
  -3   6  -3 915.889 38.2545  42
   3  -7   4 263.490 15.9231  95
   3  -7   4 212.791 27.9243  88
  -3   7  -4 252.730 19.9274  42
   3  -8   5 76.8045 9.86651  29
  -3   8  -5 89.4054 14.0562  42
  -3   9  -6 250.106 13.0597  42
  -3  -6  10 481.759 18.2371  29
  -3  -6  10 453.789 18.1460  31
   3   5  -9 6893.53 240.053  94
  -3  -5   9 7533.89 238.245  31
  -3  -5   9 7702.04 239.903  30
  -3  -5   9 7546.68 237.943  29
   3   4  -8 2586.13 114.836  86
   3   4  -8 2470.09 114.431  78
  -3  -4   8 2700.40 89.8740  31
  -3  -4   8 2665.71 91.9139  30
  -3  -4   8 2627.09 89.5666  29
   3   3  -7-3.98097 20.4839  86
   3   3  -7-16.5114 17.7467  68
   3   3  -7-8.28113 20.4854  78
  -3  -3   7 13.3785 8.28986  31
  -3  -3   7 24.6766 12.3885  30
  -3  -3   7-7.77848 15.7915  61
  -3  -3   7 5.95375 8.97505  29
   3   3  -7 12.9366 18.2869  16
  -3  -2   6 6864.52 236.309  19
   3   2  -6 6959.21 242.506  78
   3   2  -6 6936.59 242.627  68
   3   2  -6 7065.06 243.518  66
  -3  -2   6 6863.73 221.316  29
  -3  -2   6 7129.70 241.084  61
   3   2  -6 6732.71 243.298  55
   3   2  -6 6852.30 242.252  16
  -3  -1   5 4428.32 155.132  19
   3   1  -5 4312.24 159.045  66
   3   1  -5 4448.87 159.104  68
  -3  -1   5 4366.91 157.385  61
   3   1  -5 4692.87 161.520  55
   3   1  -5 4374.99 157.935  16
  -3   0   4 30372.8 930.644   8
  -3   0   4 31154.6 930.961   2
  -3   0   4 28366.0 929.446  19
  -3   0   4 28657.0 929.625  18
  -3   0   4 29341.2 932.464  17
   3   0  -4 28636.1 931.413  68
   3   0  -4 28757.1 933.126  55
   3   0  -4 28788.5 930.631  54
  -3   1   3 12.4626 10.4511   8
  -3   1   3 3.84456 14.8215  17
   3  -1  -3 3.32946 10.0544  55
   3  -1  -3-1.72347 10.2655  54
  -3   1   3 17.1053 10.9369  19
  -3   1   3 12.2287 13.9153   2
  -3   2   2 2863.59 100.035   2
  -3   2   2 2859.47 101.699  17
   3  -2  -2 2655.97 96.5353  67
   3  -2  -2 2768.03 98.1736  64
   3  -2  -2 2543.84 98.7248  60
   3  -2  -2 2576.09 97.4070  53
  -3   3   1 721.456 39.7276  22
  -3   3   1 659.068 36.0362   2
   3  -3  -1 801.220 38.9502  80
  -3   3   1 672.834 39.1843  17
   3  -3  -1 711.141 35.2090  57
   3  -4   0 2.00315 7.04278  98
  -3   4   0-5.55145 17.2176  22
   3  -4   0 2.01827 15.3667  89
   3  -4   0 10.3929 13.9408  75
  -3   4   0 64.9689 16.4312  17
   3  -4   0 47.3844 16.9554  15
   3  -5   1 15793.2 503.204  98
  -3   5  -1 16522.7 527.238  22
   3  -5   1 15721.3 503.263  93
   3  -5   1 16343.3 519.201  75
  -3   5  -1 16010.6 523.688  17
   3  -5   1 16282.6 522.628  15
  -3   6  -2 3276.00 129.805  22
  -3   6  -2 2957.22 127.105  62
  -3   6  -2 3114.98 105.456  50
   3  -6   2 3032.08 125.028  15
  -3   6  -2 3194.14 105.562  45
  -3   6  -2 3028.37 105.542  42
   3  -7   3 3261.74 108.970  95
  -3   7  -3 3232.77 111.033  42
   3  -8   4 3180.64 107.218  95
  -3   8  -4 3290.42 109.800  42
  -3   9  -5 2351.38 79.2555  42
  -3  -5  10 844.042 32.8022  30
  -3  -5  10 838.225 31.0778  29
   3   4  -9 4592.68 154.375  94
  -3  -4   9 4689.51 153.760  30
  -3  -4   9 4655.40 151.638  29
   3   3  -8 16201.9 547.612  86
   3   3  -8 16913.0 550.196  78
  -3  -3   8 16724.6 522.705  30
  -3  -3   8 16158.0 520.424  29
   3   2  -7 3423.79 137.678  78
  -3  -2   7 3515.90 117.758  30
   3   2  -7 3836.61 140.158  68
  -3  -2   7 3464.04 115.582  29
  -3  -2   7 3588.27 137.620  61
   3   2  -7 3357.41 137.655  16
  -3  -2   7 3504.25 115.481  25
   3   1  -6 1215.85 58.4664  78
   3   1  -6 1240.52 59.3738  68
   3   1  -6 1231.39 58.8146  66
  -3  -1   6 1139.59 56.6754  61
   3   1  -6 1073.48 56.0805  16
  -3   0   5 10322.0 336.213   8
   3   0  -5 10031.8 338.329  68
  -3   1   4 10339.4 338.051   8
  -3   1   4 10944.0 340.807   2
  -3   1   4 10393.8 341.053  17
   3  -1  -4 10087.1 339.100  54
   3  -1  -4 10070.5 339.749  51
   3  -2  -3 1463.84 59.4091  76
  -3   2   3 1489.63 61.2295   2
  -3   2   3 1515.43 62.4884  17
   3  -2  -3 1412.29 59.0873  67
   3  -2  -3 1322.87 58.8172  64
   3  -2  -3 1453.65 60.4786  60
   3  -3  -2 651.115 38.9861  80
  -3   3   2 798.208 39.2785   2
  -3   3   2 736.490 40.7322  17
   3  -3  -2 711.374 38.3388  64
   3  -3  -2 770.854 41.1911  60
  -3   3   2 777.944 39.6142  22
   3  -4  -1 767.880 28.8258  98
  -3   4   1 822.162 44.5720  22
   3  -4  -1 729.581 40.3818  89
   3  -4  -1 713.279 40.7574  80
  -3   4   1 774.431 43.2644  17
  -3   5   0 22581.1 685.321  22
   3  -5   0 20603.6 674.667  89
   3  -5   0 20143.7 674.008  75
  -3   5   0 20456.5 680.812  17
   3  -5   0 21894.1 679.329  15
   3  -5   0 20862.7 660.470  98
   3  -6   1 13880.1 436.578  98
  -3   6  -1 13527.0 462.112  22
  -3   6  -1 13862.4 461.120  17
  -3   6  -1 13881.0 437.804  50
   3  -6   1 14025.5 458.973  15
  -3   6  -1 13415.9 437.803  45
  -3   7  -2 9.99374 12.9307  50
  -3   7  -2 11.9936 13.2745  45
  -3   7  -2 6.10083 12.7170  42
   3  -8   3 7373.48 261.439  88
   3  -8   3 7562.81 243.191  95
  -3   8  -3 7537.93 244.251  45
  -3   8  -3 7606.72 244.839  42
  -3   9  -4 210.945 15.3500  42
   3   4 -10 164.076 14.0440  94
  -3  -4  10 125.884 15.2214  30
  -3  -4  10 140.637 11.5561  29
   3   3  -9 859.311 56.0211  81
   3   3  -9 965.955 39.0814  94
   3   3  -9 807.567 55.9117  78
  -3  -3   9 952.781 39.1284  30
  -3  -3   9 912.118 35.6561  29
   3   2  -8 97.9657 13.6909  94
   3   2  -8 103.853 24.7790  81
   3   2  -8 134.280 25.7193  78
   3   2  -8 152.975 25.8654  68
  -3  -2   8 118.418 15.1248  30
  -3  -2   8 85.9741 11.1220  29
  -3  -2   8 105.322 11.9874  25
   3   1  -7 4440.67 162.395  78
  -3  -1   7 4090.36 141.993  30
   3   1  -7 4371.06 162.058  68
  -3  -1   7 4342.99 140.268  29
   3   1  -7 4057.86 160.188  16
  -3  -1   7 4454.61 140.706  25
  -3   0   6 4298.78 152.524   8
   3   0  -6 4079.93 153.988  68
   3   0  -6 4303.75 155.234  51
  -3   1   5 12157.0 401.760   8
   3  -1  -5 11761.6 403.161  81
  -3   1   5 13112.8 403.790   2
   3  -1  -5 12059.7 402.834  68
   3  -1  -5 12467.4 404.963  51
   3  -2  -4 5311.00 184.953  76
  -3   2   4 5263.82 182.971   8
  -3   2   4 5368.92 186.522  17
  -3   2   4 5365.21 186.525   2
   3  -2  -4 5489.07 185.128  64
   3  -2  -4 5456.29 185.394  67
   3  -2  -4 5504.45 186.103  51
   3  -3  -3 3357.51 121.663  85
   3  -3  -3 3235.67 121.078  76
   3  -3  -3 3344.60 121.108  67
  -3   3   3 3572.43 123.639   2
   3  -3  -3 3309.48 121.706  64
   3  -3  -3 3458.27 122.327  60
  -3   3   3 3249.60 123.777  17
   3  -4  -2 8101.82 272.566  85
   3  -4  -2 8648.07 274.895  80
  -3   4   2 7893.52 272.401   2
  -3   4   2 7969.71 276.481  17
   3  -5  -1 23199.6 733.233  98
   3  -5  -1 23322.6 747.655  89
   3  -5  -1 23296.0 747.089  75
  -3   5   1 23475.7 754.463  17
  -3   6   0 69.3286 21.5382  22
  -3   6   0 92.8488 22.8654  17
  -3   6   0 95.7523 12.7714  50
   3  -6   0 75.1225 21.7467  15
   3  -6   0 74.2545 10.8735  98
  -3   6   0 93.3983 13.2840  45
  -3   7  -1 1083.18 43.0861  50
  -3   7  -1 1066.71 43.6169  45
   3  -8   2 5118.99 164.230  95
  -3   8  -2 4759.02 165.127  50
  -3   8  -2 5155.36 165.722  45
  -3   8  -2 5012.96 165.310  42
   3  -9   3 9320.38 299.867  95
  -3   9  -3 9517.72 300.767  45
  -3   9  -3 9380.93 301.025  42
  -3  10  -4 68.7666 8.47102  42
  -3  -4  11 872.938 34.5004  30
  -3  -4  11 947.021 32.8963  29
   3   3 -10 4802.34 162.011  94
  -3  -3  10 4982.90 161.455  30
  -3  -3  10 4940.50 159.100  29
  -3  -3  10 4873.00 159.041  25
   3   2  -9 1251.38 49.4189  94
   3   2  -9 1159.61 67.8358  81
  -3  -2   9 1270.43 49.5781  30
  -3  -2   9 1282.46 46.4747  29
  -3  -2   9 1307.35 47.0655  25
   3   1  -8 538.687 25.6745  94
   3   1  -8 589.771 43.5201  81
   3   1  -8 512.906 41.0490  78
  -3  -1   8 494.398 25.8694  30
   3   1  -8 523.355 41.0665  16
   3   1  -8 442.546 38.3995  51
  -3  -1   8 550.242 23.8178  25
  -3   0   7 16838.6 513.245  24
  -3   0   7 16912.1 532.521   8
   3   0  -7 16452.5 535.603  81
  -3   0   7 15552.0 513.734  30
   3   0  -7 16707.9 535.129  51
  -3   0   7 15877.1 512.543  25
  -3   1   6 12817.9 428.189   8
   3  -1  -6 13172.2 431.439  81
   3  -1  -6 13170.9 431.764  51
  -3   2   5 5883.79 206.311   8
   3  -2  -5 5931.80 208.833  76
   3  -2  -5 6088.69 207.695  67
   3  -2  -5 6185.27 207.712  64
  -3   2   5 6260.34 209.668   2
   3  -2  -5 5927.58 209.021  51
   3  -3  -4 1881.19 81.1178  76
  -3   3   4 1741.51 79.7093  23
   3  -3  -4 2121.76 82.5898  85
  -3   3   4 1994.64 78.5338   8
  -3   3   4 2040.55 82.9378  17
   3  -3  -4 2035.69 81.4827  64
  -3   3   4 2110.40 82.7438   2
   3  -3  -4 2198.86 82.3452  60
   3  -3  -4 2185.27 82.3643  67
   3  -4  -3 5367.05 190.291  85
   3  -4  -3 5886.50 193.324  80
  -3   4   3 4947.86 191.398  17
  -3   4   3 5229.17 189.722   2
   3  -4  -3 5907.22 191.607  60
   3  -5  -2 1505.07 53.2512  98
   3  -5  -2 1464.17 65.4235  89
   3  -5  -2 1554.47 69.8732  80
  -3   5   2 1642.98 72.8685  17
   3  -6  -1 13679.0 436.176  98
  -3   6   1 13959.0 437.224  37
   3  -6  -1 13177.4 450.531  89
  -3   6   1 13283.9 460.086  17
  -3   6   1 13788.2 437.236  50
   3  -6  -1 13698.8 456.819  15
  -3   6   1 13841.0 437.260  45
  -3   7   0 2440.47 84.3896  50
   3  -7   0 2370.21 82.6487  98
  -3   7   0 2428.28 84.6021  45
  -3   8  -1 7243.43 240.790  50
  -3   8  -1 7602.35 241.134  45
   3  -9   2 1115.35 41.1446  95
  -3   9  -2 1056.59 42.3862  50
  -3   9  -2 1175.00 43.2437  45
  -3   9  -2 1081.02 42.2947  42
  -3  10  -3 822.603 30.1703  45
  -3  10  -3 781.572 30.0585  42
  -3  -3  11 2824.44 92.9902  30
  -3  -3  11 2718.13 90.9763  25
   3   2 -10 3997.86 138.566  94
  -3  -2  10 4269.26 138.571  30
  -3  -2  10 4168.88 136.152  25
   3   1  -9 4667.38 153.975  94
   3   1  -9 4476.32 176.333  81
  -3  -1   9 4655.60 153.785  30
  -3  -1   9 4607.04 151.610  25
  -3   0   8 467.934 21.4946  24
  -3   0   8 388.884 33.7041   8
   3   0  -8 442.633 39.7812  81
  -3   0   8 435.751 23.6312  30
   3   0  -8 432.912 37.0045  51
  -3   0   8 453.601 21.2807  25
   3  -1  -7 187.526 24.8786  81
  -3   1   7 181.506 22.8214   8
  -3   1   7 170.834 15.9686  30
   3  -1  -7 166.737 23.3020  67
   3  -1  -7 193.096 24.9738  51
  -3   1   7 172.683 13.0933  25
  -3   2   6 6291.68 222.963   8
   3  -2  -6 6349.85 225.338  81
   3  -2  -6 6536.95 225.661  76
   3  -2  -6 6554.59 224.276  67
   3  -2  -6 6427.33 223.037  64
  -3   2   6 6626.40 225.483   2
   3  -2  -6 6610.33 227.402  51
  -3   3   5 1270.93 59.6968  23
   3  -3  -5 1218.78 60.2493  85
   3  -3  -5 1328.42 60.8731  76
   3  -3  -5 1225.31 58.4938  67
   3  -3  -5 1331.66 59.3572  64
  -3   3   5 1308.02 57.9879   8
  -3   3   5 1252.57 59.9154   2
   3  -4  -4 19979.3 640.789  97
   3  -4  -4 20000.3 657.411  85
   3  -4  -4 21030.0 658.847  80
  -3   4   4 21216.7 658.557   2
   3  -5  -3 2359.21 81.8208  97
   3  -5  -3 2582.15 99.6481  85
   3  -5  -3 2685.23 100.628  80
  -3   5   3 2360.34 100.149  17
  -3   6   2 2583.61 89.3782  37
  -3   6   2 2553.00 109.809  17
  -3   6   2 2629.53 89.1966  50
   3  -6  -2 2647.58 88.2968  98
  -3   7   1 2315.00 81.0033  50
   3  -7  -1 2313.65 79.4525  98
  -3   7   1 2296.75 80.8909  45
  -3   8   0 1259.18 49.2410  50
  -3   8   0 1285.34 49.5908  45
   3  -9   1 1270.61 45.5440  95
  -3   9  -1 1145.72 46.9663  50
  -3   9  -1 1300.19 48.0073  45
  -3  10  -2 47.0214 10.5437  45
  -3  -3  12 503.682 20.7650  30
  -3  -2  11 476.751 23.9759  30
  -3  -2  11 481.650 21.2625  25
   3   1 -10 1002.94 39.4964  94
   3   1 -10 849.052 56.4033  81
  -3  -1  10 955.563 39.5549  30
  -3  -1  10 924.699 36.9087  25
   3   0  -9 117.138 14.4516  94
   3   0  -9 159.895 27.7375  81
  -3   0   9 125.290 16.2650  30
  -3   0   9 108.273 12.4694  25
  -3   1   8 8175.73 258.504  24
  -3   1   8 8267.76 279.412   8
   3  -1  -8 8653.58 284.101  81
   3  -1  -8 8250.80 279.052  76
  -3   1   8 7910.12 259.325  30
   3  -1  -8 8045.64 277.020  67
   3  -1  -8 8102.56 282.598  51
  -3   1   8 7768.35 257.328  25
  -3   2   7 4801.44 159.953  24
   3  -2  -7 4914.59 178.604  76
   3  -2  -7 5030.14 176.971  67
  -3   2   7 5083.92 178.020   8
   3  -2  -7 4913.95 181.132  51
   3  -3  -6 1298.90 49.0484  97
  -3   3   6 1399.39 65.0913  23
  -3   3   6 1381.74 63.1249   8
   3  -3  -6 1461.52 66.2345  76
   3  -3  -6 1417.64 65.8787  85
   3  -3  -6 1253.36 61.8266  67
  -3   3   6 1321.91 48.6832   4
   3  -3  -6 1343.28 62.8725  64
  -3   3   6 1408.97 65.1619   2
   3  -4  -5 3226.18 108.299  97
  -3   4   5 3235.30 125.351  23
  -3   4   5 3508.84 123.997   8
   3  -4  -5 3331.37 127.035  80
   3  -4  -5 3304.39 125.501  76
   3  -4  -5 3171.35 125.661  85
   3  -4  -5 2969.42 124.178  63
   3  -5  -4 4056.31 135.321  97
  -3   5   4 4150.95 135.850  37
   3  -5  -4 4261.91 154.417  85
   3  -5  -4 4548.25 155.052  80
  -3   5   4 4038.17 135.003   4
  -3   5   4 3998.19 152.577   2
   3  -6  -3 3745.86 126.615  97
  -3   6   3 4033.77 128.271  37
   3  -6  -3 3780.07 126.330  98
  -3   6   3 3746.93 149.197  17
   3  -7  -2 7626.50 249.388  98
  -3   7   2 8084.91 251.144  37
  -3   7   2 7587.29 250.445  50
  -3   8   1 18.1290 13.4032  50
  -3   8   1 15.7708 13.8727  45
   3  -9   0 19.2807 9.00289  95
  -3   9   0 7.28886 12.5455  50
  -3   9   0 17.9632 13.7557  45
  -3  10  -1 543.587 23.8039  45
  -3  -2  12 3927.59 127.824  30
  -3  -1  11 677.503 30.0371  30
  -3  -1  11 643.655 27.2274  48
  -3  -1  11 687.145 27.4361  25
  -3   0  10 14.1095 14.4268  30
  -3   0  10 10.1450 10.2506  25
  -3   1   9 5.36010 10.4768  24
  -3   1   9 10.1542 13.3348  30
  -3   1   9 18.7095 9.59770  25
  -3   2   8 3947.29 133.328  24
   3  -2  -8 4111.92 153.544  76
  -3   2   8 4075.99 134.100  30
  -3   3   7 4398.64 148.401  24
   3  -3  -7 4639.08 149.433  97
  -3   3   7 4295.32 167.901  23
   3  -3  -7 4447.33 168.274  85
  -3   3   7 4463.00 166.453   8
   3  -3  -7 4549.17 168.363  76
   3  -3  -7 4513.45 165.645  67
  -3   3   7 4576.13 148.714   4
  -3   3   7 4778.00 169.867   2
   3  -4  -6 7270.83 234.410  97
  -3   4   6 7252.49 254.682  23
   3  -4  -6 6880.71 253.015  85
  -3   4   6 7323.04 251.820   8
   3  -4  -6 7127.69 253.568  80
   3  -4  -6 7184.24 253.566  76
  -3   4   6 7397.27 234.308   4
   3  -4  -6 7103.04 254.548  63
   3  -5  -5 67.2791 12.1581  97
  -3   5   5 57.9617 11.3683  37
   3  -5  -5 54.8170 22.7549  80
  -3   5   5 52.9759 16.4442   8
  -3   5   5 83.8232 11.5992   4
   3  -6  -4 703.127 29.4745  98
   3  -6  -4 727.057 30.3978  97
  -3   6   4 720.002 31.4654  37
   3  -7  -3 290.860 17.0989  98
  -3   7   3 297.594 20.3570  37
   3  -8  -2 3065.70 104.109  98
  -3   8   2 3171.98 105.882  37
   3  -8  -2 3055.01 123.871  77
  -3   8   2 3117.89 105.956  50
  -3   9   1 811.808 34.7729  50
  -3   9   1 823.824 34.5146  45
  -3  10   0 331.780 18.0391  50
  -3  10   0 332.127 18.0937  45
   3   1 -12 1.98053 9.22979  49
  -3  -1  12 28.5499 7.68572  48
  -3   0  11 1113.56 42.5197  30
  -3   0  11 1057.31 39.7948  25
  -3   1  10 2705.10 93.0296  24
  -3   1  10 2848.90 94.8415  30
  -3   1  10 2681.07 91.8698  25
  -3   2   9 1461.63 56.2451  24
   3  -2  -9 1562.33 57.1242  97
   3  -2  -9 1555.76 75.7633  85
  -3   2   9 1624.61 57.9198  30
  -3   3   8 1542.06 56.5406  24
   3  -3  -8 1535.26 57.3415  97
   3  -3  -8 1507.44 74.1810  76
  -3   3   8 1540.59 56.4904   4
   3  -4  -7 528.564 26.3298  97
  -3   4   7 496.710 40.7292  23
   3  -4  -7 596.616 43.4461  85
  -3   4   7 586.808 26.2052   4
   3  -4  -7 565.315 43.4578  63
   3  -5  -6 1261.91 48.0553  97
   3  -5  -6 1193.26 64.7429  85
  -3   5   6 1303.09 47.9953   4
   3  -5  -6 1206.64 65.4403  63
   3  -6  -5 2135.68 72.9303  98
  -3   6   5 2022.64 74.5759  37
   3  -6  -5 2289.76 93.6547  80
  -3   6   5 2125.36 73.9955   4
   3  -6  -5 2114.54 74.0659  97
   3  -7  -4 1068.38 40.6948  98
   3  -7  -4 1066.76 41.5193  97
  -3   7   4 1104.01 43.4415  37
  -3   8   3 1705.61 61.0936  37
   3  -8  -3 1544.69 77.5833  77
  -3   9   2 161.397 15.3637  50
  -3  10   1 30.1122 9.92346  50
  -3  10   1 36.9145 10.5773  45
   3   0 -12 1702.17 58.0812  49
  -3   0  12 1643.24 56.6891  48
  -3   1  11 1381.82 49.7674  24
  -3   1  11 1372.08 48.9142  32
  -3   2  10 108.837 13.4345  24
  -3   3   9 20696.4 636.691  24
   3  -3  -9 19656.4 636.823  97
   3  -3  -9 19489.4 658.135  85
  -3   4   8 1237.33 48.1134  24
   3  -4  -8 1367.30 49.4292  97
   3  -4  -8 1310.51 68.6394  85
  -3   4   8 1273.06 48.9220   4
   3  -5  -7 941.916 39.3188  97
  -3   5   7 1010.02 39.6072   4
   3  -5  -7 966.199 56.8171  85
  -3   6   6 112.552 14.3339  37
  -3   6   6 91.3917 13.3432   4
   3  -7  -5 624.352 27.6114  97
  -3   7   5 615.709 29.6058  37
  -3   8   4 7046.60 228.718  37
  -3   9   3 2055.97 69.3889  37
  -3   9   3 1900.95 68.6424  50
  -3  10   2 66.6469 10.0580  50
  -3   1  12 1713.08 57.9329  48
  -3   2  11 371.323 19.0209  24
  -3   2  11 375.629 18.7844  32
  -3   3  10 56.6352 12.0642  24
  -3   4   9 64.6658 11.8789  24
   3  -4  -9 63.7223 11.8921  97
  -3   4   9 36.8196 11.8605   4
   3  -5  -8 62.9602 22.7405  85
   3  -5  -8 67.8977 11.6477  97
  -3   5   8 45.6390 12.1534   4
   3  -6  -7 47.7626 10.5758  97
  -3   6   7 26.3863 11.9874   4
   3  -7  -6 2100.68 71.7537  97
  -3   7   6 1915.72 72.1100  37
  -3   7   6 2095.32 71.6592   4
  -3   8   5 331.437 20.0152  37
   3  -9  -4 65.2655 8.62202  96
  -3   9   4 68.9561 11.8435  37
  -3  10   3 624.381 24.9696  50
  -3   2  12-1.00973 6.98843  24
  -3   2  12 17.7078 7.26230  32
  -3   2  12 11.1040 7.09687  48
  -3   3  11 6174.47 200.885  24
  -3   3  11 6283.89 200.227  32
  -3   4  10 718.669 29.7096  24
   3  -5  -9 153.301 12.7054  97
  -3   5   9 160.333 14.0888   4
   3  -6  -8 1167.30 44.0411  97
  -3   6   8 1174.52 44.3666   4
   3  -7  -7 3844.19 124.664  97
  -3   7   7 3777.21 124.791  37
  -3   7   7 3651.23 124.423   4
  -3   8   6 3397.17 113.433  37
  -3   9   5 595.241 25.9424  37
  -3  10   4 1445.10 49.5771  37
  -3   3  12 265.869 12.9523  32
  -3   4  11 406.150 18.2446  24
  -3   4  11 397.415 18.0586  32
  -3   5  10 1727.59 60.2944  32
  -3   5  10 1828.26 61.2964   4
  -3   6   9 449.416 21.4851   4
  -3   7   8 2151.28 73.3837   4
  -3   8   7 151.182 12.2775  37
  -3   9   6 514.691 22.0571  37
  -3  10   5 3039.25 98.4130  37
  -3   4  12 216.451 10.2874  32
  -3   5  11 890.890 31.4104  32
  -3   6  10 3564.43 115.748   4
  -3   7   9 1784.34 60.5487   4
  -3   8   8 75.6435 7.94844   4
  -3   9   7 766.891 27.8164  37
   4   5   6 1842.47 56.1642  37
   4   5   6 1858.60 56.3090   4
   4   4   7 2072.12 58.9257   4
  -4  -4  -7 1458.55 58.7719  27
   4   7   3 1352.60 46.0513  50
   4   6   4 54.6339 9.16375  37
  -4  -5  -5 18.6432 8.50731  27
  -4  -4  -6 159.637 11.0996  27
  -4  -3  -7 51.2545 7.84840  27
   4   2   8 595.856 18.9093  24
  -4  -2  -8 309.627 16.6903  27
  -4  -7  -2 1839.84 59.0024  28
   4   7   2 1559.43 57.0133  50
  -4  -6  -3 2037.36 71.0992  28
  -4  -5  -4 2339.03 81.3361  28
  -4  -4  -5 383.591 19.4826  28
  -4  -4  -5 176.397 13.6753  27
  -4  -3  -6 769.951 30.9712  27
  -4  -2  -7 6.74504 8.25939  27
  -4  -1  -8 26.9900 8.30657  27
  -4   0  -9 1256.49 43.6257  27
  -4  -8   0 483.724 20.7394  28
   4   7   1 155.005 12.8345  50
  -4  -7  -1 110.690 13.1039  28
  -4  -6  -2 1193.66 44.3214  35
  -4  -6  -2 1110.08 44.9171  28
  -4  -5  -3 885.933 37.9213  28
  -4  -4  -4 189.805 17.6269  28
  -4  -3  -5 106.902 15.4111  28
  -4  -3  -5 86.2938 11.4891  27
  -4  -2  -6 899.778 38.5006  27
  -4  -1  -7 16.8604 12.2571  27
  -4   0  -8 495.131 24.8893  27
  -4   1  -9-9.67498 7.98640  27
  -4  -8   1 79.7317 10.0473  28
  -4  -7   0 33.5109 12.3556  28
  -4  -6  -1 2193.41 78.4055  35
  -4  -6  -1 2260.94 79.7259  28
  -4  -5  -2 137.949 14.9930  35
  -4  -5  -2 145.811 17.1496  28
   4   4   3 182.104 27.5322  84
  -4  -4  -3 226.124 19.6629  28
   4   3   4 161.775 25.9348  84
  -4  -3  -4 202.178 19.6792  28
  -4  -3  -4 187.906 14.8788  46
   4   2   5 309.297 34.2221  84
   4   2   5 264.418 31.8906  82
   4   2   5 340.011 19.0898  99
  -4  -2  -5 317.519 22.5988  27
  -4  -2  -5 307.433 19.1438  46
  -4  -2  -5 311.847 23.6384  26
   4   1   6 119.331 12.4732  99
   4   1   6 138.254 24.9469  82
  -4  -1  -6 132.520 18.4741  27
  -4  -1  -6 127.770 13.8161  46
  -4  -1  -6 149.137 19.9326  26
   4   0   7 8279.09 269.388  99
  -4   0  -7 8306.61 274.496  27
  -4   0  -7 8542.24 272.520  26
   4  -1   8 506.638 20.9476  38
  -4   1  -8 424.679 25.6612  27
   4  -2   9 403.319 15.9997  38
  -4   2  -9 321.088 18.4965  27
  -4  -8   2 1622.30 56.8908  28
  -4  -7   1 2.03390 11.8418  28
  -4  -7   1 25.8178 10.3762  47
  -4  -6   0 2013.29 73.4254  35
  -4  -6   0 2064.98 74.6307  28
  -4  -5  -1 3496.17 123.910  35
  -4  -5  -1 3832.82 126.199  28
  -4  -4  -2 410.593 23.4848  35
   4   4   2 350.351 35.2596  84
   4   4   2 351.649 37.6937  72
  -4  -4  -2 434.824 25.8166  28
   4   3   3 2242.58 98.9088  84
   4   3   3 2347.27 100.281  72
  -4  -3  -3 2086.13 71.9177  46
   4   2   4 2524.23 87.3257  99
   4   2   4 2556.02 111.293  84
   4   2   4 2485.49 109.295  82
  -4  -2  -4 2393.79 90.1265  27
  -4  -2  -4 2461.84 86.5370  46
  -4  -2  -4 2596.66 90.5248  26
   4   1   5 41.3946 10.6285  99
   4   1   5 44.6229 17.8870  84
   4   1   5 36.1494 20.7371  82
  -4  -1  -5 36.8500 16.9162  27
  -4  -1  -5 39.4556 12.1051  46
  -4  -1  -5 50.3620 16.5429  26
   4   0   6 2582.44 89.3179  99
   4   0   6 2485.94 112.170  82
  -4   0  -6 2575.80 88.4676  46
  -4   0  -6 2533.34 92.4789  26
   4  -1   7 626.256 27.8551  99
   4  -1   7 652.658 27.4733  38
  -4   1  -7 662.023 32.2577  26
   4  -2   8 265.067 15.0794  38
   4  -3   9 84.2782 7.61864  38
  -4  -8   3 43.1079 5.85843  40
  -4  -8   3 54.7791 10.2957  28
  -4  -7   2 5.23402 11.7222  28
  -4  -7   2 5.76459 10.6699  47
   4   6  -1 13.2311 20.6831  90
  -4  -6   1 23.7359 11.9148  35
  -4  -6   1 22.7704 14.2874  28
  -4  -6   1 9.93905 11.5125  47
  -4  -5   0 981.237 40.4582  35
  -4  -5   0 998.309 42.1390  28
  -4  -5   0 869.773 38.2302  47
  -4  -4  -1 40207.6 1280.89  35
   4   4   1 37975.7 1306.73  72
  -4  -4  -1 41986.6 1282.72  28
  -4  -3  -2 1055.59 41.2519  35
   4   3   2 1102.18 60.4503  84
   4   3   2 915.728 58.6068  72
   4   3   2 1024.45 58.7438  69
   4   2   3 249.867 16.2023  99
   4   2   3 219.944 30.6145  84
  -4  -2  -3 212.107 16.1600  46
   4   1   4 3499.69 117.043  99
   4   1   4 3365.31 139.763  84
  -4  -1  -4 3365.23 116.172  46
  -4  -1  -4 3513.19 119.747  26
   4   0   5 15623.9 498.833  99
  -4   0  -5 15619.2 498.141  46
  -4   0  -5 15696.7 501.424  26
   4  -1   6 2555.02 91.2681  99
   4  -1   6 2596.94 90.2559  38
   4  -1   6 2669.05 114.857  82
  -4   1  -6 2793.74 94.9414  26
   4  -2   7 348.389 19.5258  38
  -4   2  -7 378.355 23.4176  26
   4  -3   8 177.755 12.6866  38
   4  -3   8 179.996 11.4107  25
   4  -4   9 4392.02 140.262  38
  -4  -8   4 505.728 20.0551  40
  -4  -8   4 574.200 21.5030  30
  -4  -7   3 1422.18 50.5318  40
  -4  -7   3 1459.56 54.5177  28
  -4  -7   3 1454.72 52.8405  47
  -4  -6   2 1215.14 44.3022  40
   4   6  -2 1074.87 66.2228  90
  -4  -6   2 1247.95 47.7012  35
  -4  -6   2 1218.98 49.1506  28
  -4  -6   2 1163.92 46.8353  47
  -4  -5   1 3813.84 131.630  35
  -4  -5   1 4081.77 133.545  28
  -4  -5   1 3790.38 130.561  47
  -4  -4   0 919.957 38.9462  35
   4   4   0 810.835 55.4628  72
   4   4   0 935.254 57.4668  69
  -4  -4   0 899.769 40.5529  28
  -4  -4   0 886.901 37.2171  47
  -4  -3  -1 2426.26 82.3484  35
   4   3   1 2186.61 100.688  84
   4   3   1 2317.96 104.090  72
   4   3   1 2199.39 101.459  69
  -4  -3  -1 2211.82 83.6482  28
  -4  -2  -2 7453.00 251.763  10
   4   2   2 7048.85 257.433  84
   4   2   2 7368.67 259.059  70
   4   2   2 7169.46 256.845  58
  -4  -2  -2 7116.05 232.611  46
  -4  -1  -3 870.284 49.5544  10
   4   1   3 913.649 54.5013  84
   4   1   3 767.558 49.9301  83
   4   1   3 861.958 52.8186  70
  -4  -1  -3 836.449 34.9564  46
  -4  -1  -3 831.061 37.6825  26
   4   0   4-4.15292 19.4691  83
  -4   0  -4-9.12414 11.0072  46
  -4   0  -4 10.2558 14.0364  26
   4  -1   5 6631.59 243.309  83
  -4   1  -5 6573.73 219.275  46
  -4   1  -5 7019.06 222.664  26
  -4   2  -6 1849.16 69.8178  26
   4  -3   7 14.7469 9.04324  25
   4  -3   7-14.0289 10.5306  38
   4  -4   8 241.801 13.6431  38
   4  -4   8 243.634 13.2746  25
  -4  -8   5 45.1999 5.59106  40
  -4  -8   5 60.4785 7.79566  30
  -4  -7   4 1311.76 46.7448  40
  -4  -7   4 1323.99 48.7941  47
  -4  -6   3 1097.32 43.2182  40
   4   6  -3 1106.22 65.9635  90
  -4  -6   3 1233.40 48.0012  28
  -4  -6   3 1231.01 46.7039  47
  -4  -5   2 3433.83 119.298  40
  -4  -5   2 3573.40 122.569  35
  -4  -5   2 3873.05 124.392  28
  -4  -5   2 3613.56 122.122  47
  -4  -4   1 34296.1 1065.17  35
   4   4  -1 31567.9 1090.39  69
   4   4  -1 33705.4 1090.22  65
  -4  -4   1 35362.9 1066.46  28
  -4  -4   1 32508.0 1063.63  47
   4   3   0 870.004 53.5884  72
   4   3   0 911.601 53.5587  70
   4   3   0 826.865 52.3192  69
   4   3   0 928.744 53.8984  59
  -4  -3   0 848.438 38.1874  28
  -4  -3   0 849.794 35.7706  47
  -4  -3   0 887.325 35.3445  41
  -4  -2  -1 16352.6 524.318  10
   4   2   1 15828.5 530.532  84
   4   2   1 15669.8 531.689  70
   4   2   1 15718.3 529.306  59
   4   2   1 16059.8 530.597  58
  -4  -1  -2 6318.57 218.182  10
   4   1   2 6151.27 221.216  83
   4   1   2 6103.28 221.714  73
   4   1   2 6205.03 223.905  70
   4   1   2 6027.76 221.599  59
   4   1   2 6367.16 223.787  58
  -4  -1  -2 6204.53 201.459  46
  -4   0  -3 8131.35 270.084  10
   4   0   3 8018.27 276.046  83
   4   0   3 7621.63 274.903  73
   4   0   3 7452.43 274.579  70
  -4   0  -3 7896.76 253.638  46
  -4   0  -3 7834.05 255.231  26
   4  -1   4 1973.71 89.5913  91
   4  -1   4 2028.06 93.2565  83
  -4   1  -4 1997.14 72.9192  46
  -4   1  -4 2223.22 76.1459  26
   4  -2   5 195.082 27.0075  91
  -4   2  -5 161.662 18.1316  26
   4  -3   6 240.828 16.3662  25
   4  -4   7 3650.97 121.759  38
   4  -4   7 3699.17 121.070  25
   4  -5   8 2388.10 81.7023  38
   4  -5   8 2599.83 81.9148  25
  -4  -7   5 1051.10 38.1248  40
  -4  -6   4 6081.37 196.746  40
   4   6  -4 6073.87 223.043  90
  -4  -6   4 6051.10 198.748  47
  -4  -5   3 256.808 15.8515  40
   4   5  -3 241.023 34.6170  90
  -4  -5   3 240.110 18.6485  47
  -4  -4   2 10884.7 353.766  40
  -4  -4   2 11602.4 357.140  35
   4   4  -2 10575.2 380.347  69
   4   4  -2 10942.0 380.846  65
  -4  -4   2 11072.6 355.927  47
  -4  -3   1 7704.62 260.465  18
   4   3  -1 7348.75 266.271  72
   4   3  -1 7328.03 266.392  69
   4   3  -1 7504.06 266.673  59
   4   3  -1 7617.60 267.108  58
  -4  -3   1 7477.43 243.478  47
  -4  -3   1 7556.93 242.757  41
  -4  -2   0 17465.2 550.571  41
  -4  -2   0 18093.8 567.213  10
  -4  -2   0 17017.0 549.773   3
   4   2   0 18494.3 575.029  70
   4   2   0 16886.7 573.132  59
   4   2   0 17407.1 573.725  58
  -4  -1  -1 41.4981 14.6968  10
   4   1   1 49.6232 17.9949  83
   4   1   1 59.5488 17.0701  73
   4   1   1 75.4692 19.2254  70
  -4  -1  -1 31.5890 8.77896   3
   4   1   1 31.3575 14.6333  58
   4   1   1 77.3842 18.8193  56
  -4   0  -2 1794.13 75.5672  10
  -4   0  -2 1641.94 60.9553   3
   4   0   2 1870.59 80.8930  83
   4   0   2 1837.65 80.9075  73
   4   0   2 1637.26 79.6412  70
   4   0   2 1655.19 79.1811  56
  -4   0  -2 1801.27 62.4424  46
  -4   0  -2 1883.81 64.3600  26
  -4   1  -3 20038.9 637.624  21
   4  -1   3 18429.1 628.812  91
   4  -1   3 18975.7 633.674  83
   4  -1   3 18570.2 633.381  73
  -4   1  -3 19113.9 611.718  46
  -4   1  -3 19974.0 613.556  26
  -4   2  -4 13325.8 446.683  21
   4  -2   4 12581.6 439.563  91
   4  -2   4 12432.3 441.446  20
   4  -2   4 13178.7 442.709  83
   4  -2   4 12837.0 442.297  73
  -4   2  -4 13610.1 421.592  26
   4  -3   5 1975.56 92.1320  91
  -4   3  -5 2077.78 75.7658  26
  -4   3  -5 2077.22 74.1028  42
  -4   4  -6 324.201 20.6794  42
   4  -4   6 322.148 18.3544  25
   4  -5   7 1974.76 66.5626  38
   4  -5   7 1894.13 65.9305  25
   4  -6   8 1218.21 41.0024  25
  -4  -7   6 5548.78 182.336  40
  -4  -7   6 5868.83 183.396  30
  -4  -6   5 2818.26 92.7943  40
  -4  -6   5 2661.56 94.3980  47
  -4  -5   4 2831.17 94.5568  40
  -4  -5   4 2801.27 96.4957  47
  -4  -4   3 196.382 13.9735  40
   4   4  -3 198.672 30.5909  71
   4   4  -3 208.523 30.0811  65
  -4  -4   3 207.782 17.2184  47
  -4  -3   2 2664.95 89.8196  40
  -4  -3   2 2833.17 92.9276  35
  -4  -3   2 2608.08 106.827  18
   4   3  -2 2441.87 109.624  69
   4   3  -2 2531.68 110.468  65
   4   3  -2 2596.34 110.883  59
  -4  -3   2 2647.33 91.7767  47
  -4  -3   2 2677.58 91.0278  41
  -4  -2   1 12463.5 398.256  10
  -4  -2   1 11741.6 398.405  18
   4   2  -1 12298.3 405.053  59
   4   2  -1 12063.6 405.181  58
   4   2  -1 11565.2 403.243  56
  -4  -1   0 3353.38 121.257  10
   4   1   0 3161.98 126.096  70
   4   1   0 3125.13 125.168  58
   4   1   0 3223.35 125.199  56
  -4   0  -1 1598.99 69.1041  10
  -4   0  -1 1753.11 75.0872  21
   4   0   1 1585.91 72.5228  73
   4   0   1 1556.21 72.7288  56
  -4   1  -2 78.3893 20.1874  21
   4  -1   2 28.9189 15.6190  79
   4  -1   2 36.6808 17.9948  73
   4  -1   2 35.6438 14.8978  56
   4  -2   3 429.721 34.1329  91
  -4   2  -3 387.381 37.0026  21
   4  -2   3 324.832 31.9831  20
   4  -2   3 378.444 34.8653  83
   4  -2   3 373.654 34.9731  73
  -4   2  -3 389.987 21.0503  46
  -4   2  -3 434.142 23.0010  26
  -4   2  -3 422.899 22.1382  42
   4  -3   4 6847.20 226.026  93
   4  -3   4 6923.50 249.126  91
  -4   3  -4 7205.28 229.667  26
  -4   3  -4 7068.50 228.039  42
   4  -4   5 708.877 49.6872  91
  -4   4  -5 785.184 34.2841  42
  -4   5  -6 2622.12 88.6444  42
   4  -5   6 2505.40 86.7026  25
   4  -6   7 696.874 26.9228  29
   4  -6   7 739.913 27.3847  25
  -4  -7   7 200.453 10.6429  31
  -4  -7   7 209.502 12.8125  30
  -4  -6   6 2381.69 81.0056  40
  -4  -6   6 2317.88 80.7106  31
  -4  -6   6 2562.19 82.8657  30
  -4  -6   6 2366.56 82.5981  47
  -4  -5   5 2972.25 99.9974  40
  -4  -5   5 2894.43 99.4376  31
  -4  -5   5 3036.39 102.060  47
  -4  -4   4 5135.98 167.186  40
  -4  -4   4 5008.77 166.507  31
   4   4  -4 4694.72 192.929  71
  -4  -4   4 5316.14 169.118  47
  -4  -3   3 17963.1 584.466  41
  -4  -3   3 18604.3 584.144  40
  -4  -3   3 17961.6 601.962  19
  -4  -3   3 18180.5 583.672  31
  -4  -3   3 18673.6 604.153  18
   4   3  -3 18907.3 609.105  65
  -4  -3   3 19227.1 585.967  47
  -4  -2   2 201.041 22.0507  19
  -4  -2   2 197.041 21.9191  18
   4   2  -2 205.699 24.0991  69
   4   2  -2 178.253 22.4813  59
   4   2  -2 184.314 22.4063  58
  -4  -1   1 49.0434 14.8687  10
  -4  -1   1 72.0958 15.8706  19
  -4  -1   1 45.5780 15.3495  18
   4   1  -1 30.8509 15.1662  58
   4   1  -1 14.9785 12.5981  56
   4   1  -1 62.7632 15.9563  54
  -4   0   0 714.343 39.3034  10
   4   0   0 732.943 42.4801  56
  -4   1  -1 29.3801 13.5794  10
  -4   1  -1 49.9087 18.2274  21
   4  -1   1 67.6116 18.1493  79
   4  -1   1 36.1726 15.4197  56
   4  -2   2 4956.97 159.186  93
  -4   2  -2 5061.96 182.090  21
   4  -2   2 4597.39 176.623  20
   4  -2   2 4907.53 177.948  79
   4  -2   2 4977.55 174.247  75
   4  -2   2 4829.31 179.236  73
  -4   3  -3 3791.28 143.777  21
   4  -3   3 3731.41 139.456  91
   4  -3   3 3429.88 137.914  20
   4  -3   3 3847.23 139.194  79
   4  -3   3 3302.66 136.162  73
   4  -3   3 3468.46 117.132  93
  -4   3  -3 3705.18 120.669  26
  -4   3  -3 3392.92 118.607  42
   4  -4   4 1824.41 66.7714  93
   4  -4   4 1896.06 87.6562  91
  -4   4  -4 2005.75 70.8675  26
  -4   4  -4 1922.43 69.3580  42
   4  -5   5 2009.14 91.0797  91
  -4   5  -5 2031.25 72.9974  42
   4  -6   6 200.404 13.4837  29
  -4   6  -6 192.716 16.0472  42
   4  -6   6 198.184 13.4206  25
   4  -7   7 160.930 9.16135  29
  -4  -7   8 1220.26 42.0044  31
  -4  -7   8 1303.71 42.9689  30
  -4  -6   7 2673.11 90.7453  31
  -4  -6   7 2807.74 92.3183  30
  -4  -5   6 798.510 31.7061  40
  -4  -5   6 793.433 31.6708  31
  -4  -5   6 795.657 34.0753  30
  -4  -4   5 366.814 18.8259  40
  -4  -4   5 332.402 18.5642  31
  -4  -4   5 337.881 17.8912  43
  -4  -3   4 3136.38 105.236  40
  -4  -3   4 3038.48 122.201  19
  -4  -3   4 3120.64 104.992  31
  -4  -3   4 3386.62 125.372  18
   4   3  -4 2992.42 127.538  71
   4   3  -4 3111.06 127.187  65
  -4  -3   4 3198.16 106.886  47
  -4  -2   3 12192.5 429.492  19
  -4  -2   3 13102.1 431.402  18
  -4  -1   2 33.3612 14.0668  10
  -4  -1   2 42.6483 14.2605  19
  -4  -1   2 43.8856 14.8950  18
   4   1  -2 47.0318 13.7023  58
   4   1  -2 24.2625 13.1446  54
  -4   0   1 1749.83 71.4809  10
  -4   0   1 1754.63 72.2722  17
   4   0  -1 1573.42 73.2921  56
   4   0  -1 1688.18 70.8297  54
  -4   1   0 900.049 44.8882  10
  -4   1   0 930.278 47.5137  21
   4  -1   0 817.817 43.5414  57
   4  -2   1 1659.72 57.8189  93
  -4   2  -1 1812.81 77.4572  21
   4  -2   1 1726.98 74.5581  79
   4  -2   1 1638.47 70.6697  75
   4  -3   2 7337.21 234.442  93
  -4   3  -2 7406.63 258.178  21
   4  -3   2 6598.38 252.685  20
   4  -3   2 7720.43 255.059  79
   4  -3   2 7383.00 251.512  75
  -4   3  -2 7809.03 237.519  26
  -4   3  -2 7062.39 235.084  45
  -4   3  -2 7150.48 235.549  42
   4  -4   3 42.3182 10.7313  93
   4  -4   3 37.0017 19.0638  91
  -4   4  -3 57.2123 22.8777  21
   4  -4   3 24.2360 17.6259  20
   4  -4   3-3.57490 17.3494  79
  -4   4  -3 23.2867 13.0340  26
  -4   4  -3 44.0573 13.4635  42
   4  -5   4 147.214 25.8575  91
  -4   5  -4 225.581 18.6659  42
  -4   6  -5 317.825 20.9653  42
   4  -6   5 295.696 17.2356  25
   4  -7   6 192.769 12.0167  29
  -4   7  -6 172.195 14.0636  42
  -4  -6   8 19.3622 7.17279  31
  -4  -6   8 14.0083 9.91543  30
  -4  -5   7 37.8837 9.34970  31
  -4  -5   7 13.4992 12.5294  30
  -4  -4   6 244.013 15.1532  40
   4   4  -6 259.474 33.4269  86
  -4  -4   6 246.105 15.4430  31
  -4  -4   6 237.864 18.8337  30
  -4  -4   6 201.628 14.1861  43
  -4  -3   5 489.782 22.3010  40
  -4  -3   5 451.963 34.8553  19
  -4  -3   5 457.511 34.8192  18
  -4  -3   5 470.987 22.2407  31
   4   3  -5 419.784 38.8924  66
  -4  -3   5 492.670 21.4698  29
   4   3  -5 439.538 36.0397   6
  -4  -3   5 468.894 21.5100  43
  -4  -2   4 598.199 24.7330  40
  -4  -2   4 570.802 36.6911  19
  -4  -2   4 579.231 24.5469  31
  -4  -2   4 496.257 35.4211  18
   4   2  -4 549.433 40.8042  55
  -4  -2   4 577.567 24.0295  48
  -4  -1   3 2382.81 95.2143  19
  -4  -1   3 2529.08 96.0809  18
   4   1  -3 2384.11 95.6029  54
   4   1  -3 2299.48 96.4067  53
  -4   0   2 6297.38 206.674  10
  -4   0   2 5949.38 205.743  19
  -4   0   2 6082.60 207.733  17
   4   0  -2 5785.44 203.246  57
   4   0  -2 5866.82 205.820  54
   4   0  -2 5813.75 207.163  53
  -4   1   1 4582.61 160.720  10
  -4   1   1 4512.42 161.334  17
   4  -1  -1 4521.28 159.616  57
   4  -1  -1 4501.49 160.435  54
  -4   2   0 9473.79 308.728  10
  -4   2   0 9571.07 312.758  21
   4  -2   0 8796.12 306.472  75
   4  -2   0 9162.59 308.390  57
   4  -3   1 133.198 11.0785  93
   4  -3   1 118.393 19.9050  20
   4  -3   1 96.3883 20.8813  79
   4  -3   1 106.210 19.1393  75
  -4   3  -1 112.953 20.6187  62
   4  -4   2 184.157 13.8513  93
   4  -4   2 187.819 25.2098  20
   4  -4   2 199.636 25.8561  79
   4  -4   2 149.720 23.9174  75
  -4   4  -2 142.730 24.2915  62
  -4   4  -2 186.941 16.5525  26
  -4   4  -2 189.267 15.8104  45
  -4   4  -2 189.664 15.4223  42
   4  -5   3 357.867 18.9742  93
   4  -5   3 317.618 33.3720  91
  -4   5  -3 282.226 21.1051  26
  -4   5  -3 348.766 22.0396  42
  -4   6  -4 1686.98 62.4169  42
   4  -7   5 683.425 27.9039  29
  -4   7  -5 682.240 30.2927  42
   4  -8   6 11.4799 5.39460  29
  -4   8  -6 27.3077 7.97206  42
  -4  -6   9 1605.42 54.6941  31
  -4  -6   9 1682.40 55.8454  30
  -4  -5   8 36.8481 9.16623  31
  -4  -5   8 41.6386 12.7904  30
   4   4  -7 523.296 44.2286  78
  -4  -4   7 542.114 24.6146  31
  -4  -4   7 518.467 27.0554  30
  -4  -4   7 569.315 24.1041  29
  -4  -3   6 1162.51 42.3249  31
   4   3  -6 1147.44 64.3071  68
  -4  -3   6 1123.78 43.8334  30
   4   3  -6 1098.09 64.8588  66
  -4  -3   6 1065.36 41.2256  29
  -4  -2   5 2959.82 99.9678  40
  -4  -2   5 2893.69 116.361  19
  -4  -2   5 3073.03 117.445  18
  -4  -2   5 2932.30 100.019  31
   4   2  -5 2881.48 116.931   6
  -4  -2   5 2950.40 99.3801  29
  -4  -2   5 3153.98 99.5782  48
  -4  -1   4 281.426 25.6361  19
  -4  -1   4 284.158 25.2810  18
   4   1  -4 249.197 26.1615  55
  -4   0   3 311.211 25.6777  19
  -4   0   3 375.417 29.5463  17
   4   0  -3 327.847 25.6648  54
   4   0  -3 301.285 27.2919  53
  -4   1   2 1173.80 55.1897  10
  -4   1   2 1195.85 57.1413  17
   4  -1  -2 1357.85 56.7642  60
   4  -1  -2 1097.74 53.1217  57
   4  -1  -2 1104.75 53.8945  54
   4  -1  -2 1292.32 57.7904  53
  -4   2   1 2308.64 93.6249  10
  -4   2   1 2399.32 95.8030  17
   4  -2  -1 2653.58 97.0773  60
   4  -2  -1 2322.76 93.3253  57
   4  -3   0 927.205 44.7564  89
   4  -3   0 797.941 45.1916  20
   4  -3   0 817.172 44.9295  75
   4  -4   1 3038.77 100.089  93
   4  -4   1 2962.83 114.109  89
   4  -4   1 2872.76 117.894  20
   4  -4   1 3123.63 118.512  79
   4  -4   1 3167.07 117.583  75
  -4   4  -1 2895.62 119.472  62
  -4   4  -1 2925.63 100.930  45
   4  -5   2 183.124 14.5000  93
   4  -5   2 181.601 25.4845  20
  -4   5  -2 213.872 28.8192  62
  -4   5  -2 161.505 16.5629  45
  -4   5  -2 177.331 16.7780  42
   4  -6   3 396.339 20.2457  93
  -4   6  -3 356.319 22.3981  42
  -4   7  -4 399.123 22.8927  42
   4  -8   5 332.531 15.4205  29
  -4   8  -5 329.879 18.0718  42
  -4  -5   9 459.119 19.8563  31
  -4  -5   9 479.295 22.2787  30
  -4  -5   9 462.829 19.9293  44
  -4  -4   8 256.711 15.3199  31
  -4  -4   8 253.617 19.1697  30
  -4  -4   8 224.605 14.9533  29
  -4  -3   7 5.93533 9.11228  31
  -4  -3   7 33.1685 13.1028  30
  -4  -3   7 13.1344 9.30306  29
  -4  -2   6 8079.06 267.002  19
  -4  -2   6 7816.80 246.955  31
  -4  -2   6 7557.41 247.717  30
   4   2  -6 7550.72 270.652  68
   4   2  -6 7864.13 268.322   6
  -4  -2   6 7409.02 246.068  29
  -4  -2   6 7804.07 246.140  48
  -4  -1   5 882.477 33.2783  40
  -4  -1   5 809.661 45.2243  19
  -4  -1   5 828.560 45.6143  18
  -4  -1   5 877.217 33.2785  31
   4   1  -5 852.189 48.4715  68
  -4  -1   5 853.242 32.7545  29
   4   1  -5 744.038 48.5776  55
  -4  -1   5 908.505 33.2402  48
  -4   0   4 682.937 39.5499  19
  -4   0   4 743.960 44.2845  17
   4   0  -4 816.143 43.8848  55
   4   0  -4 751.111 42.6389  54
   4   0  -4 880.083 46.0482  53
  -4   1   3 363.129 29.7362  17
   4  -1  -3 311.801 25.7243  64
   4  -1  -3 397.871 29.5785  60
   4  -1  -3 321.432 25.8966  54
   4  -1  -3 396.341 30.6641  53
  -4   2   2 27627.3 853.872  17
   4  -2  -2 25023.2 850.332  60
   4  -2  -2 26841.5 849.972  57
   4  -2  -2 26804.4 851.307  53
   4  -3  -1 1619.17 69.6385  89
  -4   3   1 1635.28 73.3590  17
   4  -3  -1 1726.33 71.1385  57
  -4   4   0 4522.79 165.248  22
   4  -4   0 4412.67 159.226  89
   4  -4   0 4395.85 160.948  75
  -4   4   0 4355.48 163.490  17
  -4   4   0 4477.65 164.239  62
  -4   5  -1 169.341 27.9589  22
   4  -5   1 170.750 13.7243  93
   4  -5   1 171.469 25.0310  20
   4  -5   1 156.203 25.3174  75
  -4   5  -1 186.533 17.0039  45
   4  -6   2 814.603 33.1842  93
  -4   6  -2 817.662 35.4358  45
  -4   6  -2 821.351 35.2130  42
  -4   7  -3 92.0610 14.8887  45
  -4   7  -3 96.7866 14.6409  42
   4  -8   4 5.83708 7.58789  29
  -4   8  -4 11.1008 11.2521  42
  -4   9  -5 788.665 28.6949  42
  -4  -5  10 623.227 25.0028  30
  -4  -5  10 628.921 23.5390  44
   4   4  -9 113.334 13.0094  94
  -4  -4   9 135.418 10.9488  31
  -4  -4   9 128.911 15.0682  30
  -4  -4   9 126.639 11.3254  29
   4   3  -8 3289.84 141.907  78
  -4  -3   8 3613.30 117.430  31
  -4  -3   8 3621.13 119.517  30
  -4  -3   8 3435.52 116.889  29
  -4  -2   7 1286.12 46.6334  31
  -4  -2   7 1334.86 48.7898  30
   4   2  -7 1189.13 67.2913  68
  -4  -2   7 1166.35 45.9484  29
  -4  -2   7 1303.58 46.2622  48
  -4  -1   6 26.6592 8.40199  31
   4   1  -6 57.5773 18.8884  68
  -4  -1   6 25.7855 8.61867  29
  -4  -1   6 41.2667 9.55392  48
  -4   0   5 2599.21 102.390  19
  -4   0   5 2864.13 107.280  17
   4   0  -5 2537.71 106.797  55
  -4   1   4 9512.78 314.449  17
   4  -1  -4 9389.73 310.002  67
   4  -1  -4 8770.32 311.763  54
   4  -1  -4 9245.08 312.917  53
  -4   1   4 9620.02 312.604   2
  -4   2   3 6515.75 220.283   2
  -4   2   3 6183.59 220.714  17
   4  -2  -3 5894.14 216.308  64
  -4   3   2 36.1590 16.9188  17
   4  -3  -2 42.1968 20.3855  60
   4  -3  -2 17.5521 13.5158  57
  -4   3   2 7.84853 16.3459   2
  -4   4   1 7872.93 269.222  22
   4  -4  -1 7767.50 263.886  89
  -4   4   1 7679.34 269.177  17
   4  -4  -1 7734.74 263.734  57
  -4   5   0 4287.67 159.309  22
   4  -5   0 4195.14 152.156  89
   4  -5   0 4136.68 152.489  75
  -4   5   0 4020.77 156.751  17
  -4   5   0 3917.86 155.951  62
  -4   5   0 4121.99 136.607  45
   4  -6   1 504.920 23.5216  93
   4  -6   1 461.795 37.0391  75
  -4   6  -1 532.589 26.3585  45
  -4   7  -2 4737.00 156.545  45
  -4   7  -2 4709.74 156.349  42
  -4   8  -3 2580.99 88.9031  45
  -4   8  -3 2642.94 89.4817  42
  -4   9  -4 520.311 22.0827  42
  -4  -4  10 2381.01 80.4462  30
  -4  -4  10 2365.60 79.1215  44
   4   3  -9 1636.56 60.9074  94
  -4  -3   9 1696.92 61.2183  30
  -4  -3   9 1659.00 58.3365  29
   4   2  -8 9197.68 317.624  81
  -4  -2   8 9015.29 290.911  30
  -4  -2   8 9011.29 288.846  29
  -4  -2   8 9001.31 288.489  48
  -4  -1   7 26952.9 862.084  30
   4   1  -7 27101.8 886.817  68
  -4  -1   7 27341.4 860.758  29
  -4  -1   7 27618.1 860.932  48
  -4   0   6 15740.3 492.933  32
   4   0  -6 14985.0 513.579  51
  -4   0   6 15444.7 492.840  48
  -4   0   6 15643.2 493.297  44
   4  -1  -5 31.9142 17.0733  67
  -4   1   5 53.7815 18.2146  17
  -4   1   5 43.9008 15.5712   2
   4  -2  -4 97.5303 18.5251  67
  -4   2   4 68.4326 18.8930  17
   4  -2  -4 126.976 21.0356  64
   4  -2  -4 58.9355 21.2628  60
  -4   2   4 90.8217 19.8375   2
   4  -3  -3 25.0378 21.3647  80
   4  -3  -3 31.0282 18.5542  64
  -4   3   3 18.7064 17.0764  17
   4  -3  -3 17.4930 20.4053  60
  -4   3   3 2.77702 15.8327   2
   4  -4  -2 5424.44 177.371  98
  -4   4   2 5277.73 197.668  17
   4  -5  -1 4284.64 139.181  98
  -4   5   1 4181.42 140.575  37
  -4   5   1 4677.35 163.933  22
   4  -5  -1 4262.97 156.378  89
   4  -5  -1 4384.12 156.744  75
  -4   5   1 4147.17 161.575  17
  -4   5   1 4354.63 140.648  50
  -4   5   1 4084.43 140.230  45
   4  -6   0 1712.12 58.9671  98
  -4   6   0 1609.94 83.0423  22
   4  -6   0 1673.69 58.7239  93
   4  -6   0 1661.04 75.4652  75
  -4   6   0 1619.90 81.8822  17
  -4   6   0 1664.50 82.8264  62
  -4   6   0 1670.58 60.7506  50
   4  -6   0 1611.06 79.1505  15
  -4   6   0 1578.74 60.4852  45
  -4   7  -1 2268.98 80.2879  45
   4  -8   2 652.440 28.4163  95
  -4   8  -2 730.889 31.7743  45
  -4   8  -2 739.111 31.0061  42
  -4   9  -3 161.817 12.9013  45
  -4   9  -3 167.474 12.9123  42
  -4  -4  11 565.607 22.7121  30
  -4  -4  11 562.899 21.4319  44
  -4  -3  10 2454.36 82.2616  30
  -4  -3  10 2343.34 80.5491  44
   4   2  -9 70.6254 23.6394  81
  -4  -2   9 79.9308 15.2543  30
  -4  -2   9 59.1533 10.6198  29
  -4  -2   9 61.5146 10.8725  48
   4   1  -8 609.592 45.3783  81
  -4  -1   8 618.939 29.6687  30
  -4  -1   8 624.275 26.4793  29
  -4  -1   8 613.960 26.8228  48
   4   0  -7 6177.56 223.083  81
  -4   0   7 6147.61 200.059  32
   4   0  -7 6383.73 224.775  51
  -4   0   7 6171.72 200.306  48
  -4   0   7 6238.94 200.505  44
  -4   1   6 17928.7 579.279   8
  -4   1   6 17814.7 560.995  32
   4  -1  -6 17907.6 580.189  67
   4  -1  -6 17486.7 581.856  51
  -4   1   6 17637.8 560.593  48
  -4   2   5 12390.3 401.038   2
   4  -2  -5 11741.4 399.334  76
  -4   2   5 11812.1 400.971  17
   4  -2  -5 11634.6 398.417  67
   4  -2  -5 12008.3 399.779  64
   4  -2  -5 12690.9 401.611  60
  -4   3   4 8282.35 283.729   2
   4  -3  -4 8171.44 280.988  76
  -4   3   4 8105.82 284.741  17
   4  -3  -4 8167.07 280.954  67
   4  -3  -4 8478.26 282.834  64
   4  -3  -4 8601.35 284.900  60
   4  -4  -3 3527.56 129.624  80
  -4   4   3 3118.28 126.238   2
  -4   4   3 3058.73 128.722  17
   4  -4  -3 3741.90 132.010  60
   4  -5  -2 7014.68 224.732  98
  -4   5   2 6992.22 225.926  37
   4  -5  -2 6929.24 241.846  89
  -4   5   2 6824.27 247.940  17
   4  -6  -1 9203.57 291.802  98
  -4   6   1 9219.95 293.044  37
  -4   6   1 8919.04 318.180  22
   4  -6  -1 9236.29 310.267  89
  -4   6   1 9290.52 319.411  17
  -4   6   1 8965.84 292.771  50
  -4   6   1 8972.13 292.817  45
  -4   7   0 6950.40 228.830  50
  -4   7   0 7105.68 228.864  45
   4  -8   1 5657.27 184.560  95
  -4   8  -1 5705.20 186.147  45
  -4   9  -2 722.397 30.0331  45
  -4  -3  11 193.789 13.5545  30
  -4  -3  11 163.843 10.9002  44
  -4  -2  10 71.5496 14.0589  30
  -4  -2  10 79.4969 10.4300  48
  -4  -2  10 72.1915 10.7984  44
   4   1  -9 18090.5 607.235  81
  -4  -1   9 18115.6 580.224  30
  -4  -1   9 18429.3 578.302  48
   4   0  -8 10072.4 340.996  81
  -4   0   8 9590.78 315.606  30
   4   0  -8 10537.8 339.202  67
  -4   0   8 9767.39 314.246  48
  -4   0   8 9895.67 314.380  44
  -4   1   7 5.00950 9.31176  24
  -4   1   7 2.25900 10.1399  32
  -4   1   7 6.71656 15.3820   8
   4  -1  -7-3.41512 16.3703  67
   4  -1  -7 3.92035 16.3919  51
  -4   1   7 3.62994 9.26462  48
  -4   2   6 6457.29 209.675  24
  -4   2   6 6496.32 226.095   8
  -4   2   6 6308.88 208.814  32
  -4   2   6 6363.94 228.073   2
   4  -2  -6 6883.68 230.352  76
  -4   2   6 6602.49 209.427   4
   4  -2  -6 6503.47 227.760  67
   4  -2  -6 6576.92 228.403  64
   4  -3  -5 4680.25 174.306  85
  -4   3   5 4551.03 155.617  32
  -4   3   5 5092.88 177.087   2
   4  -3  -5 4998.40 174.943  76
  -4   3   5 4806.52 156.746   4
   4  -3  -5 4893.10 173.959  67
   4  -3  -5 5074.37 175.570  64
   4  -3  -5 5301.50 177.313  60
  -4   4   4 63.4459 11.4544  37
   4  -4  -4 67.3051 22.5575  85
   4  -4  -4 39.7001 24.2675  80
  -4   4   4 64.5102 19.0583  17
   4  -4  -4 52.7583 22.3193  60
  -4   4   4 71.9163 10.8650   4
  -4   4   4 56.0984 17.5653   2
   4  -5  -3 6872.19 222.635  98
  -4   5   3 6918.78 223.833  37
   4  -5  -3 6861.37 239.542  89
   4  -5  -3 7320.43 244.280  80
  -4   5   3 6628.60 245.691  17
   4  -6  -2 177.657 13.8309  98
  -4   6   2 147.061 15.2344  37
  -4   6   2 154.528 26.5253  22
   4  -6  -2 133.096 23.7342  89
  -4   6   2 97.0695 25.0090  17
   4  -7  -1 3509.64 114.749  98
  -4   7   1 3377.05 115.643  37
  -4   7   1 3339.38 115.667  50
  -4   7   1 3462.57 116.005  45
  -4   8   0 308.226 20.2037  50
  -4   8   0 269.794 20.3337  45
   4  -9   1 508.551 22.7364  95
  -4   9  -1 584.050 25.5824  45
  -4  10  -2 527.318 21.3207  45
  -4  -2  11 2786.85 90.8462  30
  -4  -2  11 2637.12 88.9874  44
  -4  -1  10 33.9588 13.5632  30
  -4  -1  10 29.0747 10.5717  48
   4   0  -9 389.198 38.0456  81
  -4   0   9 427.395 23.6722  30
  -4   0   9 409.166 21.2606  48
  -4   1   8 8928.93 286.115  24
   4  -1  -8 8937.05 310.435  81
  -4   1   8 8886.99 285.239  32
   4  -1  -8 9422.11 310.686  76
   4  -1  -8 9048.70 308.029  67
  -4   1   8 8736.93 284.778  48
  -4   2   7 134.640 13.6834  24
   4  -2  -7 100.446 24.4515  76
  -4   2   7 151.102 13.7274  32
  -4   2   7 169.148 23.5944   8
   4  -2  -7 156.458 24.5977  67
   4  -2  -7 112.900 24.6949  64
   4  -2  -7 144.290 24.2707  51
  -4   3   6 5161.51 170.858  24
   4  -3  -6 5623.02 193.233  85
  -4   3   6 5079.42 170.040  32
   4  -3  -6 5434.39 191.864  76
  -4   3   6 5417.37 192.202   2
  -4   3   6 5220.28 171.216   4
   4  -3  -6 5322.81 190.185  67
   4  -3  -6 5592.38 191.691  64
  -4   4   5 85.9478 20.6493   2
   4  -4  -5 52.8745 11.0855  97
   4  -4  -5 74.6856 22.9662  85
   4  -4  -5 64.1129 25.9868  80
   4  -4  -5 76.4651 22.9800  76
  -4   4   5 53.7913 11.3798   4
  -4   5   4 194.773 15.7049  37
   4  -5  -4 200.175 28.3405  85
   4  -5  -4 235.581 30.8544  80
  -4   5   4 218.904 15.3330   4
  -4   5   4 208.836 28.1684  17
  -4   5   4 252.638 29.3940   2
   4  -6  -3 14262.5 446.600  98
  -4   6   3 13687.4 447.720  37
   4  -6  -3 14367.5 465.150  89
   4  -7  -2 4884.72 160.447  98
  -4   7   2 5098.45 161.846  37
  -4   7   2 4709.38 161.164  50
  -4   8   1 603.333 29.2279  50
  -4   8   1 646.086 29.5759  45
   4  -9   0 275.557 15.4933  95
  -4   9   0 287.644 18.3470  45
  -4  10  -1 146.165 11.4145  45
  -4  -2  12 1612.93 54.6278  30
  -4  -1  11 679.730 28.5354  30
  -4  -1  11 648.576 26.2158  48
  -4   0  10 6124.04 197.942  30
  -4   0  10 6018.67 195.917  48
  -4   1   9 1009.19 39.7387  24
  -4   1   9 1059.46 39.2708  32
   4  -1  -9 949.086 57.9558  76
  -4   1   9 1011.67 40.9503  30
  -4   1   9 964.257 38.6852  48
  -4   2   8 225.833 16.7645  24
   4  -2  -8 172.771 30.2606  85
  -4   2   8 222.742 16.5299  32
   4  -2  -8 205.506 30.2751  76
  -4   2   8 212.884 14.7894  48
  -4   3   7 7836.03 255.977  24
   4  -3  -7 7857.24 256.857  97
   4  -3  -7 8697.63 281.239  85
  -4   3   7 7903.27 255.129  32
   4  -3  -7 8038.74 278.675  76
  -4   3   7 7911.20 256.057   4
   4  -3  -7 7959.37 276.834  67
   4  -3  -7 8181.77 277.429  64
   4  -4  -6 875.079 37.1091  97
   4  -4  -6 909.585 54.8774  85
   4  -4  -6 928.717 57.0076  80
   4  -4  -6 997.151 55.8316  76
  -4   4   6 989.601 56.5740   2
  -4   4   6 894.916 36.7572   4
   4  -5  -5 3827.74 128.996  97
  -4   5   5 3775.50 129.356  37
   4  -5  -5 4050.73 151.236  85
  -4   5   5 3717.44 150.064   2
  -4   5   5 3900.86 129.101   4
   4  -6  -4 20.5352 10.3779  98
  -4   6   4 28.2587 11.9912  37
   4  -7  -3 169.171 14.3721  98
  -4   7   3 166.030 15.9975  37
   4  -8  -2 1325.74 49.3001  98
  -4   8   2 1360.99 50.8825  37
  -4   8   2 1349.36 50.7292  50
  -4   9   1 1257.08 46.7395  45
  -4  10   0 173.919 12.1869  45
  -4  -1  12 101.752 8.22145  48
  -4   0  11 1559.93 53.1810  30
  -4   0  11 1490.05 51.1793  48
   4  -1 -10 504.141 41.0596  85
  -4   1  10 532.307 23.8579  32
  -4   1  10 578.404 26.7323  30
  -4   1  10 531.482 24.4690  48
  -4   2   9 886.119 34.8642  24
   4  -2  -9 788.558 35.0427  97
   4  -2  -9 852.126 54.3302  85
  -4   2   9 908.145 34.4260  32
   4  -2  -9 812.705 52.7055  76
  -4   2   9 765.446 32.9581  48
  -4   3   8 156.970 14.1244  24
   4  -3  -8 148.863 15.4041  97
   4  -3  -8 139.587 28.5429  85
   4  -3  -8 180.800 28.5483  76
  -4   3   8 136.966 14.3727  32
  -4   3   8 125.440 14.0905   4
   4  -4  -7 86.4518 13.5638  97
   4  -4  -7 55.2278 23.7818  85
  -4   4   7 73.7528 12.3033  32
  -4   4   7 70.9100 12.6617   4
   4  -5  -6 45.4646 12.4402  97
   4  -5  -6-11.6296 22.7809  85
   4  -5  -6 30.2807 23.3435  80
  -4   5   6 38.4301 11.8806   4
   4  -6  -5 1418.30 50.1353  98
  -4   6   5 1271.36 51.2184  37
  -4   6   5 1311.91 50.1087   4
   4  -7  -4 1048.48 39.1678  98
  -4   7   4 942.384 40.7860  37
   4  -8  -3 3201.31 108.970  98
  -4   8   3 3359.08 110.735  37
  -4   9   2 16.1343 10.1238  37
  -4   9   2 6.77501 10.9483  50
  -4  10   1 408.771 18.1364  41
  -4  10   1 438.643 18.8084  45
  -4   0  12 1641.98 55.1236  48
  -4   1  11 2020.58 67.9633  32
  -4   1  11 1997.72 68.2214  48
  -4   2  10 93.7239 12.5305  24
   4  -2 -10 89.0645 12.7119  97
  -4   2  10 82.8479 11.9209  32
  -4   2  10 76.2877 11.3045  48
  -4   3   9 1872.01 64.1409  24
   4  -3  -9 1747.55 64.5786  97
   4  -3  -9 1630.24 83.0049  85
  -4   3   9 1788.87 63.2174  32
  -4   4   8 690.892 30.0182  24
   4  -4  -8 708.585 31.2871  97
   4  -4  -8 618.530 47.3359  85
   4  -4  -8 741.476 50.8068  80
  -4   4   8 695.484 29.8148  32
  -4   4   8 702.622 30.7231   4
   4  -5  -7 4233.52 141.467  97
   4  -5  -7 4303.67 163.754  85
   4  -5  -7 4471.83 163.430  80
  -4   5   7 4207.29 140.974   4
   4  -6  -6 439.897 21.1772  98
   4  -6  -6 431.571 21.9359  97
  -4   6   6 368.532 22.2730  37
   4  -6  -6 354.024 36.6059  85
   4  -6  -6 476.244 39.2861  80
  -4   6   6 414.678 22.1082   4
   4  -7  -5 759.752 30.0594  98
  -4   7   5 655.392 31.7337  37
   4  -8  -4 1316.21 46.6425  98
  -4   8   4 1222.94 48.2805  37
  -4   9   3 806.808 32.7801  37
  -4  10   2 55.1595 8.25382  41
  -4   1  12 17.3494 6.67941  48
  -4   2  11 1933.59 65.5282  32
  -4   2  11 1923.33 65.1499  48
  -4   3  10 83.5531 11.8359  24
   4  -3 -10 89.3518 12.1733  97
  -4   3  10 76.1001 11.9439  32
  -4   4   9-2.42056 9.88005  24
   4  -4  -9 10.2611 10.6129  97
   4  -4  -9 18.6798 20.1100  85
  -4   4   9 9.70004 10.7068  32
  -4   4   9 12.8381 10.2733   4
   4  -5  -8 3241.50 111.138  97
   4  -5  -8 3502.76 133.535  85
  -4   5   8 3301.41 110.854   4
   4  -6  -7 459.803 21.4578  98
   4  -6  -7 470.722 22.5711  97
  -4   6   7 427.424 23.1158   4
   4  -7  -6 17.1828 8.90363  98
   4  -7  -6 17.7313 8.83232  97
  -4   7   6 25.8981 11.5925  37
  -4   7   6 21.2463 10.0910   4
  -4   8   5 566.253 26.3834  37
  -4   9   4 91.3814 11.6667  37
  -4  10   3 1127.56 39.6104  41
  -4   2  12 151.368 9.43101  32
  -4   2  12 138.518 9.00211  48
  -4   3  11 889.842 33.0484  32
   4  -4 -10 22.8023 9.35200  97
  -4   4  10 30.7331 9.67607  32
   4  -5  -9 203.899 13.9240  97
  -4   5   9 148.189 13.8687   4
   4  -6  -8 3050.92 103.793  97
  -4   6   8 3147.85 104.016   4
   4  -7  -7 325.815 16.5485  97
  -4   7   7 247.170 16.4280   4
  -4   8   6 645.822 27.7775  37
  -4   9   5 363.479 16.5403  41
  -4   9   5 295.042 17.0898  37
  -4  10   4 23.8241 6.21860  41
  -4   3  12 33.4059 6.13228  32
  -4   4  11 510.337 20.6517  32
  -4   5  10 5256.77 172.596  32
  -4   5  10 5538.32 173.447   4
  -4   6   9 475.253 21.1326   4
  -4   7   8 48.7373 9.57378   4
  -4   8   7 722.739 28.3761  37
  -4   9   6 2669.76 87.9182  37
  -4   5  11 2404.36 78.0001  32
  -4   6  10 0.43222 6.36375   4
  -4   7   9 934.945 33.6423   4
  -4   8   8 1078.25 37.2903   4
  -5  -4  -5-0.50576 7.02270  28
  -5  -6  -2 2373.22 78.9469  28
  -5  -5  -3 1067.73 39.7592  28
  -5  -4  -4 569.761 25.0130  28
  -5  -3  -5 7404.75 238.281  28
  -5  -2  -6 1497.73 53.4414  28
  -5  -1  -7 1314.29 33.5479  28
  -5  -1  -7 657.098 28.7641  27
  -5  -6  -1 2127.82 72.5584  28
  -5  -5  -2 378.699 18.9571  35
  -5  -5  -2 366.141 20.1564  28
  -5  -4  -3 30.2241 11.0008  28
  -5  -3  -4 125.971 14.5068  28
  -5  -2  -5 77.4867 13.4445  28
  -5  -1  -6 653.774 29.2519  28
  -5   0  -7 357.298 16.5031  27
  -5  -7   1 2087.91 69.9329  28
  -5  -6   0 1046.20 39.9724  28
  -5  -5  -1 58.9718 11.2610  35
  -5  -5  -1 70.5541 13.2154  28
  -5  -4  -2 4275.23 142.030  35
  -5  -4  -2 4279.04 143.406  28
  -5  -3  -3 201.587 18.7478  28
  -5  -2  -4 980.960 43.7496  28
  -5  -2  -4 1113.88 40.7436  46
   5   1   5 742.253 30.9907  99
  -5  -1  -5 742.309 31.0402  46
  -5  -1  -5 769.854 34.3262  26
   5   0   6 14.9860 7.22850  99
  -5   0  -6 10.0839 10.2443  27
  -5   0  -6 19.5565 9.18885  46
  -5   0  -6 43.0252 14.2579  26
  -5   1  -7 270.551 16.2604  27
  -5  -7   2 58.6701 8.72558  28
  -5  -7   2 45.9950 7.09134  47
  -5  -6   1 3135.21 100.737  28
  -5  -6   1 2855.64 98.6950  47
  -5  -5   0 2922.56 97.8270  35
  -5  -5   0 3041.52 98.9303  28
  -5  -4  -1 175.100 15.9564  35
  -5  -4  -1 194.258 17.4779  28
  -5  -3  -2-6.66840 10.7428  35
   5   3   2 35.4217 17.4239  84
  -5  -3  -2 6.67700 13.3150  28
   5   2   3 81.8067 22.1246  84
  -5  -2  -3 44.6474 15.2674  28
  -5  -2  -3 78.7928 11.9915  46
   5   1   4 231.876 15.2732  99
   5   1   4 199.246 27.7686  84
  -5  -1  -4 230.967 16.3026  46
  -5  -1  -4 236.649 20.2030  26
  -5   0  -5 2040.41 70.2473  46
  -5   0  -5 2046.42 73.8143  26
   5   0   5 1925.49 70.5614  99
   5  -1   6 176.415 12.7227  99
  -5   1  -6 178.673 13.0583  46
  -5   1  -6 192.722 17.7921  26
   5  -2   7 84.7671 8.72468  38
  -5   2  -7 69.4252 11.9823  27
  -5   2  -7 106.939 13.2932  26
  -5  -7   3 559.695 22.1442  47
  -5  -6   2 369.341 20.7666  28
  -5  -6   2 390.406 19.6516  47
  -5  -5   1 926.191 39.3662  35
  -5  -5   1 1039.36 40.9640  28
  -5  -5   1 981.753 39.0330  47
  -5  -4   0 3454.19 118.051  35
  -5  -4   0 3596.91 119.028  28
  -5  -4   0 3350.24 116.417  47
  -5  -3  -1-1.19313 11.9252  35
  -5  -3  -1 6.76479 13.3183  28
  -5  -3  -1-1.02146 10.7077  47
   5   2   2 14797.0 427.012  84
  -5  -2  -2 11562.5 395.174  28
   5   1   3 2380.79 84.0511  99
   5   1   3 2392.50 108.626  84
  -5  -1  -3 2421.88 83.7126  46
   5   0   4 1073.87 44.6663  99
   5   0   4 1001.10 63.4129  84
  -5   0  -4 1230.12 45.2850  46
  -5   0  -4 1199.41 48.0298  26
   5  -1   5 1334.05 51.1470  99
  -5   1  -5 1352.52 50.2381  46
  -5   1  -5 1393.32 53.9829  26
   5  -2   6 5402.68 183.691  99
   5  -2   6 5638.70 182.904  38
   5  -3   7 2714.04 89.4340  38
  -5  -6   3 1725.00 59.4889  40
  -5  -6   3 1785.53 61.5960  47
  -5  -5   2 3195.16 106.436  35
  -5  -5   2 3049.66 105.792  47
  -5  -4   1 1412.44 55.9789  35
  -5  -4   1 1435.08 55.2213  47
  -5  -3   0 140.473 15.8818  35
   5   3   0 119.514 23.3251  72
  -5  -3   0 139.556 17.3860  28
  -5  -3   0 145.850 14.7166  47
   5   2   1 511.844 42.0921  84
  -5  -2  -1 460.298 29.0357  28
   5   1   2 9840.13 352.992  84
  -5  -1  -2 10183.6 325.085  46
   5   0   3 17299.8 588.707  83
  -5   0  -3 17781.1 563.836  46
  -5   0  -3 17829.2 565.898  26
   5  -1   4 1452.04 76.8338  83
  -5   1  -4 1504.75 57.1088  46
  -5   1  -4 1657.59 61.1209  26
   5  -2   5 8.26457 8.97536  99
  -5   2  -5 7.51977 15.1638  26
   5  -3   6 943.596 35.5421  38
  -5   3  -6 879.817 38.1556  26
   5  -3   6 908.880 34.1698  25
   5  -4   7 233.118 12.6457  38
   5  -4   7 235.374 11.8738  25
  -5  -6   4 1762.48 60.8524  40
  -5  -6   4 1822.50 62.5957  47
  -5  -5   3 34.7208 8.99250  40
  -5  -5   3 13.6528 11.9679  47
  -5  -4   2 658.183 28.5738  40
  -5  -4   2 742.356 32.2379  35
  -5  -4   2 703.680 32.1611  47
  -5  -3   1 3583.38 120.987  35
  -5  -3   1 3603.71 120.032  47
  -5  -3   1 3416.63 118.722  41
  -5  -2   0 30312.0 966.822  41
   5   2   0 30737.0 997.009  70
  -5  -2   0 31005.4 968.203  47
   5   1   1 787.887 52.5291  70
  -5  -1  -1 738.089 32.0028  46
   5   0   2 5675.96 210.432  83
   5   0   2 5718.63 211.060  73
   5   0   2 5507.15 213.218  70
  -5   0  -2 5757.93 187.059  46
   5  -1   3 2102.89 97.9957  83
   5  -1   3 2064.08 98.2807  73
  -5   1  -3 2165.62 76.5959  46
  -5   1  -3 2199.29 78.7316  26
   5  -2   4 4104.01 163.019  91
   5  -2   4 4239.02 167.180  83
  -5   2  -4 4219.50 144.084  46
  -5   2  -4 4638.67 147.576  26
   5  -3   5 972.037 55.4629  91
  -5   3  -5 1024.44 43.3078  26
   5  -4   6 1983.82 68.6442  38
   5  -4   6 2011.19 67.8222  25
   5  -5   7 3.62037 5.33770  25
   5  -5   7 3.53493 5.69672  38
  -5  -6   5 568.811 22.8541  40
  -5  -6   5 597.179 23.8950  30
  -5  -6   5 529.171 24.1106  47
  -5  -5   4 3746.95 125.154  40
  -5  -5   4 3859.87 126.953  47
  -5  -4   3 6858.19 227.156  40
  -5  -4   3 7287.78 229.670  47
  -5  -3   2 245.026 15.6465  40
  -5  -3   2 238.813 18.4074  35
  -5  -3   2 259.239 18.6314  47
  -5  -3   2 295.282 18.3530  41
  -5  -2   1 2493.32 86.7502  41
  -5  -2   1 2452.25 85.5911   3
   5   2  -1 2408.14 109.879  69
  -5  -2   1 2636.18 88.3284  47
  -5  -1   0 654.577 29.4247  41
  -5  -1   0 710.107 29.7406   3
   5   1   0 721.976 49.3854  70
  -5   0  -1 20787.1 666.090   3
   5   0   1 21181.0 691.220  83
   5   0   1 20822.8 690.756  73
   5   0   1 19583.2 693.160  70
  -5   0  -1 21746.8 667.234  46
   5  -1   2 4650.70 173.228  83
   5  -1   2 4300.86 171.211  73
   5  -1   2 4009.58 170.735  70
  -5   1  -2 4350.06 148.674  46
  -5   1  -2 4793.42 150.541  26
   5  -2   3 304.849 32.0846  91
   5  -2   3 399.627 37.0294  83
  -5   2  -3 334.503 20.4023  46
  -5   2  -3 367.693 23.4077  26
   5  -3   4 1924.72 89.4358  91
  -5   3  -4 1989.41 73.1885  26
   5  -4   5 1351.13 68.1721  91
  -5   4  -5 1361.24 52.5732  26
   5  -5   6 894.432 33.3116  38
   5  -5   6 882.456 32.7882  25
  -5  -6   6 1071.65 38.5949  30
  -5  -5   5 2297.36 76.9248  40
  -5  -5   5 2130.76 75.9272  31
  -5  -5   5 2382.73 78.4456  47
  -5  -4   4 1146.32 43.2188  40
  -5  -4   4 1071.32 42.3138  31
  -5  -3   3 229.478 16.0318  40
  -5  -3   3 262.501 16.3449  31
  -5  -3   3 271.798 18.1392  41
  -5  -2   2 1295.63 48.5761  41
  -5  -2   2 1212.55 46.7900  48
  -5  -2   2 1350.33 49.7707  47
  -5  -1   1 104.432 12.8853  41
  -5  -1   1 90.6882 20.4110  10
   5   1  -1 75.9274 20.2335  70
   5   1  -1 130.609 23.2301  58
  -5  -1   1 99.3058 12.2896   3
  -5  -1   1 93.8442 11.8859  48
  -5   0   0 2879.00 96.2861  41
  -5   0   0 2885.10 114.453  10
  -5   0   0 2736.76 95.5227   3
   5   0   0 2747.18 118.851  58
  -5   0   0 2877.66 96.4166  46
  -5   1  -1 20.8697 17.3830  10
   5  -1   1-20.2024 17.6036  73
  -5   1  -1 8.49836 9.40228   3
  -5   1  -1 8.71469 10.1514  46
   5  -2   2 3537.32 139.815  91
   5  -2   2 3791.06 145.317  83
   5  -2   2 3315.53 138.341  79
   5  -2   2 3281.75 141.207  73
  -5   2  -2 3459.69 120.549  46
  -5   2  -2 3891.21 122.907  26
   5  -3   3 1162.98 64.0531  91
   5  -3   3 1023.81 62.8886  83
   5  -3   3 1074.42 63.8241  73
  -5   3  -3 1173.95 45.2163  46
  -5   3  -3 1217.77 47.6963  26
   5  -4   4 728.122 47.4373  91
  -5   4  -4 608.391 31.0513  26
   5  -5   5-0.68400 9.21025  25
   5  -6   6 564.293 22.8418  38
   5  -6   6 605.238 22.6051  29
   5  -6   6 628.465 23.0279  25
  -5  -6   7 341.280 14.5757  31
  -5  -6   7 353.689 15.9812  30
  -5  -5   6 1513.16 54.3774  40
  -5  -5   6 1543.92 54.3212  31
  -5  -5   6 1625.60 55.6183  30
  -5  -4   5 10761.7 341.739  40
  -5  -4   5 10627.5 341.299  31
  -5  -3   4 11.3971 10.9488  41
  -5  -3   4 1.76403 8.88307  40
  -5  -3   4 9.36095 9.31888  31
  -5  -3   4-1.06314 11.9760  47
  -5  -2   3 6094.22 196.947  41
  -5  -2   3 5917.84 195.910  40
  -5  -2   3 5912.88 195.712  31
  -5  -2   3 5945.95 195.109  48
  -5  -2   3 6396.55 198.049  47
  -5  -1   2 12915.7 404.363  41
  -5  -1   2 13666.3 425.903  10
  -5  -1   2 12067.2 402.996   3
  -5  -1   2 12407.6 402.699  32
  -5  -1   2 12566.0 403.324  31
   5   1  -2 12831.3 430.303  59
  -5  -1   2 12925.9 402.976  48
  -5  -1   2 13056.9 405.445  47
  -5   0   1 1879.10 67.1383  41
  -5   0   1 1884.75 83.4639  10
  -5   0   1 1930.39 66.2938   3
  -5   0   1 1868.66 65.8109  48
  -5   1   0 123.347 21.2012  10
   5  -1   0 143.608 23.3123  73
  -5   1   0 122.594 12.2759   3
  -5   2  -1 198.322 28.4880  21
   5  -2   1 255.079 28.9086  79
   5  -2   1 210.880 28.6283  73
  -5   2  -1 259.271 18.9093  26
   5  -3   2 2627.59 92.9435  93
   5  -3   2 2681.52 114.309  79
   5  -3   2 2482.39 114.194  73
  -5   3  -2 2776.15 94.8901  46
   5  -4   3 2022.06 72.4991  93
   5  -4   3 1942.83 93.0826  91
  -5   4  -3 2235.87 76.8079  26
  -5   4  -3 2097.73 74.9025  42
   5  -5   4 159.686 25.7004  91
  -5   5  -4 143.598 16.6023  26
  -5   5  -4 192.711 17.4781  42
   5  -6   5 9.12952 7.97913  25
  -5  -6   8 537.875 19.5767  31
  -5  -5   7 554.177 23.1357  31
  -5  -5   7 579.653 24.6965  30
  -5  -4   6 1330.68 47.7802  40
  -5  -4   6 1274.78 47.5381  31
  -5  -3   5 186.268 14.0095  40
  -5  -3   5 173.221 13.9590  31
  -5  -2   4 6736.87 219.133  41
  -5  -2   4 6671.31 218.742  40
  -5  -2   4 6722.35 218.666  31
  -5  -2   4 6865.22 217.940  48
  -5  -1   3 2460.67 88.0453  41
  -5  -1   3 2570.41 86.7218  32
  -5  -1   3 2532.35 87.3228  31
  -5  -1   3 2609.97 86.9970  48
  -5  -1   3 2648.81 88.9341  47
  -5   0   2 422.517 21.1077  41
  -5   0   2 438.277 19.9725  39
  -5   0   2 349.527 32.3052  10
  -5   0   2 382.233 19.5330   3
  -5   0   2 379.900 19.7704  32
   5   0  -2 342.472 32.5563  56
  -5   0   2 381.364 19.4728  48
  -5   1   1 214.429 15.3034  41
  -5   1   1 208.566 25.7067  10
  -5   1   1 199.707 14.4729  34
  -5   1   1 203.382 14.5674   3
  -5   1   1 219.155 14.5575  32
   5  -1  -1 177.443 22.3471  57
   5  -1  -1 224.061 27.4216  56
  -5   1   1 205.069 14.3788  48
  -5   2   0 170.850 24.4636  10
  -5   2   0 144.507 12.4978   3
   5  -2   0 133.278 23.1177  79
   5  -3   1 2324.30 81.5648  93
  -5   3  -1 2135.76 104.103  21
   5  -3   1 2431.94 102.327  79
   5  -3   1 2260.12 98.2201  75
   5  -4   2 3222.56 111.465  93
   5  -4   2 3182.07 132.539  79
  -5   4  -2 3248.72 112.978  42
   5  -5   3 993.796 39.3663  93
  -5   5  -3 1084.30 43.3375  26
  -5   5  -3 1057.58 41.8179  42
  -5   6  -4 201.394 16.8927  42
   5  -7   5 706.132 26.3308  29
  -5  -5   8 126.254 9.45961  31
  -5  -5   8 136.232 11.8180  30
  -5  -4   7 1231.62 45.3099  31
  -5  -4   7 1259.67 46.5523  30
  -5  -3   6 2.51938 8.60268  40
  -5  -3   6 16.2120 10.2886  31
  -5  -3   6 0.77319 9.25901  44
  -5  -2   5 1563.20 57.6713  31
  -5  -2   5 1597.88 57.1910  48
  -5  -2   5 1653.47 57.5445  44
  -5  -1   4 1317.57 49.9637  41
  -5  -1   4 1206.42 64.8318  19
  -5  -1   4 1346.47 48.5756  32
  -5  -1   4 1368.43 49.4943  31
  -5  -1   4 1366.38 48.8506  48
  -5  -1   4 1323.86 48.8473  44
  -5   0   3 889.702 35.7649  41
  -5   0   3 863.791 34.6523  39
  -5   0   3 863.376 34.5053  32
  -5   0   3 847.475 34.5266   3
  -5   0   3 911.358 35.1974  31
  -5   0   3 907.413 34.9001  48
  -5   0   3 946.101 35.1688  44
  -5   1   2 2426.40 80.4156  41
  -5   1   2 2347.93 79.1639  39
  -5   1   2 2397.54 79.0236  32
  -5   1   2 2284.80 79.0553   3
  -5   1   2 2248.26 97.3798  17
   5  -1  -2 2164.84 94.6674  57
  -5   1   2 2233.07 78.5627  48
  -5   2   1 2.60275 9.90664  41
  -5   2   1 6.94070 8.46208  39
  -5   2   1 6.43710 9.60109  34
  -5   2   1-2.89342 9.49642  32
   5  -2  -1 20.0973 15.7032  57
  -5   2   1 1.55198 8.17233   3
  -5   3   0 137.767 13.7331  34
   5  -3   0 155.194 25.4881  79
  -5   3   0 114.794 15.0091  26
   5  -4   1 2794.21 97.5959  93
   5  -4   1 2741.37 117.903  79
   5  -4   1 3004.97 117.603  75
  -5   4  -1 3136.42 101.197  26
  -5   4  -1 2807.17 99.1063  45
   5  -5   2 221.018 15.4305  93
  -5   5  -2 227.668 19.5015  26
  -5   5  -2 187.703 17.4900  45
  -5   5  -2 198.444 17.1232  42
   5  -6   3 14.0294 8.70841  93
   5  -6   3 25.2570 18.3971  91
  -5   6  -3 9.50297 13.0019  26
  -5   6  -3 31.2681 12.6652  42
  -5   7  -4 578.274 25.5156  42
  -5  -5   9 28.8240 5.53298  31
  -5  -5   9 17.0615 7.63810  30
  -5  -4   8 1240.41 43.3435  31
  -5  -4   8 1176.05 44.4370  30
  -5  -4   8 1183.50 42.7959  44
  -5  -3   7 602.546 26.6506  31
  -5  -3   7 632.799 26.7452  44
  -5  -2   6 344.341 18.8065  31
  -5  -2   6 346.702 18.9387  48
  -5  -2   6 320.174 18.9497  44
  -5  -1   5 10289.0 326.520  31
  -5  -1   5 10306.7 325.817  48
  -5  -1   5 10016.8 326.073  44
  -5   0   4 889.265 35.1782  41
  -5   0   4 801.443 33.6694  39
  -5   0   4 887.871 33.8668  32
  -5   0   4 837.879 33.8680  31
  -5   0   4 870.754 33.7164  48
  -5   0   4 862.290 34.3004  44
  -5   1   3 464.199 22.7454  41
  -5   1   3 475.334 21.7681  39
  -5   1   3 490.394 21.9849  32
  -5   1   3 433.385 21.5369   3
  -5   1   3 439.395 35.9368  17
   5  -1  -3 444.587 34.3382  57
  -5   1   3 472.572 21.7783  48
  -5   2   2 490.805 23.2257  41
  -5   2   2 462.156 21.7439  39
  -5   2   2 475.530 22.1283  34
  -5   2   2 471.621 21.8189  32
  -5   2   2 471.829 21.9822   3
  -5   2   2 363.602 34.4700  17
   5  -2  -2 398.154 33.3540  57
  -5   3   1 2120.01 76.5589  41
  -5   3   1 2304.02 76.1797  34
   5  -3  -1 2072.16 90.8280  75
   5  -4   0 5793.78 183.609  93
  -5   4   0 5291.13 207.284  21
   5  -4   0 5747.72 200.680  89
  -5   4   0 5415.53 183.390  34
   5  -4   0 5950.88 206.641  79
   5  -4   0 5711.71 203.479  75
  -5   4   0 5647.64 184.600  45
   5  -5   1 190.697 15.0739  93
   5  -5   1 190.603 28.0914  79
   5  -5   1 197.878 27.4200  75
  -5   5  -1 232.802 19.8403  26
  -5   5  -1 210.554 18.0838  45
   5  -6   2 494.322 23.0679  93
  -5   6  -2 490.928 26.7020  26
  -5   6  -2 481.166 25.5627  45
  -5   6  -2 529.956 25.3442  42
  -5   7  -3 25.1667 11.5876  42
   5  -8   4 7.98550 5.71444  29
  -5   8  -4-6.68018 7.96533  42
  -5  -4   9 478.817 19.8863  31
  -5  -4   9 494.688 21.8021  30
  -5  -4   9 477.307 19.8434  44
  -5  -3   8 24.8425 8.92341  31
  -5  -3   8 36.3144 12.3712  30
  -5  -3   8 36.4787 10.1577  44
  -5  -2   7 2222.11 74.7215  31
  -5  -2   7 2111.79 73.7678  48
  -5  -2   7 2122.38 74.4696  44
  -5  -1   6-5.94909 9.26684  31
  -5  -1   6 10.0656 10.1351  48
  -5  -1   6 9.28722 10.4214  44
  -5   0   5 21.9038 9.40926  39
  -5   0   5 47.3439 10.9903  32
  -5   0   5 49.8109 10.3438  31
  -5   0   5 42.8855 11.1942  48
  -5   0   5 56.3591 11.0626  44
  -5   1   4 1236.85 46.4623  41
  -5   1   4 1221.95 45.6741  39
  -5   1   4 1292.68 45.9047  32
  -5   1   4 1202.54 45.5358  31
  -5   1   4 1196.61 45.5073   3
  -5   1   4 1184.67 63.7032  17
   5  -1  -4 1378.69 65.9545  60
   5  -1  -4 1140.03 61.0583  57
  -5   1   4 1264.03 45.3784  48
  -5   1   4 1263.86 46.0311  44
  -5   2   3 541.419 24.9083  41
  -5   2   3 515.168 23.5288  39
  -5   2   3 529.378 23.7291  34
  -5   2   3 541.301 23.4372  32
  -5   2   3 513.443 23.5916   3
  -5   2   3 527.894 40.5334  17
   5  -2  -3 469.883 40.3875  60
  -5   3   2 6612.10 211.115  41
   5  -3  -2 6754.90 227.340  89
  -5   3   2 6610.51 210.350  34
  -5   3   2 6191.37 209.482   3
  -5   3   2 6767.68 234.153  17
  -5   4   1 7162.78 233.203  41
   5  -4  -1 7138.70 249.795  89
  -5   4   1 7344.66 232.622  34
   5  -4  -1 7358.77 252.631  75
  -5   4   1 6982.88 255.541  17
  -5   4   1 7102.65 233.220  45
   5  -5   0 435.172 22.2147  93
   5  -5   0 437.656 37.8501  79
   5  -5   0 398.812 35.7546  75
  -5   5   0 461.173 25.2818  45
   5  -6   1 2619.49 88.9558  93
  -5   6  -1 2575.24 90.5308  45
   5  -7   2 45.6944 9.07034  93
  -5   7  -2 22.5988 13.1008  45
  -5   7  -2 37.6078 12.6280  26
   5  -8   3 811.148 30.6772  29
  -5   8  -3 879.281 32.3085  42
  -5  -4  10 1241.41 42.2779  30
  -5  -4  10 1197.13 41.2794  44
  -5  -3   9 14.3488 7.91500  31
  -5  -3   9 18.2403 11.0867  30
  -5  -3   9 24.3224 8.97613  44
  -5  -2   8 4.59996 8.75392  31
  -5  -2   8 0.69652 10.0526  48
  -5  -2   8 1.58526 10.4504  44
  -5  -1   7 2022.96 69.2039  31
  -5  -1   7 1971.26 69.0089  48
  -5  -1   7 1946.46 69.5289  44
  -5   0   6 1097.04 41.3262  32
  -5   0   6 1082.21 41.1145  31
  -5   0   6 1067.07 41.2765  48
  -5   0   6 1098.12 41.7507  44
  -5   1   5 236.971 15.1919  39
  -5   1   5 278.400 16.3086  32
  -5   1   5 226.000 14.9320   3
  -5   1   5 270.572 30.0288  17
   5  -1  -5 215.208 27.7502  64
   5  -1  -5 203.538 29.3845  60
  -5   1   5 254.182 15.9303  48
  -5   1   5 245.232 16.0625  44
  -5   2   4 4177.48 140.453  41
  -5   2   4 4373.68 139.792  39
  -5   2   4 4400.77 139.461  32
  -5   2   4 4318.08 162.444  17
  -5   2   4 4012.88 139.555   3
   5  -2  -4 4262.31 161.758  60
  -5   3   3 193.012 15.5136  41
  -5   3   3 244.126 15.6295  34
  -5   3   3 175.541 14.2799   3
  -5   3   3 224.855 28.3169  17
   5  -3  -3 182.202 29.9424  60
  -5   4   2 9567.14 307.531  41
   5  -4  -2 9836.14 325.605  89
  -5   4   2 9556.19 306.768  34
  -5   4   2 9933.35 333.254  17
  -5   4   2 9425.76 307.142  45
  -5   5   1 102.762 13.7515  41
   5  -5  -1 172.090 26.7515  89
  -5   5   1 120.369 13.5523  34
   5  -5  -1 151.801 24.6330  75
  -5   5   1 138.730 16.5563  45
   5  -6   0 3628.91 121.463  93
   5  -6   0 3604.68 141.354  75
  -5   6   0 3675.31 123.068  45
  -5   7  -1 180.205 17.2813  45
  -5   7  -1 162.716 16.6710  26
  -5   8  -2 168.434 14.7109  45
  -5  -3  10 1155.84 41.4043  30
  -5  -3  10 1137.97 40.3160  44
  -5  -2   9 8649.00 277.597  30
  -5  -2   9 8417.72 275.812  48
  -5  -2   9 8942.07 276.907  44
  -5  -1   8 2672.18 92.0674  48
  -5  -1   8 2794.68 92.8144  44
  -5   0   7 5045.69 164.326  32
  -5   0   7 5134.92 164.555  48
  -5   0   7 4934.11 164.899  44
  -5   1   6 17689.8 549.144  32
  -5   1   6 17300.2 548.868  48
  -5   1   6 17005.6 549.290  44
  -5   2   5 8673.08 279.424  39
  -5   2   5 8819.06 279.405  32
  -5   2   5 8780.28 303.806  17
   5  -2  -5 9182.69 301.655  64
  -5   2   5 8540.04 279.381  44
  -5   3   4 2763.06 97.0544  41
  -5   3   4 2960.08 96.4813  34
  -5   3   4 2768.47 95.5678  32
  -5   3   4 3036.52 120.583  17
   5  -3  -4 2968.11 120.382  60
  -5   4   3 7902.19 256.177  41
  -5   4   3 7956.26 255.206  34
  -5   4   3 7842.50 280.320  17
  -5   5   2 211.104 16.7187  41
   5  -5  -2 167.247 27.8472  89
  -5   5   2 188.228 16.3375  34
   5  -5  -2 162.632 25.9732  75
  -5   5   2 214.318 17.4947  45
  -5   6   1 4068.20 137.495  41
   5  -6  -1 4141.44 136.425  93
   5  -6  -1 4302.53 156.559  89
   5  -6  -1 4100.94 156.579  75
  -5   6   1 4120.03 137.898  45
  -5   7   0 308.267 21.3124  45
  -5   8  -1 4398.12 145.704  26
  -5   8  -1 4439.88 145.294  45
  -5   9  -2 85.7440 9.93708  45
  -5  -3  11 19.4637 6.84656  30
  -5  -3  11 30.7345 5.47791  44
  -5  -2  10 72.6880 11.2773  30
  -5  -2  10 82.8511 9.27649  48
  -5  -2  10 75.3240 9.69955  44
  -5  -1   9 374.759 19.5398  48
  -5  -1   9 402.873 19.9029  44
  -5   0   8 995.195 37.5056  48
  -5   0   8 925.375 37.4765  44
  -5   1   7 169.329 14.7537  32
   5  -1  -7 155.882 26.8040  76
  -5   1   7 185.527 14.2257  48
  -5   1   7 199.606 15.0104  44
  -5   2   6 16134.1 511.021  32
   5  -2  -6 16033.9 532.864  67
  -5   3   5 991.070 57.5142   2
  -5   3   5 1070.82 39.2701  34
   5  -3  -5 989.690 60.1169  80
  -5   3   5 998.510 38.3925  32
  -5   3   5 988.887 39.3432   4
  -5   3   5 861.501 56.5474  17
   5  -3  -5 932.835 56.5270  64
  -5   4   4 13258.5 421.428  41
  -5   4   4 12996.9 420.558  34
  -5   4   4 13002.2 420.631   4
  -5   5   3 5503.26 179.345  41
   5  -5  -3 5491.04 177.793  98
   5  -5  -3 5624.11 198.446  89
  -5   5   3 5335.40 178.249  34
  -5   6   2 685.107 30.5184  41
   5  -6  -2 677.720 28.8051  98
   5  -6  -2 667.117 44.8918  89
  -5   6   2 674.044 29.5671  34
   5  -6  -2 646.734 43.9103  75
  -5   6   2 678.342 30.7207  45
  -5   7   1 123.188 14.2022  41
   5  -7  -1 129.676 12.0636  98
  -5   7   1 139.906 15.8700  45
  -5   8   0 763.904 32.5139  45
  -5   9  -1 2389.05 79.8896  45
  -5  -2  11 3468.45 112.330  30
  -5  -2  11 3450.02 111.616  44
  -5  -1  10 956.383 37.3891  30
  -5  -1  10 957.235 35.9532  48
  -5  -1  10 998.864 36.1330  44
  -5   0   9 739.794 30.7776  48
  -5   0   9 751.301 30.3500  44
  -5   1   8 17830.0 567.922  32
   5  -1  -8 18501.5 594.088  76
  -5   1   8 17928.2 567.834  48
   5  -2  -7 14809.7 469.642  85
  -5   2   7 13878.0 444.142  32
   5  -2  -7 13608.9 467.539  76
  -5   3   6 1365.73 47.8345  32
  -5   3   6 1252.11 48.4825   4
  -5   4   5 2009.26 73.6753  41
  -5   4   5 2148.87 73.8419   4
  -5   5   4 14.7916 11.7579  41
   5  -5  -4 39.7646 11.1508  98
  -5   5   4 42.3005 12.9936  37
   5  -5  -4 10.2855 20.2924  89
  -5   5   4 21.9815 11.9514  34
   5  -5  -4 45.0138 22.9764  80
  -5   5   4 26.5622 11.0535   4
  -5   6   3 1055.48 41.4402  41
   5  -6  -3 1024.66 39.5480  98
  -5   6   3 988.628 41.4844  37
   5  -6  -3 949.532 55.6477  89
  -5   6   3 1040.06 40.3984  34
   5  -6  -3 945.326 55.3418  75
  -5   7   2 394.191 21.8284  41
   5  -7  -2 383.148 19.6827  98
  -5   7   2 341.415 21.4266  45
  -5   8   1 2097.71 72.8141  41
  -5   8   1 2109.33 73.3185  45
  -5   9   0 31.4731 10.1524  45
  -5  -1  11 1593.82 54.0679  30
  -5  -1  11 1548.30 52.8773  48
  -5   0  10 5922.77 190.625  48
  -5   1   9 52.2184 11.0037  32
  -5   1   9 52.4279 11.3952  48
  -5   2   8 2184.60 75.7322  32
   5  -2  -8 2255.25 98.5897  76
  -5   2   8 2113.79 74.9020  48
   5  -3  -7 3364.05 114.083  97
   5  -3  -7 3434.78 135.334  85
  -5   3   7 3351.66 112.641  32
   5  -3  -7 3517.51 136.187  76
  -5   3   7 3369.02 113.635   4
   5  -4  -6 1736.12 83.7719  80
  -5   4   6 1662.41 60.8681   4
  -5   5   5 5679.26 180.950  41
  -5   5   5 5143.87 180.439  37
  -5   5   5 5560.97 180.431   4
  -5   6   4 896.877 37.7188  41
   5  -6  -4 956.511 36.7838  98
  -5   6   4 870.292 38.2548  37
   5  -6  -4 885.784 52.9461  89
  -5   6   4 955.955 37.7671  34
  -5   7   3 2667.72 88.6525  41
   5  -7  -3 2492.18 86.7368  98
   5  -7  -3 2437.74 103.170  89
  -5   8   2 1210.30 45.3333  41
  -5   9   1 934.236 35.2399  45
  -5   0  11 258.845 13.7025  48
   5  -1 -10 1576.28 59.4257  97
  -5   1  10 1677.45 57.6616  32
  -5   1  10 1729.97 57.9484  48
   5  -2  -9 3474.63 116.184  97
   5  -2  -9 3690.60 138.336  85
  -5   2   9 3484.85 114.514  32
  -5   2   9 3348.19 113.631  48
   5  -3  -8 119.626 13.8046  97
   5  -3  -8 146.201 28.1380  85
  -5   3   8 108.812 13.7439  32
  -5   3   8 95.5511 12.8983   4
   5  -4  -7 77.9217 23.9996  85
   5  -4  -7 70.0742 26.3583  80
  -5   4   7 91.4810 12.1216  32
  -5   4   7 87.4783 12.9663   4
   5  -5  -6 2720.84 108.295  80
  -5   5   6 2371.92 84.1469   4
  -5   6   5 68.9484 12.9012  41
   5  -6  -5 108.251 12.3446  98
  -5   6   5 86.7484 13.9158  37
   5  -6  -5 122.887 23.1556  89
  -5   6   5 99.3665 13.1760   4
  -5   7   4 1181.00 43.6669  41
   5  -7  -4 1173.04 42.4054  98
  -5   7   4 1052.99 43.5877  37
  -5   7   4 1047.39 41.7842  34
  -5   8   3 292.357 17.0360  41
   5  -8  -3 248.997 15.0309  98
  -5   9   2 148.876 11.6007  41
  -5   0  12 1507.18 49.7430  48
  -5   1  11 50.4866 8.55686  48
   5  -2 -10 1695.63 60.2699  97
  -5   2  10 1701.31 58.7387  32
  -5   2  10 1681.20 58.0921  48
   5  -3  -9 66.5487 12.1461  97
  -5   3   9 101.765 12.7648  32
   5  -4  -8 1198.78 46.1451  97
   5  -4  -8 1262.17 65.9844  85
  -5   4   8 1243.72 44.9675  32
  -5   4   8 1185.90 45.6755   4
   5  -5  -7 3.74377 19.2814  85
  -5   5   7 36.8655 11.6551   4
   5  -6  -6 1376.18 51.1324  98
  -5   6   6 1443.99 51.8324   4
  -5   7   5 429.593 22.8052  41
   5  -7  -5 492.825 22.2997  98
  -5   7   5 507.753 24.3332  37
  -5   7   5 504.352 23.5194  34
  -5   8   4 510.209 23.2989  41
   5  -8  -4 492.150 21.8281  98
  -5   9   3 13.5170 8.17127  41
  -5   1  12 1014.41 34.3965  48
  -5   2  11 1099.60 37.7357  32
  -5   2  11 1033.84 37.1370  48
  -5   3  10 93.5983 11.1318  32
   5  -4  -9 35.2728 10.5557  97
  -5   4   9 27.2186 9.93817  32
  -5   4   9 23.7952 9.92053   4
   5  -5  -8 2660.00 92.2425  97
  -5   5   8 2802.09 92.3709   4
   5  -6  -7 1166.75 41.6398  98
  -5   6   7 1045.52 41.9330   4
   5  -7  -6 1045.97 37.8564  98
  -5   7   6 957.736 38.5417  37
  -5   8   5 93.5905 11.1274  41
  -5   8   5 119.127 10.9178  34
  -5   9   4 131.476 10.3467  41
  -5   3  11 109.789 9.07001  32
  -5   4  10 308.927 15.4651  32
  -5   5   9 18.8629 9.07183   4
  -5   6   8 56.9128 10.2741   4
  -5   7   7 1600.63 55.8776   4
  -5   8   6 26.4658 7.90100  34
  -5   9   5 8.55105 6.06438  41
  -5   4  11 286.069 12.8310  32
  -5   5  10 37.1854 7.02260  32
  -5   6   9 1208.55 41.2062  34
  -5   6   9 1140.28 41.3876   4
  -5   7   8 420.640 17.9422  34
  -5   7   8 396.844 17.8181   4
  -5   8   7 328.748 14.8235  34
  -5   7   9 3905.88 124.935  34
  -6  -4  -2 26.4227 6.38289  35
  -6  -4  -2 26.1727 8.27773  28
  -6  -3  -3 604.186 24.8710  28
  -6  -2  -4 1177.48 42.6793  28
  -6  -1  -5 549.715 22.9828  28
  -6  -5   0 6526.42 208.490  35
  -6  -4  -1 539.011 23.3748  35
  -6  -4  -1 590.419 24.4959  28
  -6  -3  -2 1261.65 46.5077  35
  -6  -3  -2 1328.85 47.6686  28
  -6  -2  -3 1570.43 56.6064  28
  -6  -1  -4 2235.77 77.4557  28
  -6  -1  -4 2237.77 74.9416  46
  -6   0  -5 459.137 21.4776  28
  -6  -5   1 97.3680 9.36693  35
  -6  -5   1 73.7338 8.65277  47
  -6  -4   0 558.390 23.4108  35
  -6  -4   0 483.873 22.1865  47
  -6  -3  -1 1003.93 39.1103  35
  -6  -3  -1 1069.20 39.9026  28
  -6  -3  -1 956.492 37.7879  47
  -6  -2  -2 1294.94 49.3303  35
  -6  -2  -2 1389.08 51.0131  28
  -6  -1  -3 1529.28 57.3392  28
  -6  -1  -3 1536.68 54.0933  46
  -6   0  -4 32.1975 9.02653  46
  -6   0  -4 25.0335 11.6912  26
  -6   1  -5 86.3532 8.73523  46
  -6   1  -5 72.2150 12.2208  26
  -6   2  -6 216.947 13.0663  26
  -6  -5   2 3803.90 123.622  35
  -6  -5   2 3777.69 123.505  47
  -6  -4   1 304.443 17.2519  35
  -6  -4   1 297.465 16.9752  47
  -6  -3   0 1458.08 54.3172  35
  -6  -3   0 1471.43 53.2953  47
  -6  -2  -1 17.2510 11.1184  35
  -6  -2  -1 10.5702 9.81277  47
  -6  -1  -2 211.958 18.3045  28
  -6  -1  -2 248.662 16.1398  47
  -6  -1  -2 243.572 15.4723  46
   6   0   3 2542.45 92.0928  99
  -6   0  -3 2902.61 92.3193  46
  -6   1  -4 494.288 22.2179  46
  -6   1  -4 552.468 25.4609  26
  -6   2  -5 62.1016 8.32763  46
  -6   2  -5 78.6203 12.5054  26
  -6   3  -6 39.3354 8.16282  26
  -6  -5   3 117.621 10.6792  47
  -6  -4   2 1342.81 48.3074  35
  -6  -4   2 1271.87 47.8486  47
  -6  -3   1 1906.32 68.9309  35
  -6  -3   1 1942.41 68.2850  47
  -6  -2   0 53.5326 13.1742  35
  -6  -2   0 76.7389 12.3957  47
   6   1   1 4493.89 182.286  84
  -6  -1  -1 4915.58 159.674  47
  -6   0  -2 564.630 26.1466  46
  -6   1  -3 3079.03 100.317  46
  -6   1  -3 3086.63 102.373  26
  -6   2  -4 1811.32 61.5545  46
  -6   2  -4 1862.25 64.4406  26
   6  -3   5 2163.13 73.4421  38
  -6   3  -5 2278.14 76.3282  26
  -6  -5   4 859.659 30.6296  39
  -6  -5   4 833.488 31.7715  47
  -6  -4   3 1006.71 38.1418  39
  -6  -4   3 1128.82 40.6383  47
  -6  -3   2 711.532 30.8311  35
  -6  -3   2 688.602 30.8598  47
  -6  -2   1 38.5538 11.8893  41
  -6  -2   1 20.1773 11.0508  35
  -6  -2   1 1.01931 11.2689  47
  -6  -1   0 431.398 22.2194  41
  -6  -1   0 417.693 22.9939  47
  -6   0  -1 14647.7 466.213  46
   6  -1   2 401.113 36.2200  83
  -6   1  -2 392.120 21.3823  46
  -6   2  -3 7981.27 263.244  46
  -6   2  -3 8453.96 265.656  26
   6  -3   4 452.592 21.8216  99
  -6   3  -4 506.639 25.4730  26
   6  -4   5 993.561 36.2634  38
  -6   4  -5 1006.37 38.5085  26
   6  -4   5 1039.71 35.7593  25
  -6  -5   5 309.963 14.2153  39
  -6  -5   5 320.761 15.2140  47
  -6  -4   4 1032.35 39.3296  47
  -6  -3   3 1442.80 51.1961  39
  -6  -3   3 1421.45 53.2282  47
  -6  -2   2 1831.21 67.8897  35
  -6  -2   2 1855.49 67.3572  47
  -6  -2   2 1889.64 66.7112  41
  -6  -1   1 1458.89 54.3499  41
  -6  -1   1 1533.62 54.0791   3
  -6  -1   1 1390.44 55.1923  47
  -6   0   0 192.849 16.3831   3
  -6   0   0 157.696 14.6931  46
   6  -1   1 1277.25 72.3218  83
  -6   1  -1 1495.05 54.1248  46
  -6   2  -2 9050.12 295.891  46
  -6   2  -2 9680.28 297.735  26
  -6   3  -3 1811.65 65.5582  46
  -6   3  -3 1940.02 68.2157  26
  -6   4  -4 26.5771 11.9015  26
   6  -5   5 14.4944 5.90329  25
   6  -5   5 4.74737 6.11120  38
  -6   5  -5-5.36352 8.35199  26
  -6  -5   6 1490.10 49.9875  39
  -6  -4   5 774.821 29.3348  31
  -6  -3   4 987.751 37.6689  31
  -6  -3   4 1027.22 39.7122  47
  -6  -2   3 18.9062 11.4903  41
  -6  -2   3 16.1685 9.97960  39
  -6  -2   3 23.3297 11.9030  47
  -6  -1   2-0.97677 11.8287  41
  -6  -1   2 21.2476 9.57544  39
  -6  -1   2 38.6199 11.1641   3
  -6  -1   2 5.32044 11.5410  47
  -6   0   1 3973.80 137.104  41
  -6   0   1 4264.50 136.851   3
   6  -1   0 1181.48 68.8848  83
  -6   1   0 1291.50 50.0159  46
   6  -2   1 8105.16 304.944  83
  -6   2  -1 8903.89 281.951  46
   6  -3   2 347.486 34.4764  83
  -6   3  -2 337.381 19.9505  46
  -6   3  -2 409.841 23.2604  26
  -6   4  -3 164.501 16.5886  26
  -6   5  -4 508.027 23.6999  26
  -6  -4   6 2652.78 86.1636  39
  -6  -4   6 2548.81 85.8557  31
  -6  -3   5 608.145 25.3123  39
  -6  -3   5 544.031 24.4207  31
  -6  -2   4 6051.98 196.357  39
  -6  -2   4 6122.05 196.365  31
  -6  -2   4 5937.12 195.628  48
  -6  -2   4 6116.97 197.294  41
  -6  -1   3 205.740 15.8765  41
  -6  -1   3 163.278 14.1819  39
  -6  -1   3 155.144 14.0971   3
  -6  -1   3 173.124 15.1402  48
  -6  -1   3 218.889 16.3584  47
  -6   0   2 8107.85 255.599  41
  -6   0   2 7943.21 254.185  39
  -6   0   2 7795.92 254.436   3
  -6   0   2 7734.76 256.295  47
  -6   1   1 5838.04 194.058  41
  -6   1   1 6064.42 193.513   3
  -6   1   1 5894.91 193.991  46
  -6   2   0 3601.89 120.982   3
  -6   2   0 3852.46 122.708  46
   6  -3   1 57.3365 19.8006  91
  -6   3  -1 77.0051 13.2521  46
  -6   3  -1 78.6672 15.5510  26
   6  -4   2 3529.55 142.157  91
  -6   4  -2 3494.95 122.315  46
  -6   5  -3 202.646 16.7484  26
  -6   6  -4 3252.44 109.357  26
   6  -6   4 3379.96 107.793  25
  -6  -4   7 4.60177 6.34893  39
  -6  -4   7 18.1308 6.50392  31
  -6  -3   6 2294.13 76.7988  39
  -6  -3   6 2230.79 76.5623  31
  -6  -2   5 790.344 31.7735  39
  -6  -2   5 765.532 31.5865  31
  -6  -2   5 758.218 30.9293  48
  -6  -1   4 1156.96 45.3867  41
  -6  -1   4 1208.22 45.0420  39
  -6  -1   4 1198.96 44.0576  32
  -6  -1   4 1182.17 44.4120  48
  -6   0   3 122.792 14.4439  41
  -6   0   3 106.030 12.5706  39
  -6   0   3 137.142 13.6376  32
  -6   0   3 112.832 13.4543   3
  -6   0   3 120.148 13.5198  48
  -6   1   2 197.697 16.1164  41
  -6   1   2 152.745 13.8099  39
  -6   1   2 170.007 14.2549  48
  -6   1   2 180.385 15.7834   3
  -6   2   1 545.849 26.9030  41
  -6   2   1 610.958 26.6697   3
   6  -3   0 536.074 43.0267  79
  -6   3   0 675.709 30.6581  26
   6  -4   1 208.548 14.5091  93
   6  -4   1 198.739 27.9278  91
  -6   4  -1 203.708 15.9826  46
  -6   4  -1 239.738 18.9497  26
   6  -5   2 449.765 21.1091  93
  -6   5  -2 460.511 24.7297  26
  -6   6  -3 11.6615 10.3150  26
  -6  -4   8 509.301 19.5208  31
  -6  -3   7 2111.21 71.3439  39
  -6  -3   7 2123.19 71.5542  31
  -6  -2   6 709.748 30.1461  39
  -6  -2   6 748.199 30.4792  31
  -6  -2   6 713.115 29.6074  48
  -6  -2   6 795.868 30.2104  44
  -6  -1   5 1329.16 49.2479  39
  -6  -1   5 1311.52 49.1466  31
  -6  -1   5 1364.30 48.7762  48
  -6  -1   5 1312.97 48.8317  44
  -6   0   4 4395.69 143.277  41
  -6   0   4 4296.83 142.288  39
  -6   0   4 4359.53 141.856   3
  -6   0   4 4322.40 141.805  32
  -6   0   4 4177.15 141.820  48
  -6   1   3 11273.4 350.972  41
  -6   1   3 10824.4 349.723  39
  -6   1   3 11111.0 349.828   3
  -6   1   3 10793.1 349.396  32
  -6   1   3 10782.8 348.890  48
  -6   2   2 239.609 17.5824  41
  -6   2   2 213.427 16.2978   3
  -6   2   2 219.773 16.0379  32
  -6   3   1 36.4784 12.0333  41
   6  -3  -1 15.9531 17.8731  79
  -6   3   1 57.4794 12.0425   3
   6  -4   0 1166.93 45.3986  93
   6  -4   0 1078.85 64.1685  79
   6  -5   1 977.394 38.1849  93
  -6   5  -1 1088.39 41.6581  26
  -6   6  -2 2922.79 99.4742  26
  -6   7  -3 744.841 28.6823  26
  -6  -3   8 367.018 16.3945  31
  -6  -3   8 354.806 16.1849  44
  -6  -2   7 2821.10 92.4890  39
  -6  -2   7 2763.21 92.5636  31
  -6  -2   7 2745.06 92.0155  48
  -6  -2   7 2735.94 92.2931  44
  -6  -1   6 24.8841 9.78983  39
  -6  -1   6 39.8810 10.1719  31
  -6  -1   6 29.6633 11.1583  48
  -6  -1   6 26.6532 10.7562  44
  -6   0   5 1188.47 44.1719  41
  -6   0   5 1087.67 43.0157  39
  -6   0   5 1150.15 43.1453  32
  -6   0   5 1112.63 42.9956  48
  -6   1   4 2555.49 86.8272  41
  -6   1   4 2475.91 85.7819  39
  -6   1   4 2569.02 85.7973   3
  -6   1   4 2531.59 85.3593  32
  -6   1   4 2375.98 84.9244  48
  -6   2   3 962.107 38.0280  41
  -6   2   3 908.581 36.8237  39
  -6   2   3 906.929 36.3219  34
  -6   2   3 913.592 36.5389  32
  -6   2   3 897.623 37.0121   3
  -6   3   2 2564.25 88.5639  41
  -6   3   2 2565.20 87.7546  34
  -6   3   2 2508.51 87.1737   3
   6  -3  -2 2595.89 109.503  79
  -6   4   1 171.306 15.6258  41
   6  -4  -1 180.549 13.9601  93
  -6   4   1 192.101 15.8371  34
   6  -4  -1 158.258 25.9088  79
   6  -4  -1 120.687 23.1831  75
  -6   4   1 183.993 17.6497  26
   6  -5   0 500.215 24.5265  93
  -6   5   0 628.513 28.8250  26
   6  -6   1 938.764 37.3831  93
  -6   6  -1 1096.81 41.0199  26
  -6   7  -2 86.4600 11.0491  26
  -6  -3   9 3589.57 115.497  44
  -6  -2   8 61.9662 9.04968  31
  -6  -2   8 49.1572 8.89999  48
  -6  -2   8 42.9498 9.91243  44
  -6  -1   7 577.279 25.2439  39
  -6  -1   7 619.106 25.7685  31
  -6  -1   7 543.700 25.5591  48
  -6  -1   7 625.716 26.3033  44
  -6   0   6 1263.94 48.2203  39
  -6   0   6 1335.90 48.2437  32
  -6   0   6 1318.19 48.3771  48
  -6   0   6 1343.13 48.9636  44
  -6   1   5 629.812 27.9407  41
  -6   1   5 655.257 27.8455  39
  -6   1   5 604.686 27.6474  32
  -6   1   5 569.809 27.1092   3
  -6   1   5 659.957 27.5281  48
  -6   2   4 4184.52 137.259  41
  -6   2   4 4013.48 136.156  39
  -6   2   4 4053.01 135.807  32
  -6   2   4 4221.51 136.386   3
  -6   3   3 699.358 31.1367  41
  -6   3   3 662.993 29.9054  34
  -6   3   3 698.395 30.2833   3
   6  -3  -3 666.064 45.2895  75
  -6   4   2 421.368 22.5250  41
  -6   4   2 379.571 21.4393  34
   6  -4  -2 349.559 33.8151  75
  -6   5   1 4728.06 155.113  41
   6  -5  -1 4664.57 154.627  93
  -6   5   1 4482.98 154.384  34
  -6   5   1 5050.71 157.259  26
   6  -6   0 3633.49 125.774  93
  -6   6   0 4109.46 128.658  26
  -6   7  -1 276.399 17.5489  26
   6  -8   2 30.8074 5.16202  29
  -6  -2   9 1584.12 54.7830  48
  -6  -2   9 1687.28 55.5008  44
  -6  -1   8 2933.44 97.8879  48
  -6  -1   8 2967.50 98.2807  44
  -6   0   7 316.282 17.9088  32
  -6   0   7 338.593 19.0351  48
  -6   0   7 337.096 18.8391  44
  -6   1   6 139.350 13.1831  39
  -6   1   6 138.773 13.5422  32
  -6   1   6 119.762 13.4056  48
  -6   2   5 284.940 19.1608  41
  -6   2   5 325.143 19.2495  32
  -6   2   5 314.958 19.1993   3
  -6   3   4 2452.33 87.8693  41
  -6   3   4 2542.31 87.1263  34
  -6   3   4 2502.44 86.5799  32
  -6   3   4 2684.66 87.6159   3
  -6   4   3 853.721 35.4619  41
   6  -4  -3 699.108 47.9656  89
  -6   4   3 828.635 34.6930  34
  -6   4   3 837.077 33.8890   3
   6  -4  -3 809.520 50.7166  75
  -6   5   2 2.86648 11.4403  41
   6  -5  -2 6.60478 18.2287  89
  -6   5   2-0.88123 11.5514  34
  -6   6   1 165.326 13.8978  41
   6  -6  -1 163.563 13.0802  93
  -6   6   1 125.246 13.3904  34
  -6   6   1 174.778 16.5617  26
  -6   7   0 13.7160 11.1961  26
  -6   8  -1 1876.97 63.8487  26
  -6  -2  10 322.735 13.9090  44
  -6  -1   9 395.036 18.2541  48
  -6  -1   9 410.005 18.5846  44
  -6   0   8 6012.92 197.811  32
  -6   0   8 6281.40 198.355  48
  -6   0   8 6173.71 198.496  44
  -6   1   7 951.286 37.1756  32
  -6   1   7 927.406 36.7856  48
  -6   1   7 986.325 37.5001  44
  -6   2   6 3394.69 112.014  32
  -6   2   6 3316.91 112.126   3
  -6   3   5 97.2047 13.3979  41
  -6   3   5 69.0168 13.1829   3
  -6   3   5 97.5170 12.8538  34
  -6   3   5 82.5045 12.4281  32
  -6   4   4 6475.93 208.793  41
   6  -4  -4 6199.76 226.614  89
  -6   4   4 6246.27 207.845  34
  -6   4   4 6557.82 207.801   3
  -6   5   3 2163.52 76.5552  41
   6  -5  -3 2157.34 93.5727  89
  -6   5   3 2181.68 75.7922  34
  -6   6   2 1836.36 64.5885  41
   6  -6  -2 1844.60 63.7863  93
  -6   6   2 1754.51 63.7892  34
  -6   7   1 592.336 27.4743  26
  -6   8   0 1149.74 41.8283  26
  -6  -1  10 1870.15 63.3383  48
  -6  -1  10 1966.07 63.6790  44
  -6   0   9 38.0336 9.56984  48
  -6   0   9 42.9479 9.52979  44
  -6   1   8 1113.58 40.8947  32
  -6   1   8 1076.65 40.5527  48
  -6   2   7 88.7497 11.9811   3
  -6   2   7 91.4883 13.3438  32
  -6   3   6 255.609 17.1687  32
  -6   3   6 278.589 17.8842   3
  -6   4   5 19240.3 621.933  41
   6  -4  -5 19849.3 642.369  89
  -6   4   5 19260.6 621.237  34
  -6   4   5 20351.9 621.704   3
  -6   5   4 37.6587 11.4815  41
  -6   5   4 38.0471 10.9043   3
   6  -5  -4 23.5330 20.4687  89
  -6   5   4 33.7016 11.9408  34
  -6   6   3 3555.57 115.215  41
  -6   6   3 3311.00 113.863  34
  -6   7   2 16.7232 10.1499  41
  -6   8   1 1278.07 46.1599  26
  -6   0  10 3854.25 124.407  48
  -6   1   9 1341.44 47.3307  32
  -6   1   9 1339.54 47.3190  48
  -6   2   8 154.860 13.6587  32
  -6   3   7 4107.28 135.973  32
  -6   3   7 4175.25 136.137   3
  -6   4   6 7812.66 256.897  34
  -6   4   6 7817.90 256.259  32
  -6   4   6 8433.95 257.584   3
  -6   5   5 422.550 22.0903  41
   6  -5  -5 465.353 36.4735  89
  -6   5   5 440.176 22.6597  34
  -6   5   5 465.865 22.8461   3
  -6   6   4 598.727 26.9675  41
  -6   6   4 604.278 26.7044  34
  -6   7   3 320.619 18.3497  41
  -6   7   3 337.309 17.2346  34
  -6   8   2 25.9360 8.38725  41
  -6   0  11 262.785 11.4218  48
  -6   1  10 108.212 8.99816  32
  -6   1  10 95.6577 9.16333  48
  -6   2   9 2096.03 71.0594  32
  -6   3   8 8.62249 9.24463   3
  -6   3   8 21.9317 10.3113  32
  -6   4   7 6365.66 210.707  32
  -6   4   7 6775.92 211.569   3
   6  -5  -6 453.632 20.7701  98
  -6   5   6 450.045 22.3307   3
  -6   6   5 8150.43 260.094  41
   6  -6  -5 8104.07 259.363  98
  -6   6   5 8110.99 259.715  34
  -6   6   5 8033.48 258.947   3
  -6   7   4 52.5258 10.7651  41
  -6   7   4 41.4713 9.80160  34
  -6   8   3 12.1787 7.99884  41
  -6   9   2 43.9443 6.78489  26
  -6   1  11 406.469 15.7571  48
  -6   2  10 27.5799 7.63088  32
  -6   3   9 520.884 22.2258  32
  -6   4   8 3388.32 113.126  32
  -6   4   8 3526.93 113.723   3
   6  -5  -7 1338.35 48.1081  98
  -6   5   7 1330.44 48.0287  34
  -6   5   7 1361.61 48.5648   3
   6  -6  -6 150.553 11.6534  98
  -6   6   6 153.508 12.5991  34
  -6   6   6 173.696 12.4825   3
  -6   7   5 1076.80 39.1962  41
  -6   7   5 1043.21 38.7390  34
  -6   8   4-0.54066 7.37968  41
  -6   3  10 118.899 9.29842  32
  -6   4   9 344.550 15.3643  32
  -6   4   9 283.182 14.6433   3
  -6   5   8 69.0880 10.0270   3
  -6   5   8 49.7606 8.93752  34
  -6   6   7 382.109 18.1614  34
  -6   6   7 383.803 17.7009   3
  -6   7   6 49.6145 8.66338  34
  -6   8   5 201.177 11.0640  41
  -6   8   5 173.463 10.3841  34
  -6   4  10 408.172 16.5229  32
  -6   5   9 22.8527 6.19285   3
  -6   6   8 576.908 21.4604  34
  -6   6   8 502.463 20.8110   3
  -6   7   7 3535.55 108.170  34
  -6   7   7 3175.66 107.357   3
  -6   8   6 757.635 26.7501  34
  -6   6   9 16.4852 4.74032   3
  -7  -2  -1 989.163 34.6103  35
  -7  -2  -1 943.750 33.9869  47
  -7  -1  -2 1226.31 42.5602  35
  -7   0  -3 226.058 10.7045  46
  -7  -3   1 1875.31 62.6811  35
  -7  -3   1 1856.54 62.4588  47
  -7  -2   0 1067.20 38.4755  35
  -7  -2   0 1041.09 37.9296  47
  -7  -1  -1 959.672 35.3502  35
  -7  -1  -1 925.906 34.5216  47
  -7   0  -2 64.3156 8.73180  35
  -7   0  -2 60.2595 7.99902  47
  -7   0  -2 74.1641 7.86638  46
  -7   1  -3-3.02864 5.62224  47
  -7   1  -3-1.76038 5.72726  46
  -7  -3   2 646.755 24.7269  35
  -7  -3   2 630.597 24.8999  47
  -7  -2   1 505.953 21.7644  35
  -7  -2   1 462.614 21.4227  47
  -7  -1   0 1332.33 50.6239  35
  -7  -1   0 1492.59 50.6032  47
  -7   0  -1 24.9426 8.70265  47
  -7   0  -1 15.6082 7.61332  46
  -7   1  -2 386.772 18.8017  47
  -7   1  -2 437.039 18.6308  46
  -7   2  -3 315.854 14.9805  47
  -7   2  -3 334.034 14.8908  46
  -7  -3   3 440.585 19.0006  47
  -7  -2   2 219.462 13.6916  35
  -7  -2   2 202.910 13.6108  47
  -7  -1   1 1369.50 51.3196  35
  -7  -1   1 1491.42 51.2065  47
  -7  -1   1 1391.87 50.0551  41
  -7   0   0 177.311 13.7590  47
  -7   1  -1 1905.98 65.9979  47
  -7   1  -1 1896.02 65.2414  46
  -7   2  -2 182.141 11.9953  46
  -7   3  -3 69.8039 7.44571  46
  -7   3  -3 65.0515 9.56499  26
  -7  -3   4 266.145 12.5151  39
  -7  -2   3 665.448 27.2303  47
  -7  -1   2 691.760 29.8830  35
  -7  -1   2 700.397 29.5005  47
  -7  -1   2 748.486 29.5048  41
  -7   0   1 430.513 20.1303  41
  -7   0   1 392.000 20.6613  47
  -7   1   0 1461.28 53.1086  47
  -7   1   0 1453.55 51.9692  46
  -7   2  -1 4.97813 9.06223  46
  -7   3  -2 1240.34 43.7318  46
  -7   3  -2 1208.46 44.8177  26
  -7   4  -3 2901.86 93.1484  26
   7  -4   3 2771.67 91.0220  25
  -7  -3   5 522.621 20.2561  39
  -7  -2   4 108.267 9.59790  39
  -7  -1   3 0.73913 9.73098  41
  -7  -1   3 4.27349 7.95611  39
  -7  -1   3 0.75899 8.86321  47
  -7   0   2 9.42069 9.99081  41
  -7   0   2 8.32753 9.25378  47
  -7   1   1 1602.68 55.9839  41
  -7   1   1 1627.08 56.1034   3
  -7   1   1 1517.32 56.7370  47
  -7   1   1 1532.59 55.5734  46
  -7   2   0 2904.47 97.5556  46
  -7   3  -1 19.0705 8.78093  46
  -7   4  -2 3452.79 115.224  46
  -7   4  -2 3668.52 116.950  26
  -7  -3   6 158.982 8.99083  39
  -7  -2   5 2285.65 76.1265  39
  -7  -1   4 959.342 36.0101  39
  -7  -1   4 967.122 36.8412  41
  -7   0   3 4577.15 145.539  41
  -7   0   3 4254.07 144.177  39
  -7   0   3 4486.85 144.693   3
  -7   1   2 11.4455 10.0464  41
  -7   1   2 11.3740 11.7212   3
  -7   1   2 9.38562 9.69164  47
  -7   2   1 5396.69 175.753  41
  -7   2   1 5518.53 175.629   3
  -7   2   1 5306.95 175.950  46
  -7   3   0 2445.84 83.3187  46
  -7   4  -1 1087.48 39.6357  46
  -7   4  -1 1072.08 40.6108  26
  -7   5  -2 1545.90 53.7004  26
  -7  -2   6 8.18708 6.82905  39
  -7  -1   5 114.415 11.0195  41
  -7  -1   5 104.638 10.6126  39
  -7   0   4 939.350 38.2532  41
  -7   0   4 1015.95 38.0056  39
  -7   0   4 1044.46 37.6258   3
  -7   1   3 5.85196 10.7331  41
  -7   1   3-3.01525 11.1498   3
  -7   2   2 2637.63 87.8793  41
  -7   2   2 2693.34 87.8094   3
  -7   2   2 2416.67 87.1948  46
  -7   3   1 814.637 32.3253  41
  -7   3   1 797.896 31.8341   3
  -7   3   1 810.525 32.8336  46
  -7   4   0 979.045 37.3188  46
  -7   5  -1 2.20062 7.00953  46
  -7   5  -1-2.78468 9.45128  26
  -7   6  -2 1006.49 35.7109  26
  -7  -2   7 1831.87 60.8268  39
  -7  -1   6 801.097 30.2378  39
  -7  -1   6 781.251 29.8110  48
  -7   0   5 3401.99 110.987  41
  -7   0   5 3310.93 110.611  39
  -7   0   5 3322.13 110.032  48
  -7   1   4 627.609 26.9988  41
  -7   1   4 581.500 26.4107   3
  -7   2   3 11811.8 381.127  41
  -7   2   3 12091.3 380.774   3
  -7   3   2 7104.96 228.508  41
  -7   3   2 7063.15 227.889   3
  -7   4   1 397.016 20.1659  46
  -7   5   0 54.8572 8.84658  46
  -7   5   0 69.1265 11.0157  26
  -7   6  -1 222.230 13.3438  26
  -7  -1   7 428.391 17.7088  39
  -7  -1   7 376.737 17.3314  48
  -7   0   6 330.652 16.4535  39
  -7   0   6 265.668 15.6748  48
  -7   1   5 223.374 15.0536  41
  -7   1   5 223.618 14.5314   3
  -7   1   5 229.377 14.7383  32
  -7   1   5 218.449 14.1467  48
  -7   2   4 640.558 28.6520  41
  -7   2   4 678.648 28.4237   3
  -7   3   3 144.749 14.1042  41
  -7   3   3 155.149 14.7510   3
  -7   4   2 3.85399 9.73039  41
  -7   5   1 422.469 19.9704  46
  -7   5   1 422.209 20.8746  26
  -7   6   0 55.5477 9.78589  26
  -7  -1   8 4566.85 146.095  48
  -7   0   7 91.7636 9.81123  48
  -7   1   6 55.8853 10.4583  32
  -7   1   6 33.2076 9.19472  48
  -7   2   5 1989.07 71.6563  41
  -7   2   5 2150.58 71.6530   3
  -7   2   5 2107.03 71.3637  32
  -7   3   4 2999.47 100.798  41
  -7   3   4 3112.90 100.524   3
  -7   3   4 2901.16 99.2717  32
  -7   4   3 1658.36 60.2849  41
  -7   4   3 1743.94 59.5138   3
  -7   5   2 322.350 17.3641  41
  -7   6   1 32.5681 8.01842  46
  -7   6   1 19.0975 9.15852  26
  -7   7   0 1252.64 43.3230  26
  -7   0   8 11.5214 6.98486  48
  -7   1   7 1411.28 50.0618  32
  -7   1   7 1470.34 49.9756  48
  -7   2   6 213.922 13.7105   3
  -7   2   6 203.445 14.1742  32
  -7   3   5 52.4132 10.7710  41
  -7   3   5 38.6991 9.66648  32
  -7   3   5 52.9560 11.4006   3
  -7   4   4 147.050 13.6368  41
  -7   4   4 122.295 12.6113  34
  -7   4   4 154.394 13.1694   3
  -7   5   3 23.6783 10.0675  41
  -7   6   2 77.5601 9.66978  41
  -7   6   2 59.6553 10.1879  26
  -7   7   1 188.569 11.8296  26
  -7   0   9-8.34879 5.36235  48
  -7   1   8 4.51218 7.23865  32
  -7   1   8 5.70036 6.97285  48
  -7   2   7 36.8351 9.21321  32
  -7   2   7 33.2897 7.69391   3
  -7   3   6 1782.25 60.6651   3
  -7   3   6 1727.52 60.2008  32
  -7   4   5 1424.79 50.2479  41
  -7   4   5 1351.11 49.2588  34
  -7   4   5 1418.41 49.8343   3
  -7   5   4 4.88935 9.57503  41
  -7   5   4 6.37055 9.06385  34
  -7   5   4 10.6046 8.49563   3
  -7   6   3 77.4140 10.0980  41
  -7   7   2 733.732 27.6418  41
  -7   7   2 789.527 28.6598  26
  -7   1   9 2265.70 72.3534  32
  -7   1   9 2169.41 72.2645  48
  -7   2   8 18.6844 7.46363  32
  -7   3   7 2544.99 84.0049   3
  -7   3   7 2519.96 83.9077  32
  -7   4   6 235.591 14.7771   3
  -7   5   5 643.842 26.1359  41
  -7   5   5 669.126 26.0640  34
  -7   5   5 613.903 25.3345   3
  -7   6   4 2419.29 79.5919  41
  -7   6   4 2344.77 79.0695  34
  -7   7   3 439.804 18.3216  41
  -7   2   9 388.386 15.9422  32
  -7   3   8 646.459 24.7013   3
  -7   3   8 685.692 25.2850  32
  -7   4   7 7.70542 7.40902  32
  -7   4   7 21.5659 7.74515   3
  -7   5   6 1489.57 52.0596  34
  -7   5   6 1555.74 52.3828   3
  -7   6   5 2767.46 90.8407  41
  -7   6   5 2751.40 90.5794  34
  -7   7   4 1220.08 42.0224  41
  -7   3   9 193.721 10.0441  32
  -7   4   8 746.560 26.0571  32
  -7   4   8 684.823 25.8632   3
  -7   5   7 1020.14 35.8371   3
  -7   6   6 2282.33 68.9549  34
  -7   6   6 1923.37 68.0494   3
  -7   7   5 189.809 10.0365  41
  -7   5   8 448.382 16.8553   3
  -8   1   2 330.795 14.3527  41
  -8   1   3 2009.37 66.6526  41
  -8   2   2 2213.82 72.8227  41
  -8   3   1 76.6515 6.82686  46
  -8   1   4 310.751 14.1867  41
  -8   2   3 301.630 14.1089  41
  -8   3   2 264.843 12.3604  41
  -8   3   2 245.785 12.1327  46
  -8   1   5 1431.63 48.1629  41
  -8   2   4 1930.58 61.7046  41
  -8   2   4 1768.74 61.0348   3
  -8   3   3-6.61692 6.38934  41
  -8   3   3 6.01797 5.15871   3
  -8   4   2 3810.59 122.477  46
  -8   2   5 367.111 15.7052  41
  -8   2   5 380.120 15.1864   3
  -8   3   4 9.64271 6.41346  41
  -8   3   4 28.3683 6.46647   3
  -8   4   3 1012.27 32.9771  41
  -8   4   3 992.754 32.7142  46
  -8   3   5 90.3286 7.62316  41
  -8   3   5 90.5408 7.29906   3
  -8   4   4 1447.60 49.1430   3
  -8   4   4 1417.12 49.2078  46
  -8   4   5 8.34740 3.75813   3
   0   0   0    0.00    0.00   0

TITL PA85 in P-1
REM P-1 (#2 in standard setting)
CELL 1.54184   6.632642   8.948771  10.546779  91.6811 105.2576 101.5621
ZERR    4.00   0.000150   0.000203   0.000251   0.0019   0.0020   0.0019
LATT  1
SFAC C N O P
UNIT 36.00 16.00 20.00 4.00
TREF
HKLF 4
END
;
_shelx_hkl_checksum                42405
_olex2_submission_special_instructions  'No special instructions were received'
_oxdiff_exptl_absorpt_empirical_details
;
Empirical correction (ABSPACK) includes:
- Absorption correction using spherical harmonics
- Frame scaling
;
_oxdiff_exptl_absorpt_empirical_full_max  2.130
_oxdiff_exptl_absorpt_empirical_full_min  0.756
