# Supplementary material for: Synthesis of ([1,2,4]triazolo[4,3-a]pyridin-3-ylmethyl)phosphonates and their benzo derivatives via 5-exo-dig cyclization
Source: Beilstein J Org Chem. 2019 Jul 12;15:1563–8. doi: 10.3762/bjoc.15.159 (PMC6633597; doi:10.3762/bjoc.15.159)
Supplement: File 4 — Crystallographic data for compound 14b (CCDC 1876879). [file Beilstein_J_Org_Chem-15-1563-s004.cif]

data_pa75
_audit_creation_date               2018-10-17
_audit_creation_method
;
Olex2 1.2
(compiled 2018.05.29 svn.r3508 for OlexSys, GUI svn.r5506)
;
_shelx_SHELXL_version_number       '2018/1'
_audit_contact_author_address      ?
_audit_contact_author_email        ?
_audit_contact_author_name         ''
_audit_contact_author_phone        ?
_publ_contact_author_id_orcid      ?
_publ_section_references
;
Dolomanov, O.V., Bourhis, L.J., Gildea, R.J, Howard, J.A.K. & Puschmann, H.
 (2009), J. Appl. Cryst. 42, 339-341.

Sheldrick, G.M. (2015). Acta Cryst. A71, 3-8.

Sheldrick, G.M. (2015). Acta Cryst. C71, 3-8.
;
_chemical_name_common              ?
_chemical_name_systematic          ?
_chemical_formula_moiety           'C17 H22 N3 O3 P'
_chemical_formula_sum              'C17 H22 N3 O3 P'
_chemical_formula_weight           347.34
_chemical_melting_point            ?
_chemical_oxdiff_formula           'C17 H22 N3 O3 P'
loop_
  _atom_type_symbol
  _atom_type_description
  _atom_type_scat_dispersion_real
  _atom_type_scat_dispersion_imag
  _atom_type_scat_source
 'C' 'C' 0.0033 0.0016 'International Tables Vol C Tables 4.2.6.8 and 6.1.1.4'
 'H' 'H' 0.0000 0.0000 'International Tables Vol C Tables 4.2.6.8 and 6.1.1.4'
 'N' 'N' 0.0061 0.0033 'International Tables Vol C Tables 4.2.6.8 and 6.1.1.4'
 'O' 'O' 0.0106 0.0060 'International Tables Vol C Tables 4.2.6.8 and 6.1.1.4'
 'P' 'P' 0.1023 0.0942 'International Tables Vol C Tables 4.2.6.8 and 6.1.1.4'

_shelx_space_group_comment
;
The symmetry employed for this shelxl refinement is uniquely defined
by the following loop, which should always be used as a source of
symmetry information in preference to the above space-group names.
They are only intended as comments.
;
_space_group_crystal_system        'triclinic'
_space_group_IT_number             2
_space_group_name_H-M_alt          'P -1'
_space_group_name_Hall             '-P 1'
loop_
  _space_group_symop_operation_xyz
 'x, y, z'
 '-x, -y, -z'

_cell_length_a                     8.2122(7)
_cell_length_b                     9.2282(7)
_cell_length_c                     12.0429(9)
_cell_angle_alpha                  87.574(6)
_cell_angle_beta                   87.187(6)
_cell_angle_gamma                  71.195(7)
_cell_volume                       862.56(12)
_cell_formula_units_Z              2
_cell_measurement_reflns_used      2666
_cell_measurement_temperature      293(2)
_cell_measurement_theta_max        30.6050
_cell_measurement_theta_min        3.0830
_shelx_estimated_absorpt_T_max     ?
_shelx_estimated_absorpt_T_min     ?
_exptl_absorpt_coefficient_mu      0.180
_exptl_absorpt_correction_T_max    1.00000
_exptl_absorpt_correction_T_min    0.90448
_exptl_absorpt_correction_type     multi-scan
_exptl_absorpt_process_details
;
CrysAlisPro, Agilent Technologies,
Version 1.171.36.32 (release 02-08-2013 CrysAlis171 .NET)
(compiled Aug  2 2013,16:46:58)
Empirical absorption correction using spherical harmonics,
 implemented in SCALE3 ABSPACK scaling algorithm.
;
_exptl_absorpt_special_details     ?
_exptl_crystal_colour              ''
_exptl_crystal_density_diffrn      1.337
_exptl_crystal_density_meas        ?
_exptl_crystal_density_method      ?
_exptl_crystal_description         ''
_exptl_crystal_F_000               368
_exptl_crystal_size_max            ?
_exptl_crystal_size_mid            ?
_exptl_crystal_size_min            ?
_exptl_transmission_factor_max     ?
_exptl_transmission_factor_min     ?
_diffrn_reflns_av_R_equivalents    0.0256
_diffrn_reflns_av_unetI/netI       0.0458
_diffrn_reflns_Laue_measured_fraction_full  0.999
_diffrn_reflns_Laue_measured_fraction_max  0.999
_diffrn_reflns_limit_h_max         10
_diffrn_reflns_limit_h_min         -8
_diffrn_reflns_limit_k_max         11
_diffrn_reflns_limit_k_min         -8
_diffrn_reflns_limit_l_max         14
_diffrn_reflns_limit_l_min         -15
_diffrn_reflns_number              6987
_diffrn_reflns_point_group_measured_fraction_full  0.999
_diffrn_reflns_point_group_measured_fraction_max  0.999
_diffrn_reflns_theta_full          25.242
_diffrn_reflns_theta_max           27.499
_diffrn_reflns_theta_min           2.844
_diffrn_ambient_temperature        293(2)
_diffrn_detector_area_resol_mean   16.2096
_diffrn_measured_fraction_theta_full  0.999
_diffrn_measured_fraction_theta_max  0.999
_diffrn_measurement_details
;
#__ type_ start__ end____ width___ exp.time_
  1 omega  -44.00   36.00   1.0000    9.0700
omega____ theta____ kappa____ phi______ frames
    -       23.3616  -57.0000   90.0000 80

#__ type_ start__ end____ width___ exp.time_
  2 omega   22.00   65.00   1.0000    9.0700
omega____ theta____ kappa____ phi______ frames
    -       23.3616  -99.0000 -120.0000 43

#__ type_ start__ end____ width___ exp.time_
  3 omega   46.00   91.00   1.0000    9.0700
omega____ theta____ kappa____ phi______ frames
    -       23.3616 -178.0000  120.0000 45

#__ type_ start__ end____ width___ exp.time_
  4 omega  -21.00   65.00   1.0000    9.0700
omega____ theta____ kappa____ phi______ frames
    -       23.3616  -99.0000  -30.0000 86

#__ type_ start__ end____ width___ exp.time_
  5 omega   33.00   65.00   1.0000    9.0700
omega____ theta____ kappa____ phi______ frames
    -       23.3616  -99.0000  120.0000 32

#__ type_ start__ end____ width___ exp.time_
  6 omega  -20.00   96.00   1.0000    9.0700
omega____ theta____ kappa____ phi______ frames
    -       23.3616   19.0000  -90.0000 116
;
_diffrn_measurement_device_type    'Xcalibur, Eos'
_diffrn_measurement_method         '\w scans'
_diffrn_orient_matrix_UB_11        0.0168366000
_diffrn_orient_matrix_UB_12        0.0121139000
_diffrn_orient_matrix_UB_13        -0.0573760000
_diffrn_orient_matrix_UB_21        -0.0516610000
_diffrn_orient_matrix_UB_22        0.0778878000
_diffrn_orient_matrix_UB_23        0.0038874000
_diffrn_orient_matrix_UB_31        0.0733794000
_diffrn_orient_matrix_UB_32        0.0196158000
_diffrn_orient_matrix_UB_33        0.0131508000
_diffrn_radiation_monochromator    graphite
_diffrn_radiation_type             MoK\a
_diffrn_radiation_wavelength       0.71073
_diffrn_source                     'Enhance (Mo) X-ray Source'
_reflns_Friedel_coverage           0.000
_reflns_Friedel_fraction_full      .
_reflns_Friedel_fraction_max       .
_reflns_number_gt                  3363
_reflns_number_total               3959
_reflns_odcompleteness_completeness  99.89
_reflns_odcompleteness_iscentric   1
_reflns_odcompleteness_theta       28.51
_reflns_special_details
;
 Reflections were merged by SHELXL according to the crystal
 class for the calculation of statistics and refinement.
 
 Structure factors included contributions from the .fab file.
 
 _reflns_Friedel_fraction is defined as the number of unique
 Friedel pairs measured divided by the number that would be
 possible theoretically, ignoring centric projections and
 systematic absences.
;
_reflns_threshold_expression       'I > 2\s(I)'
_computing_cell_refinement
;
CrysAlisPro, Agilent Technologies,
Version 1.171.36.32 (release 02-08-2013 CrysAlis171 .NET)
(compiled Aug  2 2013,16:46:58)
;
_computing_data_collection
;
CrysAlisPro, Agilent Technologies,
Version 1.171.36.32 (release 02-08-2013 CrysAlis171 .NET)
(compiled Aug  2 2013,16:46:58)
;
_computing_data_reduction
;
CrysAlisPro, Agilent Technologies,
Version 1.171.36.32 (release 02-08-2013 CrysAlis171 .NET)
(compiled Aug  2 2013,16:46:58)
;
_computing_molecular_graphics      'Olex2 (Dolomanov et al., 2009)'
_computing_publication_material    'Olex2 (Dolomanov et al., 2009)'
_computing_structure_refinement    'ShelXL (Sheldrick, 2015)'
_computing_structure_solution      'ShelXT (Sheldrick, 2015)'
_refine_diff_density_max           0.349
_refine_diff_density_min           -0.494
_refine_diff_density_rms           0.054
_refine_ls_extinction_coef         .
_refine_ls_extinction_method       none
_refine_ls_goodness_of_fit_ref     1.051
_refine_ls_hydrogen_treatment      constr
_refine_ls_matrix_type             full
_refine_ls_number_parameters       221
_refine_ls_number_reflns           3959
_refine_ls_number_restraints       0
_refine_ls_R_factor_all            0.0479
_refine_ls_R_factor_gt             0.0388
_refine_ls_restrained_S_all        1.051
_refine_ls_shift/su_max            0.000
_refine_ls_shift/su_mean           0.000
_refine_ls_structure_factor_coef   Fsqd
_refine_ls_weighting_details      
 'w=1/[\s^2^(Fo^2^)+(0.0373P)^2^+0.3041P] where P=(Fo^2^+2Fc^2^)/3'
_refine_ls_weighting_scheme        calc
_refine_ls_wR_factor_gt            0.0909
_refine_ls_wR_factor_ref           0.0983
_refine_special_details            ?
_olex2_refinement_description
;
1. Fixed Uiso
 At 1.2 times of:
  All C(H) groups, All C(H,H) groups
 At 1.5 times of:
  All C(H,H,H) groups
2.a Ternary CH refined with riding coordinates:
 C00D(H00D), C00L(H00L)
2.b Secondary CH2 refined with riding coordinates:
 C00C(H00A,H00B)
2.c Aromatic/amide H refined with riding coordinates:
 C009(H009), C00E(H00E), C00F(H00F), C00H(H00H), C00I(H00I), C00J(H00J)
2.d Idealised Me refined as rotating group:
 C00K(H00C,H00G,H00K), C00M(H00M,H00N,H00O), C00N(H00P,H00Q,H00R), C00O(H00S,
 H00T,H00U)
;
_atom_sites_solution_hydrogens     geom
_atom_sites_solution_primary       dual
_atom_sites_solution_secondary     ?
loop_
  _atom_site_label
  _atom_site_type_symbol
  _atom_site_fract_x
  _atom_site_fract_y
  _atom_site_fract_z
  _atom_site_U_iso_or_equiv
  _atom_site_adp_type
  _atom_site_occupancy
  _atom_site_site_symmetry_order
  _atom_site_calc_flag
  _atom_site_refinement_flags_posn
  _atom_site_refinement_flags_adp
  _atom_site_refinement_flags_occupancy
  _atom_site_disorder_assembly
  _atom_site_disorder_group
 P001 P 0.18217(5) 0.68758(5) 0.20282(3) 0.01374(11) Uani 1 1 d . . . . .
 O002 O 0.08911(13) 0.59187(13) 0.14048(9) 0.0173(2) Uani 1 1 d . . . . .
 O003 O 0.32124(12) 0.70410(12) 0.11314(9) 0.0151(2) Uani 1 1 d . . . . .
 O004 O 0.06758(13) 0.83043(13) 0.24996(9) 0.0191(2) Uani 1 1 d . . . . .
 N005 N 0.37739(15) 0.71403(15) 0.45084(10) 0.0141(3) Uani 1 1 d . . . . .
 N006 N 0.66093(16) 0.63021(16) 0.43284(11) 0.0191(3) Uani 1 1 d . . . . .
 N007 N 0.59399(16) 0.55746(16) 0.35723(11) 0.0191(3) Uani 1 1 d . . . . .
 C008 C 0.42606(19) 0.60883(18) 0.36852(12) 0.0155(3) Uani 1 1 d . . . . .
 C009 C 0.67404(19) 0.85090(18) 0.60987(13) 0.0176(3) Uani 1 1 d . . . . .
 H009 H 0.781020 0.795066 0.579350 0.021 Uiso 1 1 calc R . . . .
 C00A C 0.52435(19) 0.82857(18) 0.57381(12) 0.0151(3) Uani 1 1 d . . . . .
 C00B C 0.52933(18) 0.72395(18) 0.48808(12) 0.0152(3) Uani 1 1 d . . . . .
 C00C C 0.30796(19) 0.55515(18) 0.30428(13) 0.0161(3) Uani 1 1 d . . . . .
 H00A H 0.229404 0.526295 0.356606 0.019 Uiso 1 1 calc R . . . .
 H00B H 0.375865 0.463339 0.266327 0.019 Uiso 1 1 calc R . . . .
 C00D C -0.06845(18) 0.56552(18) 0.18835(13) 0.0165(3) Uani 1 1 d . . . . .
 H00D H -0.102295 0.618791 0.258687 0.020 Uiso 1 1 calc R . . . .
 C00E C 0.5015(2) 1.04053(19) 0.73582(13) 0.0194(3) Uani 1 1 d . . . . .
 H00E H 0.494387 1.111698 0.789786 0.023 Uiso 1 1 calc R . . . .
 C00F C 0.3537(2) 1.01946(18) 0.70104(13) 0.0181(3) Uani 1 1 d . . . . .
 H00F H 0.247396 1.076420 0.731860 0.022 Uiso 1 1 calc R . . . .
 C00G C 0.36192(19) 0.91296(18) 0.61961(13) 0.0154(3) Uani 1 1 d . . . . .
 C00H C 0.21658(19) 0.79504(18) 0.49754(13) 0.0171(3) Uani 1 1 d . . . . .
 H00H H 0.116777 0.782889 0.472106 0.021 Uiso 1 1 calc R . . . .
 C00I C 0.20875(19) 0.89053(18) 0.57961(13) 0.0177(3) Uani 1 1 d . . . . .
 H00I H 0.102082 0.943893 0.611799 0.021 Uiso 1 1 calc R . . . .
 C00J C 0.6626(2) 0.95525(19) 0.69029(13) 0.0193(3) Uani 1 1 d . . . . .
 H00J H 0.762044 0.969378 0.714603 0.023 Uiso 1 1 calc R . . . .
 C00K C -0.20765(19) 0.63038(19) 0.10597(14) 0.0189(3) Uani 1 1 d . . . . .
 H00C H -0.220273 0.736203 0.090150 0.028 Uiso 1 1 calc GR . . . .
 H00G H -0.314395 0.621905 0.136728 0.028 Uiso 1 1 calc GR . . . .
 H00K H -0.177006 0.574374 0.038538 0.028 Uiso 1 1 calc GR . . . .
 C00L C 0.2677(2) 0.78245(18) 0.00521(13) 0.0170(3) Uani 1 1 d . . . . .
 H00L H 0.160789 0.766214 -0.014793 0.020 Uiso 1 1 calc R . . . .
 C00M C -0.0274(2) 0.39567(19) 0.20939(15) 0.0229(4) Uani 1 1 d . . . . .
 H00M H 0.005083 0.343825 0.140317 0.034 Uiso 1 1 calc GR . . . .
 H00N H -0.126938 0.375100 0.242050 0.034 Uiso 1 1 calc GR . . . .
 H00O H 0.065956 0.359823 0.259213 0.034 Uiso 1 1 calc GR . . . .
 C00N C 0.4079(2) 0.7071(2) -0.07877(14) 0.0239(4) Uani 1 1 d . . . . .
 H00P H 0.513333 0.721967 -0.059525 0.036 Uiso 1 1 calc GR . . . .
 H00Q H 0.376388 0.751728 -0.151252 0.036 Uiso 1 1 calc GR . . . .
 H00R H 0.423397 0.599454 -0.079145 0.036 Uiso 1 1 calc GR . . . .
 C00O C 0.2361(2) 0.9520(2) 0.01373(15) 0.0262(4) Uani 1 1 d . . . . .
 H00S H 0.153028 0.991563 0.072972 0.039 Uiso 1 1 calc GR . . . .
 H00T H 0.193247 1.003103 -0.055087 0.039 Uiso 1 1 calc GR . . . .
 H00U H 0.342020 0.969328 0.028729 0.039 Uiso 1 1 calc GR . . . .

loop_
  _atom_site_aniso_label
  _atom_site_aniso_U_11
  _atom_site_aniso_U_22
  _atom_site_aniso_U_33
  _atom_site_aniso_U_23
  _atom_site_aniso_U_13
  _atom_site_aniso_U_12
 P001 0.01205(19) 0.0144(2) 0.0138(2) -0.00123(15) 0.00053(14) -0.00285(15)
 O002 0.0141(5) 0.0220(6) 0.0171(6) -0.0048(5) 0.0040(4) -0.0079(4)
 O003 0.0132(5) 0.0174(6) 0.0140(5) 0.0031(4) -0.0019(4) -0.0042(4)
 O004 0.0163(5) 0.0173(6) 0.0214(6) -0.0046(5) 0.0001(4) -0.0017(4)
 N005 0.0129(6) 0.0141(7) 0.0131(6) 0.0005(5) 0.0015(5) -0.0016(5)
 N006 0.0150(6) 0.0220(7) 0.0156(7) -0.0015(6) -0.0018(5) 0.0006(5)
 N007 0.0159(6) 0.0215(7) 0.0152(7) -0.0002(6) -0.0009(5) 0.0007(5)
 C008 0.0158(7) 0.0150(8) 0.0118(7) 0.0009(6) 0.0009(6) 0.0003(6)
 C009 0.0137(7) 0.0177(8) 0.0177(8) 0.0031(6) -0.0015(6) -0.0001(6)
 C00A 0.0159(7) 0.0142(7) 0.0125(7) 0.0033(6) -0.0005(6) -0.0015(6)
 C00B 0.0124(7) 0.0166(8) 0.0138(7) 0.0034(6) -0.0007(5) -0.0012(6)
 C00C 0.0181(7) 0.0153(8) 0.0133(7) -0.0006(6) 0.0019(6) -0.0034(6)
 C00D 0.0130(7) 0.0206(8) 0.0160(8) -0.0016(6) 0.0033(6) -0.0059(6)
 C00E 0.0252(8) 0.0143(8) 0.0171(8) -0.0002(6) -0.0012(6) -0.0042(6)
 C00F 0.0194(8) 0.0154(8) 0.0166(8) 0.0016(6) 0.0019(6) -0.0022(6)
 C00G 0.0165(7) 0.0137(7) 0.0139(7) 0.0038(6) 0.0003(6) -0.0027(6)
 C00H 0.0119(7) 0.0190(8) 0.0188(8) -0.0003(6) 0.0035(6) -0.0033(6)
 C00I 0.0137(7) 0.0181(8) 0.0185(8) -0.0003(6) 0.0041(6) -0.0020(6)
 C00J 0.0195(8) 0.0177(8) 0.0204(8) 0.0032(7) -0.0048(6) -0.0052(6)
 C00K 0.0156(7) 0.0196(8) 0.0206(8) 0.0000(7) -0.0003(6) -0.0045(6)
 C00L 0.0176(7) 0.0185(8) 0.0148(8) 0.0041(6) -0.0041(6) -0.0056(6)
 C00M 0.0178(8) 0.0213(9) 0.0283(9) 0.0033(7) -0.0008(7) -0.0051(6)
 C00N 0.0274(9) 0.0229(9) 0.0174(8) 0.0037(7) 0.0018(7) -0.0035(7)
 C00O 0.0351(10) 0.0177(9) 0.0230(9) 0.0030(7) -0.0017(7) -0.0051(7)

_geom_special_details
;
 All esds (except the esd in the dihedral angle between two l.s. planes)
 are estimated using the full covariance matrix.  The cell esds are taken
 into account individually in the estimation of esds in distances, angles
 and torsion angles; correlations between esds in cell parameters are only
 used when they are defined by crystal symmetry.  An approximate (isotropic)
 treatment of cell esds is used for estimating esds involving l.s. planes.
;
loop_
  _geom_bond_atom_site_label_1
  _geom_bond_atom_site_label_2
  _geom_bond_distance
  _geom_bond_site_symmetry_2
  _geom_bond_publ_flag
 P001 O002 1.5733(11) . ?
 P001 O003 1.5720(11) . ?
 P001 O004 1.4686(11) . ?
 P001 C00C 1.7991(16) . ?
 O002 C00D 1.4776(17) . ?
 O003 C00L 1.4755(18) . ?
 N005 C008 1.370(2) . ?
 N005 C00B 1.3779(18) . ?
 N005 C00H 1.3948(19) . ?
 N006 N007 1.3859(18) . ?
 N006 C00B 1.317(2) . ?
 N007 C008 1.3080(19) . ?
 C008 C00C 1.483(2) . ?
 C009 H009 0.9300 . ?
 C009 C00A 1.402(2) . ?
 C009 C00J 1.373(2) . ?
 C00A C00B 1.433(2) . ?
 C00A C00G 1.409(2) . ?
 C00C H00A 0.9700 . ?
 C00C H00B 0.9700 . ?
 C00D H00D 0.9800 . ?
 C00D C00K 1.506(2) . ?
 C00D C00M 1.506(2) . ?
 C00E H00E 0.9300 . ?
 C00E C00F 1.377(2) . ?
 C00E C00J 1.402(2) . ?
 C00F H00F 0.9300 . ?
 C00F C00G 1.402(2) . ?
 C00G C00I 1.447(2) . ?
 C00H H00H 0.9300 . ?
 C00H C00I 1.337(2) . ?
 C00I H00I 0.9300 . ?
 C00J H00J 0.9300 . ?
 C00K H00C 0.9600 . ?
 C00K H00G 0.9600 . ?
 C00K H00K 0.9600 . ?
 C00L H00L 0.9800 . ?
 C00L C00N 1.503(2) . ?
 C00L C00O 1.509(2) . ?
 C00M H00M 0.9600 . ?
 C00M H00N 0.9600 . ?
 C00M H00O 0.9600 . ?
 C00N H00P 0.9600 . ?
 C00N H00Q 0.9600 . ?
 C00N H00R 0.9600 . ?
 C00O H00S 0.9600 . ?
 C00O H00T 0.9600 . ?
 C00O H00U 0.9600 . ?

loop_
  _geom_angle_atom_site_label_1
  _geom_angle_atom_site_label_2
  _geom_angle_atom_site_label_3
  _geom_angle
  _geom_angle_site_symmetry_1
  _geom_angle_site_symmetry_3
  _geom_angle_publ_flag
 O002 P001 C00C 104.55(7) . . ?
 O003 P001 O002 102.26(6) . . ?
 O003 P001 C00C 103.24(6) . . ?
 O004 P001 O002 115.04(6) . . ?
 O004 P001 O003 116.29(6) . . ?
 O004 P001 C00C 113.86(7) . . ?
 C00D O002 P001 121.40(9) . . ?
 C00L O003 P001 120.17(9) . . ?
 C008 N005 C00B 104.97(12) . . ?
 C008 N005 C00H 132.08(13) . . ?
 C00B N005 C00H 122.89(13) . . ?
 C00B N006 N007 107.00(12) . . ?
 C008 N007 N006 108.20(13) . . ?
 N005 C008 C00C 125.65(13) . . ?
 N007 C008 N005 109.88(14) . . ?
 N007 C008 C00C 124.43(14) . . ?
 C00A C009 H009 120.0 . . ?
 C00J C009 H009 120.0 . . ?
 C00J C009 C00A 119.96(14) . . ?
 C009 C00A C00B 122.00(14) . . ?
 C009 C00A C00G 120.28(15) . . ?
 C00G C00A C00B 117.69(13) . . ?
 N005 C00B C00A 119.49(13) . . ?
 N006 C00B N005 109.94(13) . . ?
 N006 C00B C00A 130.56(14) . . ?
 P001 C00C H00A 108.1 . . ?
 P001 C00C H00B 108.1 . . ?
 C008 C00C P001 116.91(11) . . ?
 C008 C00C H00A 108.1 . . ?
 C008 C00C H00B 108.1 . . ?
 H00A C00C H00B 107.3 . . ?
 O002 C00D H00D 109.6 . . ?
 O002 C00D C00K 107.17(12) . . ?
 O002 C00D C00M 107.54(12) . . ?
 C00K C00D H00D 109.6 . . ?
 C00M C00D H00D 109.6 . . ?
 C00M C00D C00K 113.12(13) . . ?
 C00F C00E H00E 119.8 . . ?
 C00F C00E C00J 120.33(15) . . ?
 C00J C00E H00E 119.8 . . ?
 C00E C00F H00F 119.7 . . ?
 C00E C00F C00G 120.61(14) . . ?
 C00G C00F H00F 119.7 . . ?
 C00A C00G C00I 119.42(14) . . ?
 C00F C00G C00A 118.64(14) . . ?
 C00F C00G C00I 121.93(14) . . ?
 N005 C00H H00H 120.7 . . ?
 C00I C00H N005 118.68(14) . . ?
 C00I C00H H00H 120.7 . . ?
 C00G C00I H00I 119.1 . . ?
 C00H C00I C00G 121.71(14) . . ?
 C00H C00I H00I 119.1 . . ?
 C009 C00J C00E 120.18(15) . . ?
 C009 C00J H00J 119.9 . . ?
 C00E C00J H00J 119.9 . . ?
 C00D C00K H00C 109.5 . . ?
 C00D C00K H00G 109.5 . . ?
 C00D C00K H00K 109.5 . . ?
 H00C C00K H00G 109.5 . . ?
 H00C C00K H00K 109.5 . . ?
 H00G C00K H00K 109.5 . . ?
 O003 C00L H00L 108.9 . . ?
 O003 C00L C00N 106.45(12) . . ?
 O003 C00L C00O 110.00(13) . . ?
 C00N C00L H00L 108.9 . . ?
 C00N C00L C00O 113.47(14) . . ?
 C00O C00L H00L 108.9 . . ?
 C00D C00M H00M 109.5 . . ?
 C00D C00M H00N 109.5 . . ?
 C00D C00M H00O 109.5 . . ?
 H00M C00M H00N 109.5 . . ?
 H00M C00M H00O 109.5 . . ?
 H00N C00M H00O 109.5 . . ?
 C00L C00N H00P 109.5 . . ?
 C00L C00N H00Q 109.5 . . ?
 C00L C00N H00R 109.5 . . ?
 H00P C00N H00Q 109.5 . . ?
 H00P C00N H00R 109.5 . . ?
 H00Q C00N H00R 109.5 . . ?
 C00L C00O H00S 109.5 . . ?
 C00L C00O H00T 109.5 . . ?
 C00L C00O H00U 109.5 . . ?
 H00S C00O H00T 109.5 . . ?
 H00S C00O H00U 109.5 . . ?
 H00T C00O H00U 109.5 . . ?

_smtbx_masks_special_details       ?
loop_
  _smtbx_masks_void_nr
  _smtbx_masks_void_average_x
  _smtbx_masks_void_average_y
  _smtbx_masks_void_average_z
  _smtbx_masks_void_volume
  _smtbx_masks_void_count_electrons
  _smtbx_masks_void_content
 1 0.000 0.500 0.500 20.8 9.7 ?

_shelx_res_file
;
TITL pa75_a.res in P-1
    pa75.res
    created by SHELXL-2018/1 at 13:19:26 on 17-Oct-2018
REM Old TITL PA75 in P-1
REM SHELXT solution in P-1
REM R1 0.104, Rweak 0.005, Alpha 0.034, Orientation as input
REM Formula found by SHELXT: C18 N3 O3 P
CELL 0.71073 8.2122 9.2282 12.0429 87.574 87.187 71.195
ZERR 2 0.0007 0.0007 0.0009 0.006 0.006 0.007
LATT 1
SFAC C H N O P
UNIT 34 44 6 6 2

L.S. 20
PLAN  20
BOND $H
list 4
ABIN
fmap 2
acta
OMIT -4 55
REM <olex2.extras>
REM <HklSrc "%.\\PA75.hkl">
REM </olex2.extras>

WGHT    0.037300    0.304100
FVAR       0.74030
P001  5    0.182171    0.687576    0.202823    11.00000    0.01205    0.01440 =
         0.01375   -0.00123    0.00053   -0.00285
O002  4    0.089109    0.591874    0.140484    11.00000    0.01411    0.02203 =
         0.01715   -0.00478    0.00398   -0.00788
O003  4    0.321239    0.704100    0.113139    11.00000    0.01317    0.01739 =
         0.01398    0.00308   -0.00190   -0.00417
O004  4    0.067582    0.830431    0.249960    11.00000    0.01626    0.01733 =
         0.02143   -0.00455    0.00008   -0.00167
N005  3    0.377390    0.714031    0.450836    11.00000    0.01287    0.01411 =
         0.01306    0.00055    0.00145   -0.00163
N006  3    0.660931    0.630210    0.432838    11.00000    0.01505    0.02202 =
         0.01564   -0.00149   -0.00179    0.00058
N007  3    0.593994    0.557459    0.357234    11.00000    0.01586    0.02152 =
         0.01517   -0.00023   -0.00089    0.00070
C008  1    0.426057    0.608833    0.368525    11.00000    0.01578    0.01497 =
         0.01175    0.00091    0.00092    0.00035
C009  1    0.674040    0.850895    0.609872    11.00000    0.01367    0.01766 =
         0.01765    0.00310   -0.00154   -0.00011
AFIX  43
H009  2    0.781020    0.795066    0.579350    11.00000   -1.20000
AFIX   0
C00A  1    0.524349    0.828568    0.573811    11.00000    0.01587    0.01416 =
         0.01252    0.00334   -0.00052   -0.00149
C00B  1    0.529331    0.723947    0.488078    11.00000    0.01243    0.01664 =
         0.01380    0.00341   -0.00068   -0.00125
C00C  1    0.307963    0.555154    0.304278    11.00000    0.01810    0.01527 =
         0.01330   -0.00059    0.00193   -0.00337
AFIX  23
H00A  2    0.229404    0.526295    0.356606    11.00000   -1.20000
H00B  2    0.375865    0.463339    0.266327    11.00000   -1.20000
AFIX   0
C00D  1   -0.068447    0.565520    0.188354    11.00000    0.01300    0.02062 =
         0.01596   -0.00159    0.00331   -0.00593
AFIX  13
H00D  2   -0.102295    0.618791    0.258687    11.00000   -1.20000
AFIX   0
C00E  1    0.501484    1.040529    0.735816    11.00000    0.02520    0.01430 =
         0.01708   -0.00018   -0.00119   -0.00424
AFIX  43
H00E  2    0.494387    1.111698    0.789786    11.00000   -1.20000
AFIX   0
C00F  1    0.353685    1.019458    0.701038    11.00000    0.01944    0.01545 =
         0.01659    0.00165    0.00188   -0.00218
AFIX  43
H00F  2    0.247396    1.076420    0.731860    11.00000   -1.20000
AFIX   0
C00G  1    0.361925    0.912956    0.619612    11.00000    0.01650    0.01374 =
         0.01389    0.00376    0.00031   -0.00271
C00H  1    0.216580    0.795038    0.497536    11.00000    0.01192    0.01896 =
         0.01880   -0.00035    0.00351   -0.00334
AFIX  43
H00H  2    0.116777    0.782889    0.472106    11.00000   -1.20000
AFIX   0
C00I  1    0.208752    0.890527    0.579608    11.00000    0.01372    0.01805 =
         0.01846   -0.00026    0.00411   -0.00202
AFIX  43
H00I  2    0.102082    0.943893    0.611799    11.00000   -1.20000
AFIX   0
C00J  1    0.662610    0.955248    0.690286    11.00000    0.01948    0.01771 =
         0.02040    0.00321   -0.00484   -0.00522
AFIX  43
H00J  2    0.762044    0.969378    0.714603    11.00000   -1.20000
AFIX   0
C00K  1   -0.207654    0.630383    0.105972    11.00000    0.01563    0.01957 =
         0.02062   -0.00001   -0.00030   -0.00450
AFIX 137
H00C  2   -0.220273    0.736203    0.090150    11.00000   -1.50000
H00G  2   -0.314395    0.621905    0.136728    11.00000   -1.50000
H00K  2   -0.177006    0.574374    0.038538    11.00000   -1.50000
AFIX   0
C00L  1    0.267729    0.782454    0.005209    11.00000    0.01756    0.01847 =
         0.01477    0.00408   -0.00408   -0.00562
AFIX  13
H00L  2    0.160789    0.766214   -0.014793    11.00000   -1.20000
AFIX   0
C00M  1   -0.027362    0.395668    0.209391    11.00000    0.01776    0.02128 =
         0.02834    0.00331   -0.00079   -0.00508
AFIX 137
H00M  2    0.005083    0.343825    0.140317    11.00000   -1.50000
H00N  2   -0.126938    0.375100    0.242050    11.00000   -1.50000
H00O  2    0.065956    0.359823    0.259213    11.00000   -1.50000
AFIX   0
C00N  1    0.407876    0.707090   -0.078767    11.00000    0.02739    0.02286 =
         0.01738    0.00369    0.00180   -0.00347
AFIX 137
H00P  2    0.513333    0.721967   -0.059525    11.00000   -1.50000
H00Q  2    0.376388    0.751728   -0.151252    11.00000   -1.50000
H00R  2    0.423397    0.599454   -0.079145    11.00000   -1.50000
AFIX   0
C00O  1    0.236133    0.952028    0.013731    11.00000    0.03513    0.01775 =
         0.02300    0.00300   -0.00174   -0.00513
AFIX 137
H00S  2    0.153028    0.991563    0.072972    11.00000   -1.50000
H00T  2    0.193247    1.003103   -0.055087    11.00000   -1.50000
H00U  2    0.342020    0.969328    0.028729    11.00000   -1.50000
AFIX   0
HKLF 4


REM  pa75_a.res in P-1
REM R1 =  0.0388 for    3363 Fo > 4sig(Fo)  and  0.0479 for all    3959 data
REM    221 parameters refined using      0 restraints

END

WGHT      0.0372      0.3039

REM Highest difference peak  0.349,  deepest hole -0.494,  1-sigma level  0.054
Q1    1   0.1294  0.6499  0.1657  11.00000  0.05    0.35
Q2    1   0.5915  0.8326  0.5908  11.00000  0.05    0.32
Q3    1   0.3689  0.5815  0.3338  11.00000  0.05    0.32
Q4    1   0.1075  0.7901  0.1918  11.00000  0.05    0.31
Q5    1   0.2794  0.5933  0.2296  11.00000  0.05    0.31
Q6    1   0.2427  0.6909  0.1476  11.00000  0.05    0.28
Q7    1   0.4393  0.8957  0.5776  11.00000  0.05    0.28
Q8    1   0.4566  0.8466  0.6202  11.00000  0.05    0.27
Q9    1   0.2793  0.8633  0.0104  11.00000  0.05    0.27
Q10   1   0.5400  0.7834  0.5208  11.00000  0.05    0.27
Q11   1   0.4551  0.7271  0.4773  11.00000  0.05    0.26
Q12   1   0.2301  0.6395  0.2813  11.00000  0.05    0.25
Q13   1   0.5998  0.6431  0.4864  11.00000  0.05    0.23
Q14   1   0.2966  0.7531  0.4739  11.00000  0.05    0.23
Q15   1   0.5851  0.9638  0.7386  11.00000  0.05    0.23
Q16   1   0.2961  0.9034  0.5998  11.00000  0.05    0.22
Q17   1  -0.0575  0.4818  0.1967  11.00000  0.05    0.22
Q18   1   0.3643  0.9962  0.6336  11.00000  0.05    0.21
Q19   1   0.5841  0.7178  0.4416  11.00000  0.05    0.21
Q20   1   0.3562  0.7343 -0.0250  11.00000  0.05    0.21
;
_shelx_res_checksum                49652
_shelx_hkl_file
;
   0   0  -2    1.21    0.34
   0   0   2    0.66    0.26
   0   0  -2    1.45    0.44
   0   0   3  175.57    4.41
   0   0  -3  183.60    5.74
   0   0  -3  186.60    5.46
   0   0   4   35.20    1.87
   0   0  -4   36.58    2.72
   0   0  -5   43.15    3.30
   0   0   5   41.90    2.27
   0   0   6    8.16    1.15
   0   0  -6    8.45    1.72
   0   0  -7    0.43    0.60
   0   0  -7    0.37    0.43
   0   0  -8   36.62    3.89
   0   0  -8   29.37    2.16
   0   0  -9   56.68    3.15
   0   0  -9   59.89    5.36
   0   0 -10  374.22   15.01
   0   0 -10  328.36    9.17
   0   0 -11   24.53    3.87
   0   0 -12   41.92    5.33
   0   0 -13   30.76    4.84
   0   0 -14   91.59    8.81
   0   0 -15    3.82    2.14
   0   0 -16  139.45   11.99
   0   1 -16   -0.40    1.82
   0   1 -15    3.32    2.11
   0   1 -14    1.57    1.74
   0   1 -13   99.10    8.77
   0   1 -12    0.84    0.88
   0   1 -11  231.45   12.25
   0   1 -10    0.08    0.72
   0   1  -9  311.99   12.94
   0   1  -9  303.14    6.94
   0   1  -8  370.91    7.95
   0   1  -8  398.28   13.94
   0   1  -7  112.46    3.38
   0   1  -7  118.84    6.73
   0   1  -6    5.18    0.61
   0   1  -6    6.40    1.02
   0   1  -6    3.12    0.93
   0   1  -5    1.32    0.46
   0   1  -5    0.28    0.69
   0   1  -5    0.70    0.24
   0   1  -4 1277.66   24.33
   0   1  -4 1215.47   19.69
   0  -1   3 2431.65   42.06
   0   1  -3 2533.89   42.18
   0   1  -2  304.01    7.34
   0  -1   2  300.34    7.39
   0  -1   1 2404.56   38.64
   0  -1  -1  919.89   15.98
   0  -1  -2  928.06   16.78
   0   1   2  912.37   16.75
   0   1   3  924.38   18.02
   0  -1  -3  960.10   18.06
   0   1   4   58.46    3.34
   0   1   5   43.83    3.18
   0  -1  -6  590.82   15.85
   0   1   6  580.74   12.89
   0   1   6  577.98   15.08
   0   1   7  572.87   13.27
   0  -1  -7  586.05   16.76
   0  -1  -8  137.06    7.75
   0   1   8  132.17    5.48
   0   1   9    0.75    0.77
   0  -1  -9   -0.77    0.95
   0  -1 -10   27.40    3.85
   0   1  10   27.62    2.66
   0  -1 -10   23.58    2.42
   0  -1 -11   51.52    3.74
   0  -1 -11   73.31    6.77
   0  -1 -12  361.45   16.54
   0  -1 -13    0.60    1.02
   0  -1 -14  114.36    9.93
   0  -1 -15    8.21    2.88
   0  -1 -16    5.20    2.67
   0   2 -15   52.43    7.00
   0   2 -14   18.79    4.06
   0   2 -13   12.36    2.93
   0   2 -12    3.73    1.84
   0   2 -11   65.45    6.39
   0   2 -10    2.04    1.51
   0   2  -9  364.00   14.36
   0   2  -8    9.01    2.15
   0   2  -7  111.06    6.61
   0   2  -6   73.42    4.99
   0   2  -5  666.56   15.16
   0  -2   5  460.87    8.66
   0  -2   4 1061.39   17.88
   0   2  -4 1117.30   22.56
   0  -2   3 7730.84  120.21
   0   2  -3 7896.14  124.33
   0  -2   2 3048.69   51.42
   0   2  -2 3156.85   51.65
   0   2  -1 1428.67   25.38
   0  -2   1 1384.29   25.13
   0   2   0   42.87    2.58
   0  -2   0   45.27    2.52
   0  -2  -1 2480.14   40.90
   0   2   1 2405.70   40.79
   0  -2  -1 2475.19   41.20
   0   2   2   81.88    3.65
   0  -2  -2   86.96    3.75
   0   2   3   92.73    4.23
   0   2   4  334.30    9.62
   0   2   5  221.16    7.97
   0   2   6  145.07    6.69
   0   2   7   82.44    5.35
   0   2   8    0.52    0.57
   0   2   8   -1.34    1.08
   0   2   9    2.56    0.89
   0  -2  -9    2.50    0.98
   0   2  10  109.03    5.72
   0  -2 -10  114.45    8.17
   0  -2 -11  104.30    8.22
   0   2  11  100.64    5.63
   0  -2 -12   55.20    6.18
   0  -2 -13  259.89   14.71
   0  -2 -14    0.02    1.00
   0  -2 -15   10.73    3.67
   0  -2 -16    1.00    1.39
   0   3 -15    3.53    1.93
   0   3 -14    2.37    1.79
   0   3 -13    0.64    1.02
   0   3 -12  281.18   14.51
   0   3 -11  191.77   11.39
   0   3 -10  133.16    8.88
   0   3  -9   12.98    2.65
   0   3  -8  372.09   14.02
   0   3  -7   29.18    3.48
   0  -3   6    5.18    0.63
   0   3  -6    9.36    1.84
   0   3  -5    2.64    1.01
   0  -3   5    3.61    0.58
   0   3  -4  355.12   11.14
   0  -3   4  329.37    7.60
   0   3  -3  187.68    7.36
   0   3  -2  307.76    9.51
   0   3  -1  258.58    8.35
   0   3   0  881.45   18.89
   0   3   1 1332.34   25.62
   0   3   1 1304.35   25.93
   0   3   2    6.15    0.55
   0   3   2    6.55    1.26
   0   3   3  120.33    5.41
   0   3   4  167.42    6.86
   0   3   5  405.79   12.18
   0   3   6   17.52    2.43
   0   3   7    5.09    1.61
   0   3   8   14.59    2.61
   0   3   9  279.69   11.93
   0   3  10   43.33    3.81
   0  -3 -10   47.87    5.28
   0   3  10   36.49    4.41
   0   3  11   13.37    2.22
   0  -3 -11    9.67    2.40
   0  -3 -12   98.55    8.51
   0  -3 -13   23.51    4.29
   0  -3 -14   46.03    6.24
   0  -3 -15   35.44    5.97
   0   4 -15   -1.31    1.45
   0   4 -14   52.92    6.96
   0   4 -13   35.39    5.45
   0   4 -12   34.68    5.13
   0   4 -11   66.57    6.74
   0   4 -10    9.48    2.44
   0   4  -9   53.86    5.53
   0   4  -8   15.99    2.99
   0  -4   7    3.74    0.61
   0   4  -7    5.68    2.00
   0   4  -6  175.75    8.71
   0  -4   6  135.01    4.50
   0  -4   5  985.42   19.17
   0   4  -5 1177.03   25.85
   0   4  -4 1731.23   35.58
   0   4  -3   61.61    4.67
   0   4  -2    2.08    0.99
   0   4  -1  107.77    5.83
   0   4   0   59.47    4.35
   0   4   1   28.46    2.79
   0   4   1   22.42    2.78
   0   4   2  463.32   13.10
   0   4   2  471.50    9.26
   0   4   3   57.25    4.09
   0   4   4    1.07    1.15
   0   4   5   19.30    2.60
   0   4   6  255.12   10.28
   0   4   7    1.44    1.15
   0  -4  -7    1.57    0.33
   0   4   8   78.40    6.04
   0   4   9  124.03    7.96
   0   4  10  127.61    8.42
   0   4  11  163.65   10.20
   0   4  12   88.62    7.79
   0  -4 -12  100.88    8.81
   0  -4 -13   -0.50    1.61
   0  -4 -14   85.71    9.00
   0  -4 -15    9.56    3.46
   0   5 -14   15.14    3.80
   0   5 -13    3.96    2.24
   0   5 -12   24.86    4.62
   0   5 -11   20.08    3.86
   0   5 -10    9.32    2.40
   0   5  -9   55.56    5.92
   0   5  -8    7.19    1.94
   0   5  -7   34.04    4.30
   0   5  -6   79.00    6.33
   0   5  -5   20.02    3.07
   0   5  -4   20.88    2.98
   0   5  -3   16.19    2.65
   0   5  -2   44.26    4.22
   0   5  -1   22.39    3.05
   0   5   0   53.18    4.53
   0   5   0   57.05    4.39
   0   5   1   12.50    2.12
   0   5   1   11.40    2.30
   0   5   2  131.79    4.31
   0   5   2  137.46    7.06
   0   5   3  234.04    5.48
   0   5   3  252.18    9.87
   0   5   4   46.86    4.20
   0   5   5   68.14    5.22
   0   5   6   17.64    2.83
   0   5   7  266.39   11.57
   0   5   8  268.14   12.11
   0   5   9    0.17    1.04
   0   5  10   92.07    7.44
   0   5  11    2.68    1.53
   0   5  12   53.94    6.18
   0  -5 -13   15.05    3.54
   0   5  13   12.47    3.22
   0  -5 -14    9.10    3.12
   0   6 -13   77.30    8.46
   0   6 -12    0.11    1.24
   0   6 -11   60.59    6.92
   0   6 -10   25.04    4.29
   0   6  -9    5.57    2.17
   0   6  -8  382.64   16.55
   0   6  -7  154.41    9.82
   0   6  -6   85.88    7.20
   0   6  -5    6.14    1.90
   0   6  -4   -0.28    0.96
   0   6  -3  175.67    9.57
   0   6  -2   27.52    3.72
   0   6  -1   81.43    6.44
   0   6   0    4.51    1.64
   0   6   0    5.98    1.89
   0   6   1   33.99    3.87
   0   6   1   29.95    3.85
   0   6   2  217.80    9.86
   0   6   2  197.41    6.14
   0   6   3   66.38    5.30
   0   6   3   66.05    2.79
   0   6   4  279.69   11.70
   0   6   5   72.91    5.81
   0   6   6  200.48   10.19
   0   6   7  172.80    9.73
   0   6   8   38.35    4.73
   0   6   9   91.67    7.54
   0   6  10    3.97    1.70
   0   6  11   97.47    8.24
   0   6  12    0.53    1.46
   0   6  13   -0.46    1.55
   0   6  14    2.83    1.40
   0  -6 -14   14.51    3.94
   0   7 -13    2.21    1.89
   0   7 -12   89.23    9.19
   0   7 -11   70.84    7.92
   0   7 -10    2.32    1.88
   0   7  -9   10.02    2.78
   0   7  -8   10.85    2.90
   0   7  -7   55.27    6.15
   0   7  -6  117.81    9.02
   0   7  -5   83.29    7.32
   0   7  -4    0.38    1.16
   0   7  -3   36.63    4.58
   0   7  -2  116.61    8.43
   0   7  -1  276.95   12.95
   0   7  -1  263.03   12.07
   0   7   0  302.01   13.07
   0   7   0  279.29   13.00
   0   7   1  160.20    9.12
   0   7   2    6.89    1.11
   0   7   2    8.55    2.21
   0   7   3  581.83   18.49
   0   7   3  509.41   11.33
   0   7   4   74.33    6.30
   0   7   5   16.52    3.16
   0   7   6  110.30    7.95
   0   7   7   15.30    3.06
   0   7   8   90.95    7.60
   0   7   9   35.95    5.05
   0   7  10    1.97    1.53
   0   7  11   50.28    6.34
   0   7  12    1.59    1.48
   0   7  13    2.37    1.68
   0   7  14   32.04    5.51
   0   8 -11    6.27    2.59
   0   8 -10   15.22    3.84
   0   8  -9  133.98   10.89
   0   8  -8    2.93    1.74
   0   8  -7   95.26    8.67
   0   8  -6   -1.70    1.34
   0   8  -5   21.39    4.12
   0   8  -4   23.82    4.07
   0   8  -3   11.62    2.92
   0   8  -2   65.16    6.64
   0   8  -1   95.26    8.01
   0   8  -1   90.87    7.39
   0   8   0  280.25   13.55
   0   8   0  276.92   14.14
   0   8   1   15.03    3.02
   0   8   2   94.71    7.49
   0   8   3   32.28    4.41
   0   8   4   97.61    7.75
   0   8   5    7.26    2.18
   0   8   6  141.44    9.68
   0   8   7   20.60    3.68
   0   8   8   26.44    4.32
   0   8   9   67.96    7.20
   0   8  10   71.91    7.51
   0   8  11    3.10    2.26
   0   8  12    9.72    2.85
   0   9 -10   45.81    6.65
   0   9  -9   11.54    3.35
   0   9  -8   66.24    8.04
   0   9  -7   -0.83    2.18
   0   9  -6  167.18   12.26
   0   9  -5   -1.60    1.04
   0   9  -4   62.12    7.05
   0   9  -3    7.57    2.67
   0   9  -2   19.88    3.90
   0   9  -2   19.67    3.88
   0   9  -1   57.76    6.44
   0   9  -1   53.42    6.50
   0   9   0   44.85    5.60
   0   9   1   32.45    4.71
   0   9   2   83.47    7.49
   0   9   3   27.61    4.30
   0   9   4   82.16    7.72
   0   9   5   53.85    6.28
   0   9   6    9.65    2.99
   0   9   7   52.26    6.30
   0   9   8   -0.79    1.15
   0   9   9   -2.91    2.19
   0   9  10   17.83    3.95
   0   9  11   31.76    5.45
   0  10  -8    3.76    1.99
   0  10  -7  106.89   10.58
   0  10  -6   70.74    8.28
   0  10  -5   54.16    7.13
   0  10  -4    0.17    1.79
   0  10  -4    0.77    1.42
   0  10  -3   26.59    4.83
   0  10  -3   39.06    6.07
   0  10  -2    1.93    1.61
   0  10  -2    4.78    2.59
   0  10  -1   17.72    3.81
   0  10  -1   16.95    4.04
   0  10   0   41.59    5.94
   0  10   1   72.63    7.51
   0  10   2   15.15    3.78
   0  10   3  231.52   13.83
   0  10   4   28.48    4.85
   0  10   5   -0.15    1.68
   0  10   6   45.14    6.19
   0  10   7    2.76    1.73
   0  10   8    0.59    1.40
   0  10   9    9.35    3.15
   0  11  -6    3.15    1.97
   0  11  -6    6.07    2.61
   0  11  -5   45.27    6.48
   0  11  -5   46.23    7.27
   0  11  -4    1.15    1.44
   0  11  -4    5.33    2.41
   0  11  -3   11.13    3.53
   0  11  -3   14.63    3.90
   0  11  -2   67.60    8.21
   0  11  -2   65.58    7.83
   0  11  -1  135.71   11.27
   0  11   0    3.58    1.99
   0  11   1   55.90    6.93
   0  11   2   19.32    4.30
   0  11   3   18.54    4.23
   0  11   4   33.31    5.59
   0  11   5   59.04    7.50
   0  11   6   64.17    7.95
  -1  11   4  103.97    9.89
  -1  11   3   34.78    5.90
  -1  11   2   21.34    4.76
  -1  11   1   94.06    9.36
  -1  11   0  145.69   11.97
  -1  11  -1  223.85   15.01
  -1  11  -2   44.50    6.99
  -1  11  -2   37.72    6.22
  -1  11  -3  117.93   10.98
  -1  11  -3  117.56   11.32
  -1  11  -4   13.88    4.25
  -1  10   8   94.83    9.35
  -1  10   7   57.93    7.16
  -1  10   6    8.07    2.89
  -1  10   5   30.77    5.07
  -1  10   4  149.11   11.29
  -1  10   3    9.17    2.98
  -1  10   2   16.96    3.57
  -1  10   1    4.46    1.98
  -1  10   0    4.97    2.47
  -1  10  -1   24.68    5.15
  -1  10  -1   21.71    4.59
  -1  10  -2  277.24   16.63
  -1  10  -2  313.47   17.13
  -1  10  -3   15.58    3.87
  -1  10  -3   14.13    3.64
  -1  10  -4   98.11    9.91
  -1  10  -5    3.38    2.15
  -1  10  -6   12.67    3.77
  -1  10  -7   23.34    5.10
  -1   9  10  134.78   11.03
  -1   9   9    4.44    1.92
  -1   9   8   72.29    7.69
  -1   9   7    0.93    1.26
  -1   9   6    5.35    2.11
  -1   9   5    2.25    1.62
  -1   9   4    0.71    1.63
  -1   9   3  155.83   10.80
  -1   9   2   45.19    5.84
  -1   9   1  244.89   13.63
  -1   9   0  615.69   22.95
  -1   9  -1   -1.01    2.07
  -1   9  -1    0.73    1.27
  -1   9  -2    3.56    1.96
  -1   9  -2   -1.31    1.93
  -1   9  -3   55.85    7.21
  -1   9  -4   30.32    5.26
  -1   9  -5    1.04    1.46
  -1   9  -6    3.08    2.09
  -1   9  -7   27.32    5.18
  -1   9  -8    1.97    1.69
  -1   9  -9    7.17    3.03
  -1   8  12    0.75    1.35
  -1   8  11  218.56   13.79
  -1   8  10    4.54    2.18
  -1   8   9   13.48    3.49
  -1   8   8   30.88    4.74
  -1   8   7    1.62    1.14
  -1   8   6    1.53    1.25
  -1   8   5   61.81    6.31
  -1   8   4    6.13    1.88
  -1   8   3  239.23   12.44
  -1   8   2    0.22    1.11
  -1   8   1  357.04   15.74
  -1   8   0    0.61    0.90
  -1   8   0   -3.04    2.15
  -1   8  -1   44.71    5.30
  -1   8  -1   36.06    5.23
  -1   8  -2   13.55    3.12
  -1   8  -3   61.66    6.87
  -1   8  -4   55.27    6.60
  -1   8  -5   14.17    3.46
  -1   8  -6    4.99    1.74
  -1   8  -7   76.89    8.08
  -1   8  -8   30.41    5.22
  -1   8  -9   68.83    8.23
  -1   8 -10   61.57    7.77
  -1   8 -11   68.60    8.40
  -1   7  13   -2.34    2.31
  -1   7  12   17.90    3.88
  -1   7  11    2.85    1.94
  -1   7  10    2.80    1.42
  -1   7   9  175.46   11.12
  -1   7   8   26.62    4.07
  -1   7   7   18.00    3.41
  -1   7   6   23.90    3.65
  -1   7   5   92.19    7.20
  -1   7   4  444.48   16.57
  -1   7   3   75.82    6.33
  -1   7   2   22.03    3.43
  -1   7   1   77.36    6.64
  -1   7   0   67.53    6.55
  -1   7   0   62.91    6.01
  -1   7  -1  314.55   14.67
  -1   7  -2    5.89    2.13
  -1   7  -3    4.79    2.15
  -1   7  -4   96.19    8.08
  -1   7  -5    0.97    1.38
  -1   7  -6   16.74    3.49
  -1   7  -7   98.53    8.59
  -1   7  -8   61.17    6.92
  -1   7  -9    1.37    1.00
  -1   7 -10  110.81   10.01
  -1   7 -11   47.17    6.63
  -1   7 -12    2.97    1.94
  -1   6  14   46.84    6.55
  -1   6  13   -2.56    1.78
  -1   6  12   68.57    7.32
  -1   6  11   32.62    4.68
  -1   6  10   29.03    4.43
  -1   6   9   83.31    7.10
  -1   6   8  214.32   11.24
  -1   6   7   40.87    4.73
  -1   6   6   72.05    6.02
  -1   6   5   32.25    4.00
  -1   6   4   96.01    6.68
  -1   6   3    4.05    1.47
  -1   6   3    2.21    0.43
  -1   6   2  265.45   11.35
   1  -6  -2  223.08    5.60
  -1   6   1   -0.22    1.07
  -1   6   1   -0.93    1.09
  -1   6   0  206.38   10.13
  -1   6   0  205.75   10.73
  -1   6  -1   39.61    4.66
  -1   6  -2  125.77    8.34
  -1   6  -3   65.88    6.03
  -1   6  -4   13.44    3.03
  -1   6  -5   20.95    3.67
  -1   6  -6  160.30   10.09
  -1   6  -7   24.84    4.02
  -1   6  -8   25.19    4.37
  -1   6  -9   28.48    4.57
  -1   6 -10    1.38    1.65
  -1   6 -11    0.63    1.23
  -1   6 -12   72.31    8.11
  -1   6 -13   10.05    3.35
   1  -5 -14   14.79    3.73
  -1   5  13   17.30    3.67
  -1   5  12   64.92    6.79
  -1   5  11   90.00    7.59
  -1   5  10   37.35    4.62
  -1   5   9    1.19    1.12
  -1   5   8  140.03    8.61
  -1   5   7   99.98    6.90
  -1   5   6    2.74    1.55
  -1   5   5  269.66   11.03
  -1   5   4  123.67    7.03
  -1   5   3   49.11    4.17
  -1   5   3   41.29    1.59
  -1   5   2  241.93    9.90
   1  -5  -2  215.42    5.25
  -1   5   1  188.06    8.83
  -1   5   1  176.93    9.07
  -1   5   0   24.36    3.30
  -1   5  -1  424.96   14.94
  -1   5  -2   67.66    5.58
  -1   5  -3  555.98   17.99
  -1   5  -4    2.57    1.18
  -1   5  -5    3.07    1.39
  -1   5  -6   -0.51    0.94
  -1   5  -7  108.77    8.12
  -1   5  -8   94.06    7.63
  -1   5  -9   54.62    6.07
  -1   5 -10    0.72    1.28
  -1   5 -11   21.63    4.20
  -1   5 -12   49.80    6.46
  -1   5 -13   27.38    5.02
  -1   5 -14   56.77    7.45
   1  -4 -15   50.74    7.29
   1  -4 -14   10.51    3.20
   1  -4 -13    8.24    2.98
  -1   4  12  131.12    9.49
  -1   4  11    1.72    1.24
  -1   4  10    0.33    1.24
  -1   4   9  296.06   12.64
  -1   4   8   35.64    4.03
  -1   4   7  170.73    8.58
  -1   4   6  192.58    4.82
  -1   4   6  237.22    9.76
  -1   4   5  197.66    8.63
  -1   4   4   14.33    2.14
  -1   4   3  797.16   19.30
  -1   4   2    4.94    1.41
   1  -4  -2    5.89    0.65
  -1   4   1  277.34    9.80
  -1   4   1  271.74   10.47
  -1   4   0  905.43   22.10
  -1   4  -1  171.56    8.05
  -1   4  -2  144.64    7.53
  -1   4  -3   84.51    5.71
  -1   4  -4   11.51    2.18
  -1   4  -5   45.89    4.47
   1  -4   6   20.57    1.47
  -1   4  -6   25.21    3.41
   1  -4   7    6.11    0.64
  -1   4  -7   18.96    3.11
  -1   4  -8  172.38    9.94
  -1   4  -9    7.56    2.36
  -1   4 -10  106.19    8.44
  -1   4 -11  111.26    9.01
  -1   4 -12   10.11    3.04
  -1   4 -13  109.64    9.74
  -1   4 -14   10.48    3.15
   1  -3 -15    2.27    1.95
   1  -3 -14    7.75    2.50
   1  -3 -13   65.26    7.45
   1  -3 -12   29.29    4.79
  -1   3  11  144.44    9.13
  -1   3  10  164.14    9.24
  -1   3   9  116.23    7.27
  -1   3   8  142.80    7.77
   1  -3  -7   13.63    1.05
  -1   3   7   15.70    2.42
   1  -3  -6    8.03    0.63
  -1   3   6    9.41    1.80
  -1   3   5    2.69    1.09
  -1   3   4  450.34    8.84
  -1   3   4  502.85   13.08
  -1   3   3   41.26    3.11
   1  -3  -2  531.95    9.75
  -1   3   2  552.35   13.59
  -1   3   1   48.13    3.29
  -1   3   1   36.72    3.21
  -1   3   0   36.24    3.18
  -1   3  -1  121.96    5.96
  -1   3  -2  539.65   14.54
  -1   3  -3  170.95    7.51
  -1   3  -4  106.93    6.02
  -1   3  -5  422.76   13.68
  -1   3  -6   48.74    4.43
  -1   3  -7  287.90   11.92
  -1   3  -8   15.77    2.78
  -1   3  -9   79.35    6.61
  -1   3 -10   36.97    4.74
  -1   3 -11   59.45    6.30
  -1   3 -12   30.76    4.72
  -1   3 -13   26.02    4.61
  -1   3 -14   77.11    8.30
  -1   3 -15   49.04    6.87
   1  -2 -15   26.07    5.05
   1  -2 -14  131.58   10.90
   1  -2 -13   56.93    6.73
   1  -2 -12  161.22    8.36
   1  -2 -12  184.31   11.76
   1  -2 -11  163.88   10.47
   1  -2 -11  149.68    7.76
   1  -2 -10   45.62    5.10
  -1   2  10   42.88    3.26
  -1   2   9   76.17    5.73
  -1   2   8   29.77    3.33
  -1   2   7  107.80    5.92
  -1   2   6   10.82    1.79
  -1   2   5   12.59    1.80
   1  -2  -4   22.15    1.11
  -1   2   4   29.25    2.44
  -1   2   3  646.09   14.74
  -1   2   3  690.31   12.33
  -1   2   2  634.85   11.26
   1  -2  -2  629.53   13.72
  -1   2   2  621.25   13.64
  -1   2   1   17.89    1.74
   1  -2  -1   20.69    1.22
  -1   2   0   24.40    2.22
  -1   2  -1  137.22    5.49
  -1   2  -2 1821.21   33.42
  -1   2  -3 1258.75   25.31
  -1   2  -4  749.70   17.87
  -1   2  -5   75.89    4.84
  -1   2  -6   60.34    4.60
  -1   2  -7    5.68    1.40
  -1   2  -8  227.14   10.44
  -1   2  -9   40.22    4.49
  -1   2 -10   21.86    3.40
  -1   2 -11   16.41    3.27
  -1   2 -12    5.41    2.08
  -1   2 -13   -1.29    0.95
  -1   2 -14   74.44    7.92
  -1   2 -15   37.60    5.82
   1  -1 -16   -1.81    1.63
   1  -1 -15  112.66   10.35
   1  -1 -14   25.80    4.81
   1  -1 -13  109.82    9.43
   1  -1 -12  101.88    8.56
   1  -1 -11   29.11    4.24
   1  -1 -11   23.46    2.81
   1  -1 -10  221.95    8.74
  -1   1  10  220.57    7.12
  -1   1   9   29.13    2.25
   1  -1  -9   31.71    4.01
   1  -1  -9   25.29    2.83
   1  -1  -8   10.08    2.12
  -1   1   8    8.51    1.17
  -1   1   7   15.40    2.23
  -1   1   6    1.96    0.94
  -1   1   5    2.18    0.88
   1  -1  -4  330.89    8.52
  -1   1   4  313.59    8.57
  -1   1   3 1198.09   22.29
   1  -1  -3 1272.10   22.34
   1  -1  -3 1249.66   20.59
   1  -1  -2 1090.36   17.98
   1  -1  -2 1137.27   19.56
  -1   1   2 1083.47   19.35
  -1   1   2 1075.89   18.59
   1  -1  -1  278.63    7.15
  -1   1   1  279.62    6.46
  -1   1   1  275.40    5.87
   1  -1  -1  281.69    5.87
  -1   1   0 5174.99   81.28
   1  -1   0 5169.20   81.22
   1  -1   1  684.54   13.65
  -1   1  -1  699.28   13.78
   1  -1   2   17.14    1.60
   1  -1   2   18.05    1.05
  -1   1  -2   18.74    1.69
  -1   1  -3  920.00   18.69
  -1   1  -4  689.66   15.90
  -1   1  -5  364.03   11.16
  -1   1  -6  611.19   16.51
  -1   1  -7   25.89    3.12
  -1   1  -8    6.71    1.78
  -1   1  -9    3.41    1.55
  -1   1 -10  351.07   14.76
  -1   1 -11   58.62    6.09
  -1   1 -12   25.06    4.27
  -1   1 -13   22.98    4.29
  -1   1 -14   17.38    3.97
  -1   1 -15  110.61   10.12
  -1   1 -16   61.59    7.91
   1   0 -16   40.56    6.38
   1   0 -15   35.66    5.74
   1   0 -14    8.40    2.77
   1   0 -13   43.04    5.81
   1   0 -12    3.14    1.98
   1   0 -11   54.34    5.77
   1   0 -11   51.91    3.87
   1   0 -10   70.32    6.26
   1   0 -10   63.79    4.10
   1   0  -9   15.90    2.87
   1   0  -9   14.03    1.92
   1   0  -8    9.65    2.17
   1   0  -8    8.16    1.42
  -1   0   7    6.87    0.86
   1   0  -7    7.92    1.89
   1   0  -7    7.79    1.27
   1   0  -6  103.09    5.70
  -1   0   6   90.61    3.03
   1   0  -6   86.76    4.18
   1   0  -5  126.36    5.02
   1   0  -5  146.96    6.35
  -1   0   5  148.14    3.72
   1   0  -4  272.22    7.16
   1   0  -4  274.44    7.20
  -1   0   3 3286.51   52.42
   1   0  -3 3237.35   52.98
   1   0  -3 3332.61   52.33
  -1   0   2  274.29    5.63
   1   0  -2  271.72    6.50
   1   0  -2  277.44    5.65
  -1   0   1 3737.07   59.00
  -1   0   1 3851.49   59.69
  -1   0   1 3841.77   59.31
   1   0   1  259.75    5.63
  -1   0  -1  269.90    6.10
  -1   0  -1  269.80    5.48
   1   0   2 1420.06   24.35
   1   0   2 1410.32   22.47
  -1   0  -2 1378.02   24.22
  -1   0  -2 1419.04   22.57
  -1   0  -2 1404.62   24.36
   1   0   3  417.34   10.20
  -1   0  -3  437.94    7.77
  -1   0  -3  429.65   10.26
  -1   0  -3  450.19    9.87
  -1   0  -4  657.72   13.54
  -1   0  -4  618.08   14.41
  -1   0  -4  623.61   10.86
  -1   0  -5  266.10    8.95
  -1   0  -6   51.44    3.99
  -1   0  -7  182.67    8.43
  -1   0  -8   24.14    3.25
  -1   0  -9    1.77    0.46
  -1   0  -9    2.04    1.26
  -1   0 -10   11.28    2.59
  -1   0 -11  448.73   17.70
  -1   0 -12    4.22    2.02
  -1   0 -13    2.30    1.58
  -1   0 -14   -0.66    1.17
  -1   0 -15  129.42   11.02
  -1   0 -16  138.91   11.93
   1   1 -16    1.89    1.18
   1   1 -15    1.17    1.19
   1   1 -14   88.87    8.63
   1   1 -13   17.84    3.75
   1   1 -12   29.29    4.48
   1   1 -11   18.61    3.46
   1   1 -10    7.85    2.36
   1   1 -10    4.59    1.00
   1   1  -9  459.07   11.58
   1   1  -9  464.69   16.26
   1   1  -8    0.40    0.76
   1   1  -8   -0.18    0.44
   1   1  -7   34.35    3.57
   1   1  -7   29.12    2.27
   1   1  -6    4.02    1.29
   1   1  -6    3.24    0.71
   1   1  -5   95.30    3.80
   1   1  -5   99.93    5.17
  -1  -1   4   81.14    3.28
   1   1  -4   93.72    4.48
   1   1  -4   88.16    3.38
  -1  -1   3  248.75    6.26
   1   1  -3  260.35    6.25
  -1  -1   3  241.34    6.95
   1   1  -3  262.00    7.19
  -1  -1   2  112.78    3.58
   1   1  -2  118.98    3.59
   1   1  -2  112.99    3.72
  -1  -1   2  109.79    3.68
  -1  -1   1  159.24    3.78
   1   1  -1  163.46    3.78
   1   1  -1  167.37    4.27
  -1  -1   1  157.87    4.25
  -1  -1   0  485.26    8.87
  -1  -1   0  490.89    9.43
  -1  -1  -1  743.38   13.64
  -1  -1  -1  774.84   13.73
   1   1   1  790.13   13.57
   1   1   1  741.29   13.62
  -1  -1  -1  745.56   13.43
  -1  -1  -1  771.41   13.61
  -1  -1  -2 1090.24   19.52
   1   1   2 1058.86   19.44
   1   1   3   39.93    2.60
  -1  -1  -3   39.91    2.46
  -1  -1  -3   42.73    2.59
   1   1   3   41.04    2.40
   1   1   4    5.67    0.97
  -1  -1  -4    5.18    1.07
   1   1   4    7.56    1.34
   1   1   5    3.29    0.78
  -1  -1  -5    2.20    0.83
   1   1   6   64.25    3.73
  -1  -1  -6   60.67    4.34
   1   1   7  323.56    9.83
  -1  -1  -7  325.18   11.67
  -1  -1  -8  160.11    8.39
   1   1   8  151.82    6.61
   1   1   9    0.13    0.62
  -1  -1  -9    0.33    0.93
  -1  -1 -10    0.21    0.75
  -1  -1 -11   57.20    5.92
  -1  -1 -12   48.79    5.81
  -1  -1 -13   49.54    6.20
  -1  -1 -14   10.59    3.17
  -1  -1 -15    0.69    1.56
  -1  -1 -16   65.36    8.05
   1   2 -15   -0.05    0.99
   1   2 -14   -0.25    1.53
   1   2 -13    6.49    2.48
   1   2 -12   60.14    6.51
   1   2 -11   23.76    3.96
   1   2 -10   30.14    4.07
   1   2  -9    0.41    0.32
   1   2  -9    1.04    0.79
   1   2  -8  260.52    6.97
   1   2  -8  260.57   11.16
   1   2  -8  268.64    7.12
   1   2  -7  272.28   10.72
   1   2  -7  258.91    6.81
   1   2  -7  267.69    7.00
   1   2  -6  195.45    5.43
   1   2  -6  174.21    5.17
   1   2  -6  188.38    8.08
   1   2  -5   47.54    2.37
   1   2  -5   41.43    3.38
  -1  -2   5   38.55    2.25
   1   2  -4  669.73   15.24
   1   2  -4  658.42   12.59
   1   2  -3 1036.77   20.42
  -1  -2   3 1030.24   18.94
   1   2  -3 1083.53   18.82
  -1  -2   2 9939.41  152.62
  -1  -2   2 9839.65  151.77
   1   2  -2 9999.00  151.63
   1   2  -2 9933.02  152.56
  -1  -2   1 1376.74   23.21
  -1  -2   1 1302.10   22.94
   1   2  -1 1327.11   23.15
   1   2   0   38.65    2.07
  -1  -2   0   37.65    1.91
   1   2   0   38.30    1.95
  -1  -2   0   43.21    2.19
   1   2   0   40.81    2.15
  -1  -2   0   40.09    2.11
   1   2   1  704.97   13.26
  -1  -2  -1  720.62   12.79
  -1  -2  -1  714.65   13.75
   1   2   1  711.51   14.08
  -1  -2  -1  726.07   14.15
  -1  -2  -1  756.72   13.33
   1   2   1  705.81   12.69
  -1  -2  -2  837.73   15.10
   1   2   2  827.00   16.53
   1   2   2  827.71   14.55
  -1  -2  -2  843.56   16.61
   1   2   3  134.00    5.30
   1   2   4  625.07   14.84
   1   2   5   97.09    5.17
   1   2   6   55.16    4.25
  -1  -2  -7    5.43    1.36
   1   2   7    6.70    1.57
   1   2   7    5.39    1.60
   1   2   8   31.38    3.00
  -1  -2  -8   30.64    3.61
   1   2   9   31.12    3.12
  -1  -2  -9   28.41    3.77
  -1  -2 -10   18.03    3.17
   1   2  10   18.79    2.55
   1   2  11   38.06    3.75
  -1  -2 -11   39.66    4.96
  -1  -2 -12  498.15   19.65
   1   2  12  433.38   14.37
  -1  -2 -13   76.07    7.77
  -1  -2 -14    0.70    1.23
  -1  -2 -15  100.40    9.73
  -1  -2 -16    8.48    2.74
   1   3 -15   26.72    5.18
   1   3 -14    4.66    2.30
   1   3 -13   58.37    6.75
   1   3 -12   38.96    5.31
   1   3 -11   15.61    3.26
   1   3 -10   10.17    2.31
   1   3  -9  119.09    7.87
   1   3  -8  169.84    8.95
   1   3  -7   37.04    3.76
  -1  -3   7   25.73    1.85
   1   3  -6  584.92   15.75
  -1  -3   6  476.44   10.95
  -1  -3   5  505.08   11.24
   1   3  -5  521.05   14.35
   1   3  -4  520.53   13.71
  -1  -3   4  508.98   11.27
  -1  -3   3   18.85    1.61
   1   3  -3   17.40    2.00
   1   3  -2    8.67    1.33
  -1  -3   2   10.86    1.26
   1   3  -1  168.47    5.94
  -1  -3   1  172.64    5.71
  -1  -3   0 1283.00   23.28
   1   3   0 1289.75   23.61
   1   3   1  111.27    4.71
  -1  -3  -1  120.51    4.78
  -1  -3  -1  121.84    3.51
   1   3   1  121.33    4.00
   1   3   2   19.53    1.96
  -1  -3  -2   22.18    1.46
  -1  -3  -2   21.49    1.20
   1   3   2   22.13    1.52
  -1  -3  -3  669.88   12.58
   1   3   3  649.45   15.36
   1   3   3  643.69   11.79
  -1  -3  -4  249.47    6.46
   1   3   4  257.14    8.85
   1   3   5  617.33   16.13
   1   3   6  361.86   12.08
   1   3   7   10.67    2.12
   1   3   8   99.11    6.68
   1   3   9    8.91    1.77
  -1  -3  -9   11.00    2.37
   1   3   9    8.11    2.06
   1   3  10    5.44    1.91
   1   3  10    7.18    1.74
  -1  -3 -10    5.85    1.85
   1   3  11  139.92    7.60
  -1  -3 -11  155.40   10.18
  -1  -3 -12  182.58   11.55
   1   3  12  172.50    8.76
  -1  -3 -13  166.68   11.60
  -1  -3 -14   99.20    9.29
  -1  -3 -15   12.79    3.48
  -1  -3 -16   59.79    7.93
   1   4 -15   -0.61    1.39
   1   4 -14   15.99    4.04
   1   4 -13    2.29    1.78
   1   4 -12    3.65    1.92
   1   4 -11   21.93    3.93
   1   4 -10  141.32    9.29
   1   4  -9   70.43    6.18
   1   4  -8    0.74    0.83
  -1  -4   7  219.49    6.73
   1   4  -7  280.03   11.41
   1   4  -6 1026.03   25.02
   1   4  -5 2837.34   52.58
   1   4  -4 1521.89   31.16
   1   4  -3  127.75    6.21
   1   4  -2  267.52    9.11
   1   4  -1  115.16    5.52
   1   4   0    3.07    0.97
   1   4   0    4.79    1.14
   1   4   1  211.79    7.91
   1   4   1  223.63    6.39
   1   4   2   98.13    3.72
  -1  -4  -2  102.85    3.04
   1   4   2  100.32    5.17
   1   4   3  181.02    7.44
  -1  -4  -4   17.19    1.33
   1   4   4   18.03    2.39
   1   4   4   17.51    1.05
   1   4   5  230.42    9.36
   1   4   5  228.44    5.56
  -1  -4  -5  238.60    6.15
  -1  -4  -6  268.06    7.07
   1   4   6  269.48   10.71
   1   4   7   87.11    6.11
   1   4   8  158.91    8.77
   1   4   9    4.61    1.83
   1   4  10    5.90    2.01
   1   4  10   14.59    2.78
   1   4  11  225.84   10.42
  -1  -4 -11  248.55   13.15
   1   4  11  236.12   12.64
   1   4  12  243.29   11.13
  -1  -4 -12  269.96   14.44
  -1  -4 -13  200.95   13.00
  -1  -4 -14    7.31    2.63
  -1  -4 -15   74.41    8.56
   1   5 -14    3.52    1.52
   1   5 -13  158.74   11.77
   1   5 -12    5.29    2.20
   1   5 -11   91.13    8.26
   1   5 -10   14.37    2.98
   1   5  -9  156.75    9.87
   1   5  -8  455.23   16.87
   1   5  -7   12.46    2.43
   1   5  -6   13.81    2.66
   1   5  -5    3.76    1.23
   1   5  -4   45.41    4.27
   1   5  -3   48.46    4.26
   1   5  -2    1.37    0.97
   1   5  -1   64.28    4.73
   1   5   0  431.84   13.61
   1   5   0  443.53   13.38
   1   5   1  103.33    4.48
   1   5   1  109.42    5.97
   1   5   2 1933.81   33.62
   1   5   2 2010.10   38.19
  -1  -5  -2 1931.61   31.66
   1   5   3  143.95    7.17
   1   5   3  137.37    4.65
   1   5   4  141.79    7.36
   1   5   5  158.68    8.11
  -1  -5  -6    0.34    0.29
   1   5   6    0.16    0.14
   1   5   6    0.73    0.90
   1   5   7  326.14   12.98
   1   5   7  309.39    7.08
   1   5   8    8.40    1.92
   1   5   9  119.49    8.20
   1   5  10   15.82    3.15
   1   5  11   66.98    6.70
   1   5  12   83.25    6.61
   1   5  12   82.86    7.80
  -1  -5 -12   93.99    8.51
  -1  -5 -13   -0.40    1.61
  -1  -5 -14   41.67    6.17
  -1  -5 -15   18.62    4.46
   1   6 -14   26.33    5.07
   1   6 -13    2.66    2.03
   1   6 -12   93.58    8.85
   1   6 -11   84.07    8.05
   1   6 -10  160.53   10.72
   1   6  -9  306.02   14.66
   1   6  -8  348.06   15.27
   1   6  -7  300.71   13.51
   1   6  -6 1190.67   30.28
   1   6  -5  128.66    7.99
   1   6  -4    1.82    1.17
   1   6  -3   44.21    4.64
   1   6  -2   82.08    5.99
   1   6  -1  234.22   10.29
   1   6  -1  241.05   10.80
   1   6   0  208.77    9.46
   1   6   0  185.10    9.28
   1   6   1  284.61   11.14
   1   6   1  275.76    8.58
   1   6   2   19.41    1.91
   1   6   2   21.72    3.00
  -1  -6  -2   23.57    1.51
   1   6   3  475.51   11.22
   1   6   3  535.36   16.20
   1   6   4  624.68   18.48
   1   6   5    0.93    1.19
   1   6   6  171.53    9.32
   1   6   7   45.11    4.83
   1   6   8  554.01   19.21
   1   6   9    1.45    1.15
   1   6  10    4.02    1.57
   1   6  11   -1.83    1.92
   1   6  12    1.36    1.34
  -1  -6 -13   32.10    5.32
   1   6  13   34.79    5.50
  -1  -6 -14   37.14    5.95
   1   7 -13   62.44    7.79
   1   7 -12    5.94    2.65
   1   7 -11   15.29    3.62
   1   7 -10   23.58    4.40
   1   7  -9   70.74    7.24
   1   7  -8   -1.52    1.40
   1   7  -7  161.55   10.28
   1   7  -6   72.88    6.62
   1   7  -5   21.25    3.51
   1   7  -4  154.57    9.42
   1   7  -3   20.24    3.42
   1   7  -2   42.85    4.72
   1   7  -1  263.86   12.23
   1   7  -1  269.53   11.90
   1   7   0   11.05    2.37
   1   7   0   11.52    2.47
   1   7   1   90.94    4.88
   1   7   1  103.49    7.02
   1   7   2  178.44    6.70
   1   7   2  199.34    9.87
   1   7   3  389.77   10.28
   1   7   3  431.24   15.29
   1   7   4   63.64    5.64
   1   7   5  292.49   12.92
   1   7   6  189.81   10.47
   1   7   7    1.15    0.91
   1   7   8   32.58    4.60
   1   7   9    0.95    1.18
   1   7  10   25.69    4.40
   1   7  11   -0.30    1.45
   1   7  12   -1.65    2.39
   1   7  13    7.46    2.93
   1   7  14    1.87    1.87
   1   8 -12   -0.51    2.08
   1   8 -11   -0.38    1.15
   1   8 -10  406.05   19.53
   1   8  -9  346.88   17.41
   1   8  -8   -1.36    1.38
   1   8  -7    1.74    1.34
   1   8  -6   24.53    4.08
   1   8  -5   95.28    8.20
   1   8  -4    8.27    2.55
   1   8  -3   -1.39    1.60
   1   8  -2   37.60    4.77
   1   8  -2   37.76    5.08
   1   8  -1   32.44    4.38
   1   8  -1   35.90    4.70
   1   8   0   20.69    3.50
   1   8   0   18.70    3.72
   1   8   1  469.35   17.04
   1   8   1  421.08   12.68
   1   8   2  118.42    8.08
   1   8   2  110.16    5.45
   1   8   3    1.40    1.29
   1   8   4  167.60   10.05
   1   8   5   11.25    2.60
   1   8   6   84.08    7.29
   1   8   7   28.84    4.54
   1   8   8    5.81    2.02
   1   8   9   12.42    3.07
   1   8  10    3.11    1.69
   1   8  11   20.35    4.21
   1   8  12    0.80    1.69
   1   8  13    2.70    1.97
   1   9 -11    8.49    3.13
   1   9 -10   63.48    7.87
   1   9  -9   95.42    9.28
   1   9  -8   11.85    3.39
   1   9  -7   32.05    5.30
   1   9  -6    9.32    3.00
   1   9  -5    1.41    1.23
   1   9  -4   -0.54    1.38
   1   9  -3   34.28    4.86
   1   9  -3   30.50    4.85
   1   9  -2  341.14   16.53
   1   9  -2  354.64   16.57
   1   9  -1   -0.39    1.04
   1   9  -1    0.96    1.18
   1   9   0  120.01    6.87
   1   9   0  145.14    9.83
   1   9   1   80.05    5.25
   1   9   1   89.63    7.69
   1   9   2    9.84    2.66
   1   9   3   69.94    6.73
   1   9   4   33.95    4.97
   1   9   5    9.97    2.67
   1   9   6   -1.54    1.27
   1   9   7    0.76    1.30
   1   9   8   -0.98    1.23
   1   9   9    0.40    1.23
   1   9  10    8.46    2.73
   1   9  11    1.39    1.65
   1  10  -9   29.53    5.73
   1  10  -8   29.76    5.50
   1  10  -7   11.33    3.32
   1  10  -6    9.29    3.25
   1  10  -5   62.21    7.34
   1  10  -5   58.07    6.77
   1  10  -4    8.94    3.07
   1  10  -4    7.57    2.89
   1  10  -3   47.34    6.30
   1  10  -3   51.37    6.60
   1  10  -2   -2.70    2.10
   1  10  -2   -2.00    1.66
   1  10  -1   22.91    4.61
   1  10  -1   26.93    4.41
   1  10  -1   26.30    3.44
   1  10   0   65.67    7.38
   1  10   1    0.60    1.14
   1  10   2   64.01    6.88
   1  10   3   18.94    3.90
   1  10   4   24.07    4.23
   1  10   5   46.84    6.11
   1  10   6    2.35    1.61
   1  10   7   42.45    6.06
   1  10   8   -0.63    1.93
   1  10   9    6.33    2.42
   1  11  -7   10.68    3.41
   1  11  -6   58.69    7.70
   1  11  -6   57.40    8.07
   1  11  -5   16.84    4.14
   1  11  -5   15.84    4.31
   1  11  -4   -0.69    1.91
   1  11  -4   -1.33    2.36
   1  11  -3    0.69    1.51
   1  11  -3    1.61    1.56
   1  11  -2    9.86    3.03
   1  11  -2   10.70    3.44
   1  11  -1    3.71    2.14
   1  11   0    0.56    1.46
   1  11   1   21.14    4.19
   1  11   2   33.17    5.42
   1  11   3    5.44    2.20
   1  11   4    0.30    1.55
   1  11   5    5.87    2.49
   1  11   6   12.81    3.68
   1  11   7   -1.10    1.82
   1  12  -4    3.79    2.12
   1  12  -3    5.17    2.72
   1  12  -2    1.74    1.32
   1  12  -1    9.80    3.61
   1  12   0   -0.35    1.73
   1  12   1   21.41    4.80
   1  12   2    1.82    1.96
  -2  10   7   18.86    4.06
  -2  10   6    0.74    1.39
  -2  10   5    9.41    3.00
  -2  10   4   -1.43    1.62
  -2  10   3   54.85    6.96
  -2  10   2   22.47    4.72
  -2  10   1   38.30    5.91
  -2  10   0  104.23    9.65
  -2  10  -1    7.04    2.78
  -2  10  -2   -0.31    1.78
  -2  10  -2    0.84    2.06
  -2  10  -3    6.79    2.88
  -2  10  -3   14.23    4.03
  -2  10  -4    0.69    1.19
  -2  10  -5    1.45    1.70
  -2   9  10    7.91    3.21
  -2   9   9    0.14    1.56
  -2   9   8   37.88    5.75
  -2   9   7    7.57    2.73
  -2   9   6  131.11   10.31
  -2   9   5    1.65    1.53
  -2   9   4   25.12    4.53
  -2   9   3   40.81    5.49
  -2   9   2   18.90    3.81
  -2   9   1  250.15   14.23
  -2   9   0  145.85   10.87
  -2   9  -1   -2.36    2.21
  -2   9  -1   -1.68    2.01
  -2   9  -2    1.70    1.58
  -2   9  -2   -0.90    1.78
  -2   9  -3   17.69    4.29
  -2   9  -4    5.26    2.58
  -2   9  -5    9.63    3.23
  -2   9  -6    2.72    2.21
  -2   9  -7   14.94    3.65
  -2   9  -8   31.64    5.85
  -2   8  12   61.75    7.40
  -2   8  11   -3.71    2.46
  -2   8  10    4.93    2.22
  -2   8   9   72.71    7.62
  -2   8   8    3.93    1.89
  -2   8   7   39.19    5.33
  -2   8   6   69.52    6.92
  -2   8   5   10.55    2.88
  -2   8   4   83.29    7.47
  -2   8   3   51.65    5.82
  -2   8   2   -0.04    0.98
  -2   8   1   -0.67    1.35
  -2   8   0    1.20    1.28
  -2   8   0    4.50    1.67
  -2   8  -1   47.28    5.62
  -2   8  -1   42.58    5.81
  -2   8  -2   32.08    5.05
  -2   8  -3    8.72    2.76
  -2   8  -4    6.19    2.63
  -2   8  -5   -1.05    1.79
  -2   8  -6  340.81   17.88
  -2   8  -7  113.61   10.23
  -2   8  -8   87.37    9.16
  -2   8  -9    6.64    2.76
  -2   8 -10   11.50    3.46
  -2   7  13   -0.08    1.54
  -2   7  12   61.66    7.13
  -2   7  11   52.30    6.42
  -2   7  10   46.49    5.82
  -2   7   9   33.78    4.83
  -2   7   8    5.37    2.24
  -2   7   7    6.10    1.93
  -2   7   6    4.28    1.82
  -2   7   5   56.23    5.77
  -2   7   4  196.72   10.78
  -2   7   3  352.17   14.90
  -2   7   2  589.04   20.17
  -2   7   1   -2.91    1.81
  -2   7   0    3.49    1.68
  -2   7   0    1.76    1.13
  -2   7  -1    2.16    0.96
  -2   7  -2  148.24   10.38
  -2   7  -3   27.54    4.51
  -2   7  -4   65.37    6.86
  -2   7  -5   32.14    4.82
  -2   7  -6   13.77    3.52
  -2   7  -7   95.52    8.82
  -2   7  -8   53.45    6.68
  -2   7  -9   13.69    3.62
  -2   7 -10   -1.49    1.99
  -2   7 -11   12.33    3.83
   2  -6 -14    0.47    1.48
  -2   6  13   48.56    6.21
  -2   6  12   47.62    6.02
  -2   6  11   11.33    2.79
  -2   6  10   27.01    4.33
  -2   6   9  102.60    8.03
  -2   6   8   -0.05    1.52
  -2   6   7   17.84    3.16
  -2   6   6    4.35    1.68
  -2   6   5  220.86   10.83
  -2   6   4    2.61    1.47
  -2   6   3   91.92    6.72
  -2   6   2   21.62    3.21
   2  -6  -2   19.57    1.71
   2  -6  -1  128.11    5.29
  -2   6   1  147.87    8.72
  -2   6   0  146.66    9.40
  -2   6  -1  150.56    9.59
  -2   6  -2   56.51    5.78
  -2   6  -3  921.25   27.15
  -2   6  -4    7.52    2.11
  -2   6  -5   34.74    4.76
  -2   6  -6   39.52    5.14
  -2   6  -7   18.60    3.74
  -2   6  -8  137.81   10.24
  -2   6  -9   66.93    7.34
  -2   6 -10   10.71    3.18
  -2   6 -11    0.53    1.11
  -2   6 -12   10.86    3.41
   2  -5 -13   47.35    5.88
  -2   5  13   37.42    5.39
  -2   5  12    7.93    2.56
  -2   5  11   32.79    4.58
  -2   5  10   40.55    4.94
  -2   5   9   74.89    6.44
  -2   5   8   42.52    4.75
  -2   5   7    3.86    1.52
  -2   5   6 1144.72   28.01
  -2   5   5  619.95   18.39
  -2   5   4   59.46    4.89
  -2   5   3   60.63    4.89
   2  -5  -2  229.61    6.58
  -2   5   2  244.90   10.41
  -2   5   1    4.73    1.66
  -2   5   1    4.27    1.25
   2  -5  -1    4.21    0.89
  -2   5   0  389.35   14.79
  -2   5  -1   12.74    2.50
  -2   5  -2  277.70   12.39
  -2   5  -3  450.40   16.49
  -2   5  -4    2.20    0.98
  -2   5  -5  399.79   15.75
  -2   5  -6   62.38    6.03
  -2   5  -7   -0.18    1.18
  -2   5  -8  101.21    8.35
  -2   5  -9    0.06    1.02
  -2   5 -10   10.73    2.69
  -2   5 -11   75.36    7.99
  -2   5 -12  114.13    9.99
  -2   5 -13   26.21    5.06
   2  -4 -14    4.70    2.16
   2  -4 -13   12.81    2.92
   2  -4 -13   16.92    3.88
  -2   4  12    5.27    2.14
   2  -4 -12   -0.07    0.95
  -2   4  11    2.24    1.33
  -2   4  10  265.35   12.19
  -2   4   9   53.84    5.17
  -2   4   8  341.66   13.13
  -2   4   7    4.91    1.52
  -2   4   6  388.89   13.23
  -2   4   5   92.35    5.75
  -2   4   4   14.74    2.26
  -2   4   3   27.23    2.99
  -2   4   3   24.03    1.40
  -2   4   2   -0.12    0.83
   2  -4  -2   -0.07    0.32
  -2   4   1  496.05   15.80
   2  -4  -1  475.49   11.23
  -2   4   0    7.86    1.96
  -2   4  -1    3.68    1.44
  -2   4  -2 1275.77   29.60
  -2   4  -3    3.31    1.34
  -2   4  -4  704.06   20.39
  -2   4  -5  175.84    9.33
   2  -4   6  159.95    5.42
  -2   4  -6  185.66    9.84
  -2   4  -7    6.69    2.12
  -2   4  -8   77.66    6.73
  -2   4  -9    0.25    0.82
  -2   4 -10   91.61    7.99
  -2   4 -11   12.83    3.30
  -2   4 -12  115.78    9.83
  -2   4 -13   17.42    4.02
  -2   4 -14   29.90    5.30
   2  -3 -15   21.07    4.59
   2  -3 -14   71.68    8.19
   2  -3 -13   11.57    3.04
   2  -3 -13    7.13    2.03
   2  -3 -12   14.44    3.41
   2  -3 -12   13.35    2.78
  -2   3  11   14.70    2.82
   2  -3 -11   19.14    3.24
  -2   3  10    9.42    2.35
  -2   3   9  930.39   24.03
  -2   3   8  135.14    7.53
   2  -3  -8  156.58    4.71
  -2   3   7   63.15    4.66
   2  -3  -7   52.31    2.27
  -2   3   6  387.70   12.37
  -2   3   5    7.33    1.55
  -2   3   5    5.65    0.85
  -2   3   4   14.99    2.07
  -2   3   4   16.19    1.43
  -2   3   3  146.89    3.98
  -2   3   3  153.73    6.53
   2  -3  -2   16.74    1.48
  -2   3   2   19.34    2.26
   2  -3  -1   42.94    2.53
  -2   3   1   45.62    3.91
  -2   3   0  595.05   16.31
  -2   3  -1  642.86   17.15
  -2   3  -2    1.33    0.81
  -2   3  -3   25.61    2.98
  -2   3  -4  533.78   16.01
  -2   3  -5   25.98    3.30
   2  -3   5   22.95    1.80
   2  -3   6    4.94    0.68
  -2   3  -6    5.76    1.54
  -2   3  -7  233.88   11.00
  -2   3  -8   25.13    3.60
  -2   3  -9    6.16    1.93
  -2   3 -10   49.23    5.61
  -2   3 -11    8.96    2.48
  -2   3 -12   -0.34    0.91
  -2   3 -13   84.57    8.39
  -2   3 -14    6.14    2.30
  -2   3 -15   10.48    3.02
   2  -2 -15   31.77    5.54
   2  -2 -14  111.58   10.12
   2  -2 -13  131.26   10.46
   2  -2 -12   44.42    5.85
   2  -2 -12   33.16    4.07
   2  -2 -11   28.94    3.56
   2  -2 -11   35.30    4.85
  -2   2  10   54.88    4.96
   2  -2 -10   69.23    4.10
   2  -2 -10   65.01    5.22
   2  -2  -9   17.86    2.76
  -2   2   9   23.48    3.10
   2  -2  -9   26.10    2.34
   2  -2  -8    0.34    0.31
  -2   2   8    2.08    0.96
   2  -2  -7  515.49   11.35
  -2   2   7  456.35   13.78
   2  -2  -6   10.57    1.15
  -2   2   6    7.14    1.42
  -2   2   5  534.15   13.68
   2  -2  -5  535.61   10.95
  -2   2   4   21.33    2.14
  -2   2   4   20.64    1.76
  -2   2   3  140.57    4.01
  -2   2   3  138.95    4.69
  -2   2   3  134.28    5.37
  -2   2   2   99.93    3.78
   2  -2  -2   93.64    3.65
  -2   2   2   93.35    3.35
  -2   2   2   98.99    4.49
   2  -2  -1  694.35   14.17
  -2   2   0    2.30    0.96
  -2   2  -1   86.87    4.74
  -2   2  -2   21.73    2.39
  -2   2  -3 1385.68   28.51
   2  -2   3 1395.31   24.84
  -2   2  -4    7.37    1.68
   2  -2   4    5.72    0.85
  -2   2  -5  369.21   12.27
   2  -2   5  361.57    7.58
  -2   2  -6  474.28   14.99
  -2   2  -7   13.79    2.47
  -2   2  -8   28.37    3.67
  -2   2  -9   21.20    3.33
  -2   2 -10    4.91    1.81
  -2   2 -11   -0.68    1.50
  -2   2 -12  109.52    8.93
  -2   2 -13   32.90    5.15
  -2   2 -14   53.97    6.84
  -2   2 -15  192.42   13.66
   2  -1 -15  112.70   10.53
   2  -1 -14   18.81    4.18
   2  -1 -13  100.14    8.93
   2  -1 -12   55.92    6.36
   2  -1 -12   46.32    4.37
   2  -1 -11   59.03    4.87
   2  -1 -11   62.81    6.40
   2  -1 -10  401.87   16.09
   2  -1 -10  384.93   13.07
  -2   1   9  269.36    7.21
   2  -1  -9  296.79   10.91
   2  -1  -8   27.30    3.09
  -2   1   7    0.23    0.49
   2  -1  -7   -0.34    0.57
  -2   1   6  391.50   11.11
   2  -1  -6  418.02   10.22
   2  -1  -6  403.49   12.19
  -2   1   5  411.25   10.75
   2  -1  -5  432.62   11.98
   2  -1  -5  418.55    9.91
  -2   1   4   10.85    1.44
   2  -1  -4   10.63    1.67
   2  -1  -4   10.46    1.20
   2  -1  -4   13.51    1.42
  -2   1   3  176.87    5.47
  -2   1   3  174.53    5.67
   2  -1  -3  192.81    5.60
   2  -1  -3  179.24    6.57
   2  -1  -3  178.68    5.30
  -2   1   2  436.93    9.44
   2  -1  -2  417.26   10.75
  -2   1   2  404.55    9.00
  -2   1   2  438.47    9.81
  -2   1   1   98.51    3.61
  -2   1   1   95.23    3.80
   2  -1  -1   94.58    3.78
   2  -1  -1   98.48    4.28
   2  -1  -1  106.54    4.40
   2  -1   0  918.08   18.42
   2  -1   0  938.85   17.84
   2  -1   0  938.51   18.22
  -2   1   0  939.07   18.64
  -2   1  -1  581.81   13.14
   2  -1   1  600.02   12.45
   2  -1   1  574.58   12.98
  -2   1  -2  454.41   11.50
   2  -1   2  475.76   10.24
   2  -1   3  725.66   13.80
  -2   1  -3  731.22   16.41
   2  -1   4  581.34   10.99
  -2   1  -4  574.33   14.55
  -2   1  -5  637.23   16.01
   2  -1   5  593.67   10.54
  -2   1  -6  220.18    8.98
  -2   1  -7  166.78    8.17
  -2   1  -8   66.68    5.39
  -2   1  -9   55.90    5.21
  -2   1 -10   51.21    5.30
  -2   1 -11  101.95    8.00
  -2   1 -12   28.36    4.47
  -2   1 -13   21.21    4.09
  -2   1 -14  177.23   12.33
  -2   1 -15   16.84    3.84
   2   0 -15   60.03    7.56
   2   0 -14   12.84    3.36
   2   0 -13   53.03    6.47
   2   0 -12    8.38    2.22
   2   0 -11    0.53    1.30
   2   0 -11    1.26    0.65
   2   0 -10  508.43   18.15
   2   0 -10  478.52   14.41
   2   0  -9   83.51    6.55
   2   0  -9   82.51    5.09
   2   0  -8    7.28    1.84
   2   0  -8    8.62    1.70
   2   0  -7   84.53    5.59
   2   0  -7   79.64    4.67
  -2   0   6   18.32    0.94
   2   0  -6   21.87    2.32
   2   0  -5   42.24    3.20
   2   0  -5   39.84    2.48
   2   0  -4    0.14    0.32
  -2   0   4    0.07    0.35
   2   0  -4   -0.24    0.34
   2   0  -3  767.36   13.60
   2   0  -3  754.74   15.18
  -2   0   3  759.64   13.65
   2   0  -3  736.07   16.28
  -2   0   2   55.29    2.91
  -2   0   2   60.77    1.97
  -2   0   2   60.96    2.78
   2   0  -2   55.19    2.76
   2   0  -2   60.03    3.26
  -2   0   1   21.18    1.62
   2   0  -1   21.56    1.72
  -2   0   1   21.20    1.72
  -2   0   1   23.73    1.87
   2   0  -1   20.27    1.68
   2   0  -1   20.69    1.81
   2   0   0  185.58    5.11
   2   0   0  197.82    5.80
   2   0   0  194.33    5.77
  -2   0   0  197.94    5.80
  -2   0   0  195.11    5.21
  -2   0   0  195.35    5.78
  -2   0  -1  980.06   17.70
  -2   0  -1  992.32   18.74
   2   0   1  987.23   18.19
   2   0   1  980.17   18.77
  -2   0  -1  992.39   18.20
   2   0   1  962.34   17.62
  -2   0  -2  751.00   14.04
  -2   0  -2  722.65   14.50
   2   0   2  705.44   14.48
   2   0   2  728.65   13.96
   2   0   3   47.29    2.89
   2   0   3   51.59    2.29
  -2   0  -3   55.46    3.05
  -2   0  -3   51.22    2.36
   2   0   4  114.67    3.50
  -2   0  -4  112.44    5.06
  -2   0  -4  112.03    3.58
  -2   0  -5   13.67    1.91
  -2   0  -5   14.08    1.09
  -2   0  -6  271.85   10.05
  -2   0  -6  296.77    6.40
  -2   0  -7  115.85    6.59
  -2   0  -7  106.54    3.18
  -2   0  -8   64.32    5.22
  -2   0  -8   55.41    2.06
  -2   0  -9  196.51    9.99
  -2   0 -10  267.81   12.56
  -2   0 -11   18.06    3.14
  -2   0 -12   36.31    5.00
  -2   0 -13   19.43    3.79
  -2   0 -14   14.83    3.61
  -2   0 -15   64.29    7.73
  -2   0 -16   40.18    6.39
   2   1 -16    0.54    1.21
   2   1 -15   -0.48    1.69
   2   1 -14   31.88    5.37
   2   1 -13  150.81   10.93
   2   1 -12   60.36    6.50
   2   1 -11   22.49    3.76
   2   1 -11   24.61    2.84
   2   1 -10   12.35    2.55
   2   1 -10   11.54    1.77
   2   1  -9   98.86    7.00
   2   1  -9   94.12    5.18
   2   1  -8  191.64    9.26
   2   1  -8  162.24    6.91
   2   1  -7    1.69    0.84
   2   1  -7    2.98    1.21
   2   1  -6   96.79    4.71
   2   1  -6   91.08    5.41
   2   1  -5  276.87    7.42
   2   1  -5  301.92    9.67
   2   1  -5  287.83    8.58
   2   1  -4  483.03    9.99
   2   1  -4  491.12   11.87
   2   1  -4  504.03   12.36
   2   1  -3  336.43    8.63
   2   1  -3  315.33    8.25
   2   1  -3  311.92    6.30
   2   1  -3  295.53    8.37
   2   1  -2   95.43    3.92
   2   1  -2   88.81    2.67
   2   1  -2   93.35    3.97
  -2  -1   2   94.40    3.97
  -2  -1   1    2.17    0.66
  -2  -1   1    1.72    0.63
  -2  -1   1    2.70    0.54
   2   1  -1    2.62    0.70
   2   1  -1    2.55    0.63
  -2  -1   1    3.50    0.70
   2   1  -1    2.47    0.54
   2   1   0   37.14    2.30
  -2  -1   0   39.01    2.14
  -2  -1   0   41.71    2.41
  -2  -1   0   38.31    2.37
  -2  -1   0   39.06    1.57
   2   1   0   40.61    2.35
  -2  -1   0   43.26    2.48
   2   1   0   37.99    2.08
   2   1   0   38.91    2.37
  -2  -1  -1  619.44   12.68
   2   1   1  603.56   12.33
  -2  -1  -1  589.72   10.41
   2   1   1  589.65   10.42
   2   1   1  595.95   12.53
  -2  -1  -1  631.16   12.86
  -2  -1  -1  595.07   11.68
  -2  -1  -1  616.61   12.54
  -2  -1  -1  598.62   12.56
   2   1   1  616.57   12.62
  -2  -1  -2 3492.61   55.33
   2   1   2 3431.71   54.60
   2   1   2 3409.60   55.83
  -2  -1  -2 3386.39   54.78
  -2  -1  -2 3376.00   53.90
   2   1   2 3336.78   53.93
  -2  -1  -3   25.44    1.90
   2   1   3   24.71    1.70
   2   1   3   25.21    2.26
  -2  -1  -3   24.69    1.72
   2   1   3   22.92    1.80
  -2  -1  -4   76.46    3.19
   2   1   4   75.75    4.15
  -2  -1  -4   80.82    4.03
  -2  -1  -5    1.95    0.55
  -2  -1  -5    0.35    0.52
   2   1   5    2.10    1.03
  -2  -1  -6  140.34    6.74
  -2  -1  -6  149.61    4.78
   2   1   6  138.06    6.31
  -2  -1  -7    0.72    0.35
  -2  -1  -7    0.61    0.52
   2   1   7    1.67    0.86
   2   1   8    2.34    1.06
  -2  -1  -8    0.49    0.63
  -2  -1  -9  197.90    9.98
  -2  -1 -10    2.34    1.06
  -2  -1 -11  399.59   16.48
  -2  -1 -12   58.63    6.33
  -2  -1 -13   64.99    6.98
  -2  -1 -14    1.64    1.59
  -2  -1 -15   50.68    6.95
  -2  -1 -16   -0.80    1.62
   2   2 -15    6.76    2.43
   2   2 -14    0.43    1.48
   2   2 -13   23.76    4.33
   2   2 -12    5.90    2.19
   2   2 -11    0.58    1.23
   2   2 -10   20.93    3.38
   2   2 -10   23.41    2.38
   2   2  -9  460.04   12.31
   2   2  -9  437.45   15.94
   2   2  -8  262.46   11.15
   2   2  -8  261.04    8.51
   2   2  -7    4.01    0.97
   2   2  -7    4.13    1.28
   2   2  -6  308.83    8.96
   2   2  -6  297.57   10.50
   2   2  -5  559.39   14.63
   2   2  -5  580.81   13.37
   2   2  -4   87.77    4.42
   2   2  -4   92.69    4.20
  -2  -2   3  433.66   10.49
   2   2  -3  465.10   10.69
   2   2  -3  448.38   10.81
   2   2  -2  362.31    8.18
   2   2  -2  358.67    9.45
  -2  -2   2  357.29    8.12
   2   2  -2  362.08    9.15
   2   2  -1  924.72   15.83
   2   2  -1  952.45   18.30
  -2  -2   1  912.70   15.76
   2   2  -1  908.40   16.06
   2   2  -1  924.55   17.97
  -2  -2   1  940.33   18.19
  -2  -2   0  505.23   10.22
   2   2   0  504.65   10.14
  -2  -2   0  516.97   11.22
   2   2   0  506.28   11.52
  -2  -2   0  526.64   11.48
   2   2   0  489.33   11.31
  -2  -2   0  523.74   11.51
  -2  -2  -1 1564.42   27.17
   2   2   1 1491.05   27.02
   2   2   1 1517.51   27.11
   2   2   1 1502.22   26.34
  -2  -2  -1 1504.03   26.37
   2   2   1 1507.09   26.63
  -2  -2  -1 1532.05   26.63
  -2  -2  -2  266.02    7.50
   2   2   2  273.27    7.62
   2   2   2  272.47    7.24
   2   2   3 1069.00   21.42
   2   2   4   22.88    2.41
   2   2   4   23.89    2.42
  -2  -2  -4   25.44    2.30
  -2  -2  -5  161.23    6.66
   2   2   5  156.89    7.03
   2   2   5  158.37    6.60
   2   2   6   46.73    4.04
   2   2   6   50.55    3.81
  -2  -2  -6   52.53    4.02
   2   2   7   43.00    3.65
  -2  -2  -7   51.43    4.31
  -2  -2  -8   -0.20    0.74
   2   2   8   -0.75    1.00
   2   2   9  416.88   13.66
  -2  -2  -9  448.33   15.85
   2   2  10   86.73    5.87
  -2  -2 -10   95.68    7.31
   2   2  11  141.08    7.93
  -2  -2 -11  161.54   10.10
  -2  -2 -12    0.12    1.15
  -2  -2 -13    2.36    1.20
  -2  -2 -14  194.66   12.93
  -2  -2 -15    1.57    1.09
  -2  -2 -16   65.14    8.08
   2   3 -15   29.26    5.38
   2   3 -14   16.04    3.79
   2   3 -13   27.57    4.67
   2   3 -12    6.58    2.28
   2   3 -11   12.45    2.80
   2   3 -10   56.92    5.73
   2   3  -9  347.46   13.96
   2   3  -9  340.24    9.67
   2   3  -8   66.23    3.70
   2   3  -8   57.48    5.10
   2   3  -7  675.36   15.26
   2   3  -7  699.90   19.10
   2   3  -6   30.82    2.42
   2   3  -6   27.67    3.01
   2   3  -5   26.57    2.82
   2   3  -5   26.98    2.22
   2   3  -4  219.63    7.76
   2   3  -4  229.24    7.13
   2   3  -3    0.88    0.53
   2   3  -3    1.31    0.74
  -2  -3   2  271.77    7.44
   2   3  -2  257.36    7.61
   2   3  -1  225.66    6.78
   2   3  -1  222.22    7.36
  -2  -3   1  222.53    6.09
   2   3  -1  240.50    7.25
   2   3  -1  238.87    6.37
   2   3   0    3.17    0.76
  -2  -3   0    3.88    0.71
   2   3   0    3.38    0.66
  -2  -3   0    4.70    1.03
   2   3   0    5.16    1.03
  -2  -3  -1    3.41    0.74
   2   3   1    5.25    1.05
   2   3   1    3.33    0.88
  -2  -3  -1    3.58    0.83
   2   3   2  242.59    7.25
   2   3   2  248.07    6.77
  -2  -3  -2  260.77    7.33
   2   3   2  245.24    7.78
  -2  -3  -2  259.60    6.85
   2   3   3  145.58    6.11
   2   3   3  145.68    4.91
   2   3   4   12.57    1.39
   2   3   4   13.62    2.02
   2   3   5  543.81   15.08
   2   3   6    7.87    1.85
   2   3   7   -0.06    0.95
  -2  -3  -7    1.99    0.97
   2   3   7    1.44    0.88
   2   3   8    9.69    2.37
  -2  -3  -8   12.18    2.21
   2   3   8   12.04    2.22
  -2  -3  -9  165.03    9.25
   2   3   9  164.76    8.22
   2   3  10  193.74    9.30
  -2  -3 -10  209.76   11.01
  -2  -3 -11  109.37    8.32
   2   3  11  102.21    6.82
  -2  -3 -12  123.39    9.34
   2   3  12  110.45    7.32
   2   3  13   97.96    7.04
  -2  -3 -13  105.36    9.13
  -2  -3 -14   14.04    3.43
  -2  -3 -15   37.30    5.80
  -2  -3 -16   17.79    4.32
   2   4 -15    6.87    2.60
   2   4 -14    9.65    2.79
   2   4 -13   44.17    5.93
   2   4 -12    2.68    1.83
   2   4 -11   51.40    5.76
   2   4 -10   58.91    5.94
   2   4  -9   34.92    4.24
   2   4  -8  655.33   19.76
   2   4  -8  678.10   15.21
   2   4  -7   33.31    3.67
   2   4  -7   33.23    2.60
   2   4  -6  460.68   14.47
   2   4  -6  461.66   11.73
   2   4  -5   13.67    1.69
   2   4  -5   14.28    2.17
   2   4  -4  106.86    5.64
   2   4  -3   27.85    2.69
   2   4  -2   38.58    3.00
   2   4  -1   20.75    2.09
   2   4  -1   17.24    1.98
   2   4  -1   18.03    2.10
   2   4   0  315.22    9.06
   2   4   0  303.47    8.76
   2   4   0  312.92    9.29
   2   4   1  387.18   10.90
   2   4   1  394.23   10.33
   2   4   2  482.89   11.73
   2   4   2  482.56   12.94
  -2  -4  -2  495.64   10.84
   2   4   3   -1.03    0.81
   2   4   3    1.17    0.50
   2   4   4   76.55    4.92
   2   4   4   79.55    3.45
   2   4   5  189.35    8.47
   2   4   5  190.45    6.02
   2   4   6  283.92    8.10
   2   4   6  269.54   10.88
   2   4   7    0.71    0.92
   2   4   8  123.14    7.79
   2   4   9    0.86    0.93
  -2  -4  -9    0.90    0.73
   2   4   9    1.27    1.12
   2   4  10  337.56   13.18
   2   4  10  324.53   14.66
  -2  -4 -10  358.13   15.05
  -2  -4 -11  125.22    9.11
   2   4  11  115.75    7.79
  -2  -4 -12   43.70    5.54
   2   4  12   42.32    4.76
  -2  -4 -13   24.22    4.49
   2   4  13   21.89    3.49
  -2  -4 -14    5.27    2.30
  -2  -4 -15    1.01    1.50
   2   5 -15    9.05    3.20
   2   5 -14   88.10    8.87
   2   5 -13   -1.19    1.61
   2   5 -12  118.99    9.46
   2   5 -11   53.93    6.03
   2   5 -10   39.99    4.98
   2   5  -9  207.93   11.08
   2   5  -8  131.44    8.43
   2   5  -7   54.02    5.10
   2   5  -6  344.43   12.86
   2   5  -5   21.67    2.87
   2   5  -4    1.32    0.89
   2   5  -3   71.79    4.75
   2   5  -2  494.32   14.14
   2   5  -1   32.60    3.27
   2   5  -1   29.45    2.77
   2   5  -1   27.56    2.85
   2   5   0   16.53    2.03
   2   5   0   19.11    2.35
   2   5   0   17.26    2.20
   2   5   1  127.30    5.49
   2   5   1  123.11    6.12
   2   5   2  228.89    7.70
   2   5   2  242.78    9.21
  -2  -5  -2  253.81    6.93
   2   5   3   50.02    4.08
   2   5   3   48.75    3.15
   2   5   4  469.28   14.54
   2   5   5    2.77    1.40
   2   5   5    1.84    0.52
   2   5   6  522.88   16.82
   2   5   6  546.27   11.90
   2   5   7   -0.62    1.12
   2   5   7   -0.24    0.46
   2   5   8  103.89    7.37
   2   5   8   97.80    4.58
   2   5   9   66.76    6.15
   2   5  10   90.08    6.73
   2   5  10   78.47    7.11
   2   5  11   36.98    5.11
   2   5  11   39.07    4.52
  -2  -5 -11   41.88    5.29
  -2  -5 -12    1.78    1.24
   2   5  12    1.62    1.54
   2   5  12    2.82    1.83
  -2  -5 -13   85.26    8.36
   2   5  13   64.10    6.14
  -2  -5 -14   21.39    4.50
  -2  -5 -15    8.86    2.90
   2   6 -14   10.38    3.39
   2   6 -13   86.07    8.74
   2   6 -12  142.25   10.83
   2   6 -11   -1.15    2.14
   2   6 -10    9.02    2.81
   2   6  -9    2.24    1.56
   2   6  -8   72.19    6.52
   2   6  -7  949.49   25.96
   2   6  -6   40.04    4.49
   2   6  -5   15.88    2.74
   2   6  -4   25.09    3.38
   2   6  -3   11.03    2.05
   2   6  -2   52.87    4.54
   2   6  -2   52.26    4.62
   2   6  -1    1.11    0.93
   2   6  -1    1.25    0.91
   2   6  -1    0.25    0.57
   2   6   0    4.99    1.24
   2   6   0    4.20    1.27
   2   6   0    5.94    1.63
   2   6   1   13.03    2.17
   2   6   1   13.28    1.86
   2   6   2  118.89    6.79
   2   6   2  107.45    5.20
  -2  -6  -3  182.57    5.38
   2   6   3  188.01    8.85
   2   6   3  167.72    6.49
   2   6   4  162.94    8.47
   2   6   5  773.73   21.70
   2   6   6  236.31   11.07
   2   6   7  223.15   11.19
   2   6   8    3.55    1.90
   2   6   9   76.40    6.89
   2   6  10   97.80    8.19
   2   6  11   13.45    3.46
  -2  -6 -12   13.01    3.25
   2   6  12   15.33    3.47
   2   6  12   13.20    2.94
   2   6  13    5.44    1.74
   2   6  13    6.42    2.81
  -2  -6 -13    8.61    2.91
  -2  -6 -14   13.66    3.66
   2   7 -13    9.77    3.12
   2   7 -12    0.58    1.28
   2   7 -11   43.58    5.86
   2   7 -10   67.89    7.04
   2   7  -9   28.63    4.48
   2   7  -8    8.15    2.50
   2   7  -7   10.00    2.68
   2   7  -6  171.93    9.91
   2   7  -5   -1.22    1.02
   2   7  -4  104.25    7.50
   2   7  -3    0.41    0.68
   2   7  -2   45.43    4.77
   2   7  -2   54.16    4.91
   2   7  -1    0.45    0.91
   2   7  -1    1.46    0.96
   2   7   0  485.27   16.08
   2   7   0  465.44   13.90
   2   7   0  518.28   16.44
   2   7   1  117.47    7.25
   2   7   1  110.02    5.79
   2   7   2   28.95    2.78
   2   7   2   33.13    3.81
   2   7   3    4.97    1.14
   2   7   3    5.15    1.05
   2   7   4   98.90    7.03
   2   7   5  115.57    7.73
   2   7   6   -0.20    1.26
   2   7   7  204.90   11.24
   2   7   8   63.61    6.30
   2   7   9   17.09    3.43
   2   7  10    5.78    2.12
   2   7  11   -0.05    1.08
   2   7  12    8.12    2.86
   2   7  13    8.17    2.51
   2   7  13    9.30    3.46
  -2  -7 -13    8.69    2.92
   2   7  14   33.75    6.02
  -2  -7 -14   43.36    6.60
   2   8 -12   31.60    5.41
   2   8 -11   81.31    8.48
   2   8 -10  281.70   15.59
   2   8  -9   94.20    8.62
   2   8  -8   41.57    5.61
   2   8  -7    2.81    1.53
   2   8  -6   -1.57    1.02
   2   8  -5   36.21    4.81
   2   8  -4   40.79    5.13
   2   8  -3   94.43    7.62
   2   8  -3  107.12    7.65
   2   8  -2  173.25    9.99
   2   8  -2  160.31    9.67
   2   8  -1   21.81    3.38
   2   8  -1   25.56    3.10
   2   8  -1   23.21    3.61
   2   8   0   36.01    3.59
   2   8   0   37.90    4.66
   2   8   0   38.27    4.57
   2   8   1  179.96    9.73
   2   8   1  153.30    7.36
   2   8   2  132.82    6.51
   2   8   2  137.62    8.52
   2   8   3   19.53    2.28
   2   8   3   22.55    3.67
   2   8   4    2.75    1.51
   2   8   5    5.40    2.05
   2   8   6  396.78   16.56
   2   8   7   36.89    5.03
   2   8   8    8.32    2.65
   2   8   9   35.79    5.32
   2   8  10    9.77    2.70
   2   8  11   10.19    3.04
   2   8  12   60.57    7.44
   2   8  13   39.04    5.58
   2   8  13   28.87    5.36
   2   9 -11   16.34    3.95
   2   9 -10    5.40    2.50
   2   9  -9    3.55    1.57
   2   9  -8    0.99    1.23
   2   9  -7   19.26    3.99
   2   9  -6    9.73    2.72
   2   9  -5  135.43    9.81
   2   9  -4   72.71    6.83
   2   9  -4   75.25    7.16
   2   9  -3  287.66   14.57
   2   9  -3  310.03   14.80
   2   9  -2   -0.72    1.25
   2   9  -2    1.15    1.38
   2   9  -2    0.94    1.31
   2   9  -1    5.18    2.23
   2   9  -1    3.72    1.46
   2   9  -1    0.96    1.14
   2   9   0   64.86    5.14
   2   9   0   72.36    6.57
   2   9   1   -0.11    0.97
   2   9   1   -0.55    0.74
   2   9   2  158.16    7.55
   2   9   2  205.02   11.27
   2   9   3    7.31    2.26
   2   9   4  136.50    9.55
   2   9   5    2.63    1.63
   2   9   6    1.27    1.13
   2   9   7   25.85    4.49
   2   9   8    0.03    1.43
   2   9   9   24.30    4.49
   2   9  10   -0.98    1.43
   2   9  11    6.27    2.84
   2  10 -10    5.09    2.85
   2  10  -9    8.36    3.08
   2  10  -8    7.07    2.69
   2  10  -7   17.75    4.09
   2  10  -6   72.04    7.84
   2  10  -6   82.33    7.91
   2  10  -5    5.23    2.28
   2  10  -5    9.84    2.86
   2  10  -4   39.22    5.63
   2  10  -4   44.16    6.10
   2  10  -3    7.24    2.07
   2  10  -3    5.54    2.27
   2  10  -3    5.42    2.29
   2  10  -2    4.75    2.37
   2  10  -2    8.92    2.85
   2  10  -2    2.69    1.19
   2  10  -1   61.82    6.54
   2  10  -1   53.02    6.30
   2  10  -1   49.06    4.90
   2  10   0   16.47    3.11
   2  10   0   13.10    2.57
   2  10   1   13.71    3.26
   2  10   2   15.75    3.37
   2  10   3  218.61   12.80
   2  10   4   48.70    6.06
   2  10   5    1.29    1.25
   2  10   6   12.45    3.36
   2  10   7   28.20    5.15
   2  10   8    1.75    1.65
   2  10   9   30.10    5.45
   2  10  10   25.57    4.93
   2  11  -8   56.68    7.11
   2  11  -8   50.04    7.29
   2  11  -7   29.43    5.36
   2  11  -7   22.24    4.47
   2  11  -6  130.23   11.27
   2  11  -6  129.85   10.61
   2  11  -5   36.38    5.79
   2  11  -5   48.65    6.57
   2  11  -4  164.30   12.15
   2  11  -4  175.02   12.54
   2  11  -3    2.90    1.61
   2  11  -3    0.61    1.26
   2  11  -2   10.54    3.09
   2  11  -2   11.72    3.43
   2  11  -2    8.34    2.27
   2  11  -1    4.19    2.27
   2  11   0   15.63    3.77
   2  11   1    6.90    2.69
   2  11   2    3.39    2.05
   2  11   3   12.46    3.33
   2  11   4   32.86    5.31
   2  11   5   54.54    6.90
   2  11   6   22.34    4.66
   2  11   7    1.40    1.83
   2  12  -6   45.15    7.10
   2  12  -6   35.98    5.60
   2  12  -5   53.86    7.64
   2  12  -5   71.57    8.50
   2  12  -5   55.76    6.55
   2  12  -4   31.92    5.86
   2  12  -4   36.63    5.87
   2  12  -3   68.13    7.93
   2  12  -3   49.25    7.11
   2  12  -2    2.15    1.66
   2  12  -1   -0.90    1.73
   2  12   0    7.30    3.15
   2  12   1    1.74    1.55
   2  12   2  125.45   10.81
   2  12   3    2.24    2.12
   2  12   4   35.94    5.86
  -3  10   5   45.67    6.35
  -3  10   4   31.16    5.38
  -3  10   3   54.34    6.87
  -3  10   2   17.17    3.94
  -3  10   1    1.69    1.98
  -3  10   0   14.76    3.76
  -3  10  -1   40.05    6.40
  -3  10  -2   19.83    4.43
  -3  10  -2   22.50    5.03
  -3  10  -3   -0.62    1.79
  -3  10  -3    1.24    1.37
  -3   9   9  141.71   11.27
  -3   9   8    8.01    2.84
  -3   9   7   82.88    8.45
  -3   9   6   52.53    6.59
  -3   9   5   10.18    2.93
  -3   9   4   29.55    4.92
  -3   9   3    8.16    3.02
  -3   9   2   42.16    5.89
  -3   9   1   16.43    3.86
  -3   9   0   -0.68    1.97
  -3   9  -1    7.41    2.73
  -3   9  -1   -1.47    2.30
  -3   9  -2   -2.29    2.00
  -3   9  -2   -2.22    2.11
  -3   9  -3   94.64    9.70
  -3   9  -4   26.38    5.28
  -3   9  -5   68.20    8.57
  -3   9  -6   14.49    3.99
  -3   8  10   19.59    4.02
  -3   8   9   -0.68    1.57
  -3   8   8  154.87   11.05
  -3   8   7    3.81    1.85
  -3   8   6    7.45    2.49
  -3   8   5   37.99    5.12
  -3   8   4   18.18    3.66
  -3   8   3    1.15    1.10
  -3   8   2    3.67    1.75
  -3   8   1   21.56    3.99
  -3   8   0   11.41    3.27
  -3   8  -1   14.49    3.64
  -3   8  -1   16.86    3.44
  -3   8  -2   50.31    6.62
  -3   8  -3  120.30   10.45
  -3   8  -4   23.55    4.66
  -3   8  -5  255.10   15.63
  -3   8  -6   10.15    3.38
  -3   8  -7    2.67    1.95
  -3   8  -8    9.19    3.14
  -3   8  -9    2.91    2.22
  -3   7  11    1.33    1.95
  -3   7  10   41.02    5.63
  -3   7   9   96.95    8.30
  -3   7   8   76.65    7.18
  -3   7   7   22.38    3.94
  -3   7   6    5.11    2.01
  -3   7   5   21.52    3.59
  -3   7   4   13.04    2.83
  -3   7   3   40.55    4.95
  -3   7   2   24.48    3.90
  -3   7   1   47.27    5.44
  -3   7   0  158.99   10.22
  -3   7   0  167.27   11.39
  -3   7  -1   78.15    7.62
  -3   7  -2   12.85    3.26
  -3   7  -3   16.61    3.69
  -3   7  -4  104.46    9.19
  -3   7  -5   28.87    5.05
  -3   7  -6  143.69   11.17
  -3   7  -7    7.16    2.43
  -3   7  -8   -0.13    1.26
  -3   7  -9   58.37    7.52
  -3   7 -10    2.11    1.95
   3  -6 -13   75.17    8.07
   3  -6 -12  104.24    9.38
  -3   6  11   -0.53    1.69
  -3   6  10   51.95    5.82
  -3   6   9   30.12    4.47
  -3   6   8   11.93    2.60
  -3   6   7  154.14    9.49
  -3   6   6  107.17    7.72
  -3   6   5   24.20    3.57
  -3   6   4    1.58    1.57
  -3   6   3    6.61    1.80
  -3   6   2  147.33    8.97
   3  -6  -2  123.93    5.41
   3  -6  -1    1.93    0.77
  -3   6   1    2.91    1.28
   3  -6   0  111.15    5.95
  -3   6   0  120.50    8.89
  -3   6  -1    3.00    1.60
  -3   6  -2  318.74   15.11
  -3   6  -3  184.37   11.37
  -3   6  -4  257.10   13.71
  -3   6  -5  194.27   12.02
  -3   6  -6  201.06   12.40
  -3   6  -7   67.43    7.23
  -3   6  -8   41.96    5.82
  -3   6  -9   -0.84    1.58
  -3   6 -10    2.86    1.77
  -3   6 -11    2.20    2.16
  -3   6 -12   52.24    7.32
   3  -5 -14   26.21    4.60
   3  -5 -13   45.80    6.15
   3  -5 -12   16.00    3.50
  -3   5  11   75.65    7.10
   3  -5 -11  105.99    8.67
  -3   5  10   38.84    4.79
  -3   5   9    5.03    2.15
  -3   5   8  113.02    7.70
  -3   5   7  138.77    8.35
  -3   5   6  260.90   11.44
  -3   5   5    0.09    1.15
  -3   5   4  259.44   11.05
   3  -5  -3    6.71    1.10
  -3   5   3    6.47    1.62
   3  -5  -2    5.03    1.08
  -3   5   2    4.81    1.53
  -3   5   1  144.99    8.18
   3  -5  -1  140.94    6.05
   3  -5   0  278.21    9.51
  -3   5   0  286.78   13.10
  -3   5  -1   45.87    5.02
  -3   5  -2  648.05   21.21
  -3   5  -3    1.70    1.15
  -3   5  -4  159.64    9.94
  -3   5  -5  479.53   18.36
   3  -5   5  466.54   13.44
  -3   5  -6   11.32    2.61
  -3   5  -7    8.15    2.66
  -3   5  -8    3.70    1.91
  -3   5  -9    9.13    2.86
  -3   5 -10  211.69   13.38
  -3   5 -11   66.89    7.68
  -3   5 -12    3.51    2.35
  -3   5 -13    5.80    3.09
   3  -4 -14    2.61    2.24
   3  -4 -13    8.39    2.51
   3  -4 -12   26.23    4.26
  -3   4  11   81.48    6.75
   3  -4 -11   87.76    7.70
   3  -4 -10   -2.18    1.45
  -3   4  10    0.50    1.30
  -3   4   9  116.32    7.58
  -3   4   8    0.36    0.80
  -3   4   7   42.54    4.22
  -3   4   6   70.62    5.36
  -3   4   5   11.34    2.01
  -3   4   4    1.35    0.96
  -3   4   4    0.77    0.36
  -3   4   3   43.16    3.85
   3  -4  -3   38.92    2.69
  -3   4   3   33.97    2.23
  -3   4   2  106.29    6.33
   3  -4  -2   93.95    4.56
   3  -4  -1   93.96    4.71
   3  -4   0    6.55    1.37
  -3   4   0    6.67    1.60
  -3   4  -1 1347.04   31.90
  -3   4  -2  108.14    7.26
  -3   4  -3   89.49    6.64
   3  -4   4    4.51    1.10
  -3   4  -4    1.84    1.29
  -3   4  -5   23.49    3.38
   3  -4   5   26.13    2.58
   3  -4   6   23.73    2.19
  -3   4  -6   24.80    3.72
  -3   4  -7  162.78    9.99
  -3   4  -8    1.87    1.01
  -3   4  -9    2.31    1.50
  -3   4 -10    2.15    2.05
  -3   4 -11   -0.82    1.85
  -3   4 -12    2.79    2.33
  -3   4 -13    1.48    1.75
  -3   4 -14   23.42    5.04
   3  -3 -14    5.64    2.32
   3  -3 -13   12.97    3.64
   3  -3 -13    6.87    2.31
   3  -3 -12   47.86    5.57
  -3   3  11    2.85    1.35
   3  -3 -11    3.52    1.45
  -3   3  10   74.42    6.02
   3  -3 -10   91.80    7.26
   3  -3  -9   10.90    2.77
  -3   3   9    9.13    2.31
   3  -3  -8  281.68   12.22
  -3   3   8  248.37   10.37
  -3   3   7  682.17   18.32
  -3   3   6   72.61    4.89
  -3   3   5  281.22    9.93
  -3   3   4   58.24    2.74
  -3   3   4   60.49    4.25
  -3   3   3  167.44    7.21
  -3   3   3  155.06    5.19
   3  -3  -2   39.05    2.79
  -3   3   2   37.87    3.35
   3  -3  -1  474.12   12.15
   3  -3   0   34.60    2.84
  -3   3   0   34.13    3.62
  -3   3  -1    2.65    1.13
  -3   3  -2  352.37   12.67
   3  -3   2  342.37   10.53
  -3   3  -3   33.85    3.66
   3  -3   3   39.66    3.07
  -3   3  -4   -0.42    1.04
   3  -3   4    0.32    0.48
  -3   3  -5    3.42    1.26
   3  -3   5    2.56    0.71
  -3   3  -6   60.37    5.34
   3  -3   6   54.97    3.02
  -3   3  -7   26.00    3.74
  -3   3  -8  218.95   11.34
  -3   3  -9   86.94    7.34
  -3   3 -10   45.75    5.56
  -3   3 -11   -0.23    1.18
  -3   3 -12   42.87    5.85
  -3   3 -13    9.21    2.97
  -3   3 -14    3.10    2.33
   3  -2 -15   62.81    8.00
   3  -2 -14    3.11    1.72
   3  -2 -13    1.49    1.08
   3  -2 -13    4.61    2.25
   3  -2 -12   15.54    3.02
   3  -2 -12   25.28    4.49
   3  -2 -11   24.05    3.70
   3  -2 -11   23.56    4.04
  -3   2  10  269.22   11.35
   3  -2 -10  292.94   12.40
   3  -2  -9   65.81    3.89
  -3   2   9   56.72    4.73
   3  -2  -9   69.12    5.61
  -3   2   8  203.15    8.71
   3  -2  -8  227.83    7.44
   3  -2  -8  227.07   10.38
   3  -2  -7    4.96    1.00
   3  -2  -7    3.91    1.32
  -3   2   7    4.47    1.39
   3  -2  -6  535.81   12.24
  -3   2   6  520.10   13.95
   3  -2  -6  531.29   16.26
  -3   2   5    0.20    0.64
   3  -2  -5    0.55    0.90
  -3   2   4   45.66    3.22
   3  -2  -4   48.32    4.01
  -3   2   3  184.87    6.67
   3  -2  -3  190.56    8.10
  -3   2   2 1532.97   28.61
   3  -2  -2 1480.54   28.06
   3  -2  -2 1501.46   30.47
   3  -2  -1  140.38    5.67
   3  -2  -1  140.56    6.40
  -3   2   0  486.69   13.73
   3  -2   0  483.64   12.90
   3  -2   0  459.24   12.29
  -3   2  -1   11.54    1.82
   3  -2   1    9.44    1.53
  -3   2  -2  309.28   10.69
   3  -2   2  305.73    9.33
  -3   2  -3    0.55    0.73
   3  -2   3    0.60    0.41
  -3   2  -4  112.16    6.45
   3  -2   4  116.96    4.80
  -3   2  -5    8.47    1.83
   3  -2   5    7.36    1.11
   3  -2   6   39.26    2.16
  -3   2  -6   44.05    4.31
  -3   2  -7   20.07    2.98
   3  -2   7   10.06    0.75
  -3   2  -8    4.97    1.57
  -3   2  -9   75.04    6.52
  -3   2 -10  110.88    8.38
  -3   2 -11  119.89    9.14
  -3   2 -12    3.02    1.71
  -3   2 -13   13.34    3.42
  -3   2 -14  369.63   18.80
  -3   2 -15  166.22   12.89
   3  -1 -15   -2.30    2.00
   3  -1 -14    7.39    2.60
   3  -1 -13    0.28    1.02
   3  -1 -12   14.81    3.42
   3  -1 -12   12.36    2.67
   3  -1 -11  425.18   17.77
   3  -1 -11  400.29   15.01
   3  -1 -10  542.10   15.12
   3  -1 -10  543.29   19.57
   3  -1 -10  556.24   17.64
   3  -1  -9   34.52    3.08
   3  -1  -9   33.22    3.77
   3  -1  -8    0.87    0.75
   3  -1  -8    0.39    0.46
  -3   1   8   -0.61    0.90
   3  -1  -7   50.22    4.29
  -3   1   7   48.89    3.49
   3  -1  -7   51.64    3.42
  -3   1   6   15.80    1.88
   3  -1  -6   18.34    2.50
   3  -1  -6   16.93    1.86
   3  -1  -5  490.89   12.15
  -3   1   5  492.15   11.81
   3  -1  -5  493.21   14.33
   3  -1  -4    8.29    1.28
  -3   1   4    8.04    1.13
   3  -1  -4    7.96    1.60
  -3   1   3  340.62    8.59
   3  -1  -3  357.64   10.99
   3  -1  -2  176.25    6.42
  -3   1   2  183.32    5.72
   3  -1  -2  175.04    7.08
   3  -1  -1    0.48    0.53
   3  -1  -1   -0.12    0.57
  -3   1   0  115.78    5.26
   3  -1   0  117.18    5.27
   3  -1   0  111.32    5.00
  -3   1  -1   15.60    1.93
   3  -1   1   16.23    1.92
   3  -1   1   17.20    1.90
  -3   1  -2  162.88    6.48
   3  -1   2  157.46    5.87
   3  -1   3   12.13    1.46
  -3   1  -3   11.01    1.66
   3  -1   4   12.82    1.44
  -3   1  -4   10.86    1.76
  -3   1  -5   25.56    2.87
   3  -1   5   24.64    1.82
   3  -1   6 1066.48   19.03
  -3   1  -6 1106.68   25.50
  -3   1  -7   21.34    3.05
  -3   1  -8    1.00    0.91
  -3   1  -9    4.24    1.51
  -3   1 -10   88.53    7.10
  -3   1 -11  193.00   11.29
  -3   1 -12  100.53    8.48
  -3   1 -13    6.02    2.44
  -3   1 -14    5.34    2.68
  -3   1 -15   15.49    3.92
   3   0 -15  101.85    9.92
   3   0 -14   44.05    6.13
   3   0 -13  163.95   11.60
   3   0 -12   43.86    4.35
   3   0 -12   42.89    5.64
   3   0 -12   45.15    4.47
   3   0 -11   99.70    6.51
   3   0 -11  112.54    8.56
   3   0 -11  105.07    6.75
   3   0 -10    6.04    1.68
   3   0 -10    4.01    1.50
   3   0 -10    7.53    1.76
   3   0  -9  104.77    6.03
   3   0  -9  111.94    7.65
   3   0  -9  114.82    6.63
   3   0  -8   46.28    4.13
   3   0  -8   52.09    3.93
   3   0  -8   54.42    4.95
   3   0  -7    4.34    1.27
   3   0  -7    4.34    1.14
   3   0  -6  280.24    9.10
   3   0  -6  273.95    7.71
   3   0  -6  279.23   10.14
   3   0  -5   54.42    2.67
  -3   0   5   49.96    2.69
   3   0  -5   58.00    3.57
   3   0  -5   48.77    3.91
   3   0  -4  535.54   10.62
  -3   0   4  512.15   10.48
   3   0  -4  513.41   12.82
   3   0  -4  531.79   14.21
   3   0  -3  524.71   13.89
   3   0  -3  523.03   12.78
  -3   0   3  533.98   10.11
   3   0  -2    7.50    1.24
  -3   0   2    6.84    0.76
   3   0  -2    6.71    1.26
   3   0  -1  201.76    6.18
   3   0  -1  190.24    6.72
   3   0  -1  194.60    7.04
  -3   0   0  179.74    5.78
   3   0   0  186.61    5.69
   3   0   0  192.84    6.73
   3   0   0  189.98    6.70
   3   0   1   62.65    3.03
  -3   0  -1   55.35    3.05
   3   0   1   57.14    3.36
   3   0   1   58.69    3.56
   3   0   2    2.75    0.94
  -3   0  -2    1.74    0.77
   3   0   2    2.36    0.67
  -3   0  -3  149.62    5.90
   3   0   3  172.53    5.72
   3   0   4   50.39    2.78
  -3   0  -4   50.55    3.47
  -3   0  -4   51.57    2.85
  -3   0  -5  362.50   11.14
   3   0   5  355.21    8.60
  -3   0  -5  362.52    8.80
  -3   0  -6  289.99   10.50
  -3   0  -6  321.83    7.79
  -3   0  -7  598.71   16.96
  -3   0  -7  573.93   11.74
  -3   0  -8   17.04    1.27
  -3   0  -8   18.60    2.89
  -3   0  -9   50.77    5.01
  -3   0 -10   51.62    5.28
  -3   0 -11  110.11    8.35
  -3   0 -12    7.61    2.50
  -3   0 -13  202.68   12.58
  -3   0 -14   61.61    7.12
  -3   0 -15    4.95    1.96
   3   1 -15   21.89    4.73
   3   1 -14  318.88   17.08
   3   1 -13  155.91   11.14
   3   1 -12  122.88    9.39
   3   1 -11  119.73    8.82
   3   1 -11  130.37    7.18
   3   1 -10  196.64    8.79
   3   1 -10  186.93   10.62
   3   1  -9  233.63   11.22
   3   1  -9  232.38    9.48
   3   1  -8   99.19    6.67
   3   1  -8   99.40    5.79
   3   1  -7    0.21    0.62
   3   1  -7    0.01    0.72
   3   1  -7    0.81    0.54
   3   1  -6  374.85   11.57
   3   1  -6  394.19    9.30
   3   1  -6  398.20   12.52
   3   1  -6  375.93   11.73
   3   1  -5   34.11    1.87
   3   1  -5   33.37    2.93
   3   1  -5   34.43    2.96
   3   1  -5   31.46    2.93
   3   1  -4  793.60   17.31
   3   1  -4  805.32   17.94
  -3  -1   3  373.09    8.00
   3   1  -3  372.58   10.43
   3   1  -3  373.86   10.85
  -3  -1   2  224.40    6.06
   3   1  -2  220.26    7.46
   3   1  -2  233.77    7.87
   3   1  -1  920.09   19.09
  -3  -1   1  908.89   17.62
  -3  -1   1  913.22   14.89
   3   1  -1  936.59   19.18
   3   1  -1  900.96   19.23
   3   1  -1  882.25   16.43
   3   1   0   14.70    1.81
  -3  -1   0   18.60    1.26
   3   1   0   16.95    1.12
   3   1   0   16.57    1.89
   3   1   1   38.45    1.76
  -3  -1  -1   34.63    1.82
   3   1   1   38.38    2.69
  -3  -1  -1   37.50    2.24
   3   1   1   37.19    2.74
   3   1   1   39.29    2.85
  -3  -1  -2  562.30   11.50
   3   1   2  554.97   11.40
   3   1   2  569.36   13.67
   3   1   2  540.16   12.82
   3   1   2  575.43   13.65
  -3  -1  -3 1540.15   27.27
   3   1   3 1478.80   27.42
   3   1   3 1555.06   27.78
   3   1   3 1523.63   29.69
   3   1   4  155.26    5.49
  -3  -1  -4  164.74    6.22
   3   1   4  165.70    6.90
  -3  -1  -5   17.80    2.06
   3   1   5   21.54    2.63
  -3  -1  -6 1402.49   29.30
   3   1   6 1431.78   29.79
  -3  -1  -7  169.94    8.04
  -3  -1  -8  277.57   11.29
  -3  -1  -9   58.24    5.23
  -3  -1 -10   13.51    2.68
  -3  -1 -11   47.53    5.37
  -3  -1 -12   68.82    6.87
  -3  -1 -13  181.39   11.90
  -3  -1 -14    3.76    1.94
  -3  -1 -15    2.88    1.58
  -3  -1 -16   37.15    6.11
   3   2 -15    8.35    3.09
   3   2 -14   14.59    3.60
   3   2 -13    1.45    1.61
   3   2 -12  196.10   11.94
   3   2 -11   20.08    3.57
   3   2 -10   74.86    5.04
   3   2 -10   79.33    6.70
   3   2  -9    6.63    1.58
   3   2  -9    7.12    1.75
   3   2  -8   43.59    3.69
   3   2  -8   45.16    4.41
   3   2  -7  674.73   18.48
   3   2  -7  659.59   16.88
   3   2  -6    4.13    1.13
   3   2  -6    5.15    0.95
   3   2  -6    3.19    1.11
   3   2  -5    8.07    1.50
   3   2  -5    7.00    0.87
   3   2  -5    6.54    1.34
   3   2  -5    7.57    1.45
   3   2  -4 1120.65   23.36
   3   2  -4 1099.62   21.98
   3   2  -4 1086.66   22.95
   3   2  -4 1080.32   18.71
   3   2  -3  291.96    6.79
   3   2  -3  294.86    7.89
   3   2  -3  300.37    9.41
   3   2  -3  293.59    9.28
   3   2  -2 1084.87   18.97
   3   2  -2 1046.35   19.45
   3   2  -2 1070.41   22.09
   3   2  -2 1057.22   22.02
  -3  -2   1 1235.45   20.81
   3   2  -1 1235.66   20.20
   3   2  -1 1275.34   24.83
   3   2  -1 1253.65   20.56
   3   2  -1 1267.00   23.03
   3   2  -1 1263.98   24.76
   3   2   0   78.33    3.80
   3   2   0   76.13    2.91
   3   2   0   73.61    3.98
   3   2   0   76.01    4.05
  -3  -2   0   78.40    2.92
   3   2   0   75.41    4.18
   3   2   1  201.81    6.91
   3   2   1  193.59    5.97
   3   2   1  209.03    6.98
  -3  -2  -1  213.02    6.08
   3   2   1  212.79    7.12
   3   2   2  948.70   19.75
   3   2   2  915.86   19.92
   3   2   2  966.35   19.57
  -3  -2  -2  951.23   16.65
   3   2   2  938.07   19.11
  -3  -2  -3  226.10    6.41
   3   2   3  228.73    8.08
   3   2   3  228.39    7.86
   3   2   3  218.78    7.23
   3   2   3  219.42    7.53
   3   2   4  105.40    5.57
  -3  -2  -4  114.95    4.91
  -3  -2  -5  106.96    5.18
   3   2   5   95.82    5.50
  -3  -2  -6  559.42   15.22
   3   2   6  561.05   15.89
  -3  -2  -7  196.19    8.64
   3   2   7  180.07    8.37
  -3  -2  -8  402.54   13.90
   3   2   8  377.74   13.30
  -3  -2  -9  125.61    7.80
   3   2   9  119.84    7.21
  -3  -2 -10  292.78   13.08
   3   2  10  267.95   11.62
  -3  -2 -11   11.22    2.49
  -3  -2 -12    1.44    1.24
  -3  -2 -13   32.99    4.93
  -3  -2 -14    8.89    2.85
  -3  -2 -15    1.36    1.34
  -3  -2 -16    2.36    1.81
   3   3 -15  248.40   15.62
   3   3 -14   78.85    8.20
   3   3 -13   -0.13    1.05
   3   3 -12   20.31    3.75
   3   3 -11   29.67    4.39
   3   3 -10   46.16    5.12
   3   3 -10   43.20    3.61
   3   3  -9  174.54    9.54
   3   3  -9  193.22    7.89
   3   3  -8   63.61    5.33
   3   3  -8   63.92    4.31
   3   3  -7   69.73    5.12
   3   3  -7   69.78    4.44
   3   3  -6    0.49    0.45
   3   3  -6    0.91    0.64
   3   3  -5  913.81   20.56
   3   3  -5  904.68   20.19
   3   3  -4   22.98    2.24
   3   3  -4   23.11    2.62
   3   3  -4   23.56    2.38
   3   3  -3   56.83    4.08
   3   3  -3   54.83    3.09
   3   3  -3   58.79    3.75
   3   3  -2  244.22    6.27
   3   3  -2  237.92    6.43
  -3  -3   2  243.55    6.32
   3   3  -2  249.21    8.60
   3   3  -2  246.49    8.24
   3   3  -1   35.52    2.94
  -3  -3   1   36.78    1.69
   3   3  -1   38.27    2.95
   3   3  -1   30.36    1.69
   3   3  -1   36.41    2.13
   3   3   0    0.33    0.51
   3   3   0   -0.20    0.42
  -3  -3   0    0.05    0.17
   3   3   0   -0.54    0.53
  -3  -3   0    0.04    0.28
   3   3   1    9.74    1.49
  -3  -3  -1    6.48    0.76
   3   3   1   10.67    1.61
   3   3   1   10.24    1.38
   3   3   1    7.11    1.33
   3   3   2  350.81    9.88
   3   3   2  363.33   10.32
   3   3   2  360.63    9.94
   3   3   3  474.05   11.97
   3   3   3  459.52   12.47
  -3  -3  -4  545.42   12.98
   3   3   4  527.60   14.51
   3   3   4  550.58   14.96
   3   3   4  553.44   13.54
   3   3   5    1.07    0.79
   3   3   5    1.06    0.68
  -3  -3  -5    1.05    0.58
   3   3   5    1.34    0.67
  -3  -3  -6   12.18    1.92
   3   3   6    7.77    1.75
   3   3   6   15.40    2.52
   3   3   7  468.66   15.76
   3   3   7  472.53   14.85
  -3  -3  -7  467.15   14.51
  -3  -3  -8   79.22    5.83
   3   3   8   79.51    5.74
  -3  -3  -9   77.28    6.15
   3   3   9   70.12    5.57
  -3  -3 -10    0.97    0.94
   3   3  10   -2.12    1.50
   3   3  11  134.25    8.40
  -3  -3 -11  153.20    9.80
  -3  -3 -12   -0.13    0.90
   3   3  12    2.11    1.53
  -3  -3 -13   10.54    2.78
   3   3  13    5.99    2.08
  -3  -3 -14    2.59    1.40
  -3  -3 -15    2.39    2.01
  -3  -3 -16    4.74    2.44
   3   4 -15   26.88    5.10
   3   4 -14    9.93    2.91
   3   4 -13    3.52    1.71
   3   4 -12    3.59    1.78
   3   4 -11  131.02    9.17
   3   4 -10    0.93    1.28
   3   4  -9   42.83    4.67
   3   4  -9   46.71    3.67
   3   4  -8  201.59    9.75
   3   4  -8  211.70    8.12
   3   4  -7  194.85    9.05
   3   4  -7  204.12    7.91
   3   4  -6  285.93    9.47
   3   4  -6  250.42    9.89
   3   4  -5   15.60    2.01
   3   4  -5   12.39    1.89
   3   4  -4  294.98    9.55
   3   4  -4  310.67    9.93
   3   4  -3  167.84    6.92
   3   4  -3  180.17    7.65
   3   4  -2   -0.08    0.46
   3   4  -2    0.79    0.82
  -3  -4   2    0.27    0.38
   3   4  -2    0.31    0.40
   3   4  -2    1.62    0.90
   3   4  -1   15.05    1.59
   3   4  -1   18.92    2.21
  -3  -4   1   15.88    1.42
   3   4  -1   17.34    2.16
   3   4  -1   15.35    1.74
   3   4   0    0.42    0.41
  -3  -4   0    0.13    0.26
   3   4   0    0.11    0.67
   3   4   0    0.04    0.52
  -3  -4  -1   92.23    3.65
   3   4   1   89.73    4.86
   3   4   1   85.49    4.51
   3   4   2  165.73    6.73
   3   4   2  160.60    6.63
  -3  -4  -2  166.53    5.66
   3   4   2  168.46    6.23
   3   4   3 1150.56   24.90
   3   4   3 1192.42   23.23
   3   4   4    0.61    0.75
   3   4   4    1.47    0.80
   3   4   5  340.47   12.01
   3   4   5  359.59   10.21
   3   4   6   81.92    5.76
   3   4   6   89.45    4.76
   3   4   7  108.47    5.54
   3   4   7   99.50    6.81
   3   4   7  108.80    6.75
  -3  -4  -7  104.28    6.34
   3   4   8   23.23    3.49
  -3  -4  -8   21.23    3.01
   3   4   8   21.53    3.11
   3   4   9  243.68   12.20
  -3  -4  -9  269.53   12.08
   3   4   9  234.91   10.98
  -3  -4 -10   29.84    4.06
   3   4  10   34.07    4.17
   3   4  11    2.93    1.68
  -3  -4 -11    3.39    1.41
  -3  -4 -12   -0.64    1.05
   3   4  12    0.57    1.07
   3   4  13   23.26    3.71
  -3  -4 -13   27.75    4.66
  -3  -4 -14   15.67    3.64
  -3  -4 -15   23.48    4.66
   3   5 -15   44.74    6.52
   3   5 -14   39.31    5.90
   3   5 -13    1.73    1.45
   3   5 -12   32.70    4.90
   3   5 -11  208.21   11.99
   3   5 -10   16.48    3.18
   3   5  -9   82.65    6.69
   3   5  -8  267.41    9.47
   3   5  -8  265.66   11.85
   3   5  -7  171.32    7.25
   3   5  -7  152.86    8.43
   3   5  -6   12.98    2.24
   3   5  -6   13.60    1.97
   3   5  -5  174.01    8.08
   3   5  -5  189.68    7.66
   3   5  -4  131.24    6.60
   3   5  -3   49.96    3.73
   3   5  -3   50.42    3.74
   3   5  -3   44.79    4.26
   3   5  -2   66.56    4.40
   3   5  -2   76.21    5.00
   3   5  -2   69.83    4.27
   3   5  -1    2.93    1.02
   3   5  -1    4.21    1.13
   3   5  -1    3.64    1.03
   3   5   0   45.67    3.19
   3   5   0   45.56    3.61
   3   5   0   43.03    3.44
   3   5   1  106.01    5.51
   3   5   1  105.05    5.58
   3   5   2  187.71    7.44
   3   5   2  194.72    8.06
   3   5   3  362.22   12.03
   3   5   4   46.18    3.07
   3   5   4   53.48    4.37
   3   5   5  168.69    8.35
   3   5   5  158.41    6.12
   3   5   6   20.89    2.97
   3   5   6   16.32    1.91
   3   5   7   25.49    3.50
   3   5   7   26.83    2.54
   3   5   8  456.02   16.90
   3   5   8  490.02   13.30
   3   5   9   51.42    3.92
  -3  -5  -9   51.40    5.09
   3   5   9   54.02    5.72
   3   5   9   51.32    5.25
   3   5  10   44.66    5.41
  -3  -5 -10   55.86    5.71
   3   5  10   52.29    5.34
   3   5  11    3.51    2.01
  -3  -5 -11    6.49    2.20
   3   5  11    7.20    2.10
  -3  -5 -12   14.60    3.45
   3   5  12    8.43    2.44
  -3  -5 -13    4.87    1.81
   3   5  13    3.40    1.60
  -3  -5 -14   88.39    8.84
  -3  -5 -15   19.08    4.21
   3   6 -14    4.96    2.56
   3   6 -13    8.09    2.87
   3   6 -12    9.15    2.77
   3   6 -11   19.75    3.85
   3   6 -10   22.24    3.91
   3   6  -9   -0.26    0.92
   3   6  -8   21.22    3.31
   3   6  -7   18.08    3.01
   3   6  -6  122.82    7.46
   3   6  -5   11.31    2.33
   3   6  -4    0.66    0.87
   3   6  -3   -0.20    0.59
   3   6  -3    0.36    0.62
   3   6  -3    0.74    1.14
   3   6  -2  100.91    5.83
   3   6  -2  103.07    6.16
   3   6  -2   90.74    5.59
   3   6  -1    3.56    1.11
   3   6  -1    4.19    1.39
   3   6  -1    5.86    1.45
   3   6   0    6.13    1.40
   3   6   0    8.49    1.81
   3   6   0    3.69    1.28
   3   6   1   85.66    5.18
   3   6   1   99.99    5.89
   3   6   2   34.28    3.20
   3   6   2   31.01    3.37
   3   6   3   17.36    2.67
   3   6   3   18.80    2.35
   3   6   4  724.29   20.19
   3   6   5  109.00    7.14
   3   6   6   27.61    2.30
   3   6   6   26.29    3.57
   3   6   7   65.37    5.89
   3   6   7   64.44    3.72
   3   6   8   44.70    5.07
   3   6   9   84.70    7.35
   3   6  10   28.76    4.70
  -3  -6 -10   31.98    4.45
   3   6  10   30.27    4.30
  -3  -6 -11   -1.33    1.70
   3   6  11   -0.11    1.19
   3   6  11    0.65    1.15
   3   6  12   18.68    4.03
  -3  -6 -12   19.58    3.86
   3   6  12   17.12    3.37
  -3  -6 -13  132.24   10.51
   3   6  13  113.24    8.86
  -3  -6 -14   49.55    6.73
  -3  -6 -15    6.25    3.14
   3   7 -13   -0.38    1.31
   3   7 -12   34.34    5.32
   3   7 -11    0.69    1.32
   3   7 -10    5.97    2.34
   3   7  -9    0.66    1.21
   3   7  -8   40.07    4.89
   3   7  -7   68.74    6.20
   3   7  -6   29.95    4.01
   3   7  -5   39.05    4.37
   3   7  -4   47.13    4.55
   3   7  -4   49.95    4.64
   3   7  -3   19.21    2.83
   3   7  -3   16.40    2.70
   3   7  -3   19.90    2.93
   3   7  -2    1.96    1.06
   3   7  -2    1.98    1.10
   3   7  -2    1.94    1.32
   3   7  -1    2.69    1.08
   3   7  -1    2.55    1.08
   3   7  -1    2.97    1.27
   3   7   0   45.30    4.06
   3   7   0   50.48    4.49
   3   7   0   47.42    4.20
   3   7   1    5.73    1.48
   3   7   1    5.44    1.60
   3   7   2    8.04    1.58
   3   7   2    4.86    1.44
   3   7   3   37.90    3.40
   3   7   3   35.18    4.02
   3   7   4  220.15   10.59
   3   7   5  401.38   15.29
   3   7   6  155.56    9.45
   3   7   7   -0.04    1.46
   3   7   8    2.27    1.45
   3   7   9   12.13    3.09
   3   7  10   34.45    5.17
   3   7  11    2.41    1.98
   3   7  11    2.31    1.73
  -3  -7 -12   23.75    4.37
   3   7  12   19.03    4.31
   3   7  12   19.23    3.70
   3   7  13    5.19    2.29
  -3  -7 -13    9.27    3.22
   3   7  13    7.83    2.45
  -3  -7 -14   36.87    5.80
   3   8 -13    1.50    2.31
   3   8 -12   -1.47    1.87
   3   8 -11   28.74    5.09
   3   8 -10    5.70    2.14
   3   8  -9   -1.62    1.59
   3   8  -8   29.83    4.37
   3   8  -7   -0.42    1.18
   3   8  -6   47.21    5.37
   3   8  -5  101.61    7.79
   3   8  -4   50.31    5.32
   3   8  -4   55.23    5.47
   3   8  -3   56.60    5.31
   3   8  -3   63.04    5.62
   3   8  -3   59.86    5.81
   3   8  -2   46.49    4.74
   3   8  -2   38.81    4.34
   3   8  -2   43.20    4.83
   3   8  -1   61.07    5.31
   3   8  -1   66.57    5.69
   3   8  -1   57.21    5.09
   3   8   0  208.00    9.49
   3   8   0  222.94   10.60
   3   8   1   53.00    4.47
   3   8   1   54.23    5.25
   3   8   2   21.32    2.72
   3   8   2   24.77    3.54
   3   8   3   64.94    4.71
   3   8   3   72.90    6.14
   3   8   4   34.50    4.33
   3   8   5  335.41   14.56
   3   8   6  111.60    8.32
   3   8   7   41.27    5.23
   3   8   8    3.16    1.98
   3   8   9   41.39    5.86
   3   8  10   -1.66    1.61
   3   8  11    7.48    2.27
   3   8  12   11.21    3.44
  -3  -8 -12   14.95    3.53
   3   8  12   17.85    3.87
  -3  -8 -13    8.80    2.51
   3   8  13    1.93    1.31
   3   9 -12    2.24    2.10
   3   9 -11    3.40    1.65
   3   9 -10   27.19    4.78
   3   9  -9    0.24    1.10
   3   9  -8   36.77    5.41
   3   9  -7   31.81    5.14
   3   9  -6   20.39    3.68
   3   9  -6   17.12    3.60
   3   9  -5    2.02    1.13
   3   9  -5    3.29    1.72
   3   9  -4  136.49    9.25
   3   9  -4  150.84    9.77
   3   9  -4  142.04    9.14
   3   9  -3   61.91    6.09
   3   9  -3   62.79    6.21
   3   9  -3   61.34    5.83
   3   9  -2   14.27    2.72
   3   9  -2   18.58    3.12
   3   9  -2   14.01    2.86
   3   9  -1  188.19   10.57
   3   9  -1  167.63    9.21
   3   9  -1  206.44   10.94
   3   9   0   10.02    2.54
   3   9   0    5.56    1.70
   3   9   1  105.55    6.73
   3   9   1  104.00    7.88
   3   9   2   -0.35    1.07
   3   9   2   -2.45    1.71
   3   9   3   29.51    3.27
   3   9   3   38.88    4.94
   3   9   4   23.92    4.00
   3   9   5   37.98    5.08
   3   9   6  180.60   11.34
   3   9   7   23.35    4.20
   3   9   8    2.53    1.63
   3   9   9   31.13    5.28
   3   9  10    4.92    2.64
   3   9  11   13.21    3.65
   3   9  13  163.52   12.01
   3  10 -10    3.67    2.22
   3  10  -9    1.39    1.56
   3  10  -8   35.51    5.69
   3  10  -7   72.56    7.80
   3  10  -7   72.50    7.40
   3  10  -6    5.42    2.31
   3  10  -6   11.13    3.07
   3  10  -5   43.46    5.63
   3  10  -5   39.96    5.26
   3  10  -5   40.94    5.47
   3  10  -4  123.69    9.32
   3  10  -4  105.08    8.20
   3  10  -4  128.85    9.65
   3  10  -3    1.14    1.07
   3  10  -3   -0.57    1.62
   3  10  -3    0.31    1.33
   3  10  -2    5.76    2.04
   3  10  -2    3.06    1.47
   3  10  -2    3.82    1.61
   3  10  -1   62.09    6.30
   3  10  -1   55.05    5.48
   3  10   0  195.62   10.09
   3  10   0  223.75   12.41
   3  10   1    2.35    1.12
   3  10   1    4.81    1.92
   3  10   2   53.80    6.09
   3  10   3    1.57    1.86
   3  10   4   12.40    2.98
   3  10   5   46.40    5.99
   3  10   6   21.25    4.00
   3  10   7    5.13    2.33
   3  10   8   11.67    3.31
   3  10   9    2.74    2.46
   3  10  10  134.66   11.42
   3  11  -9    2.31    1.87
   3  11  -8   71.67    8.26
   3  11  -8   86.30    8.59
   3  11  -7    0.60    1.64
   3  11  -7    3.67    2.03
   3  11  -7   -1.63    1.61
   3  11  -6   20.43    4.45
   3  11  -6   26.90    4.56
   3  11  -5  160.26   11.61
   3  11  -5  154.46   11.34
   3  11  -4   35.83    5.75
   3  11  -4   24.73    4.26
   3  11  -4   37.07    5.21
   3  11  -3   63.14    6.49
   3  11  -3   72.88    7.78
   3  11  -3   81.53    7.97
   3  11  -2    2.78    1.14
   3  11  -2    2.59    1.24
   3  11  -2    4.71    2.06
   3  11  -1   14.48    3.41
   3  11  -1    9.31    2.28
   3  11   0   54.64    6.35
   3  11   1    4.86    2.52
   3  11   2  114.91    9.74
   3  11   3   28.16    4.75
   3  11   4    3.07    2.36
   3  11   5    0.89    1.64
   3  11   6   31.81    5.33
   3  11   7   58.48    7.29
   3  11   8    3.16    1.69
   3  12  -6   28.19    5.09
   3  12  -6   21.54    4.47
   3  12  -5    7.24    2.51
   3  12  -5    2.58    1.85
   3  12  -4  153.96   11.64
   3  12  -4  153.47   11.82
   3  12  -3    7.54    2.99
   3  12  -3    2.59    1.77
   3  12  -2   12.45    3.23
   3  12  -1   14.43    3.69
   3  12   0   16.52    3.99
   3  12   1  123.64   10.35
   3  12   2   13.48    3.69
   3  12   3    5.92    2.68
   3  12   4    1.94    1.98
   3  12   5    1.92    1.54
  -4   9   7  116.17    9.99
  -4   9   6   11.85    3.23
  -4   9   5   21.93    4.35
  -4   9   4   32.57    5.34
  -4   9   3   69.02    7.56
  -4   9   2    6.31    2.83
  -4   9   1   16.31    3.87
  -4   9   0    1.98    1.95
  -4   9  -1    9.09    3.28
  -4   9  -2  128.48   11.00
  -4   9  -2  129.64   11.74
  -4   9  -3    8.76    3.62
  -4   9  -4   11.98    3.33
  -4   8   8   23.05    4.43
  -4   8   7    8.20    2.74
  -4   8   6   85.55    8.04
  -4   8   5   18.00    3.65
  -4   8   4  201.80   12.42
  -4   8   3   12.45    3.13
  -4   8   2    9.81    2.61
  -4   8   1    8.69    2.87
  -4   8   0   -0.62    1.41
  -4   8  -1    5.24    2.09
  -4   8  -1    6.81    2.40
  -4   8  -2  118.78   10.65
  -4   8  -3  145.85   11.83
   4  -8   3  145.05    9.28
  -4   8  -4   -2.17    1.96
  -4   8  -5   -0.46    1.70
  -4   8  -6   39.15    6.39
  -4   8  -7   63.17    8.23
   4  -7  -9   12.60    3.41
  -4   7   8    4.27    1.95
  -4   7   7  155.26   10.44
  -4   7   6   -1.20    1.29
  -4   7   5   22.05    3.69
  -4   7   4   46.21    5.42
  -4   7   3   18.93    3.63
  -4   7   2   74.65    7.06
  -4   7   1   17.97    3.50
  -4   7   0    4.30    2.13
  -4   7  -1    1.13    1.20
  -4   7  -2    7.97    2.77
  -4   7  -3  213.28   13.66
   4  -7   3  213.66   10.79
  -4   7  -4   -2.48    2.21
   4  -7   4   -1.13    0.85
  -4   7  -5    7.49    2.94
  -4   7  -6   79.65    8.57
  -4   7  -7   10.41    3.17
  -4   7  -8   60.71    7.75
  -4   7  -9   77.64    8.87
   4  -6 -11    7.02    2.44
   4  -6 -10  121.51   10.12
  -4   6   9   34.33    4.72
   4  -6  -9   46.97    6.09
  -4   6   8   55.13    5.95
  -4   6   7    1.51    1.03
  -4   6   6   12.89    2.64
  -4   6   5   78.28    6.53
  -4   6   4   13.02    2.72
  -4   6   3   73.18    6.34
  -4   6   2    7.96    2.35
  -4   6   1  119.56    8.38
   4  -6  -1  105.66    5.98
  -4   6   0   -0.65    1.13
   4  -6   0   -0.25    0.79
   4  -6   1   64.89    5.17
  -4   6  -1   69.45    7.07
  -4   6  -2   56.05    6.39
   4  -6   2   58.77    5.26
  -4   6  -3   79.53    7.76
   4  -6   3   76.97    6.00
  -4   6  -4  175.38   11.66
   4  -6   4  168.96    8.65
  -4   6  -5  149.94   10.93
  -4   6  -6    7.56    2.66
  -4   6  -7  117.38    9.95
  -4   6  -8   25.96    4.76
  -4   6  -9  110.89   10.12
  -4   6 -10   24.25    4.99
  -4   6 -11   -3.37    2.31
   4  -5 -13   -2.71    2.06
   4  -5 -12   11.24    3.12
   4  -5 -11   68.21    7.31
   4  -5 -10   11.20    3.19
   4  -5  -9    6.55    2.52
  -4   5   9    7.41    2.11
   4  -5  -8    0.97    1.23
  -4   5   8    4.75    1.84
  -4   5   7    2.96    1.44
   4  -5  -7    7.77    2.37
  -4   5   6    2.92    1.38
  -4   5   5    3.34    1.18
  -4   5   4    1.87    1.31
   4  -5  -3  219.72    8.06
  -4   5   3  220.98   10.60
  -4   5   2   64.26    5.55
   4  -5  -2   53.44    3.97
  -4   5   1  183.42    9.58
   4  -5  -1  160.60    7.43
   4  -5   0    1.29    0.59
  -4   5   0    0.52    0.96
  -4   5  -1    0.32    0.96
   4  -5   1    1.34    1.04
   4  -5   1    1.02    0.75
   4  -5   2    6.17    1.48
  -4   5  -2    7.34    2.32
  -4   5  -3   86.42    7.57
   4  -5   3   96.77    6.17
  -4   5  -4  161.05   10.42
   4  -5   4  152.73    7.77
  -4   5  -5   32.19    4.64
   4  -5   5   31.45    3.32
  -4   5  -6   95.66    8.27
  -4   5  -7   17.61    3.64
  -4   5  -8    2.00    0.91
  -4   5  -9   24.77    4.59
  -4   5 -10    1.03    1.05
  -4   5 -11    2.74    1.57
  -4   5 -12    5.60    2.33
   4  -4 -14   68.81    7.73
   4  -4 -13   -0.47    1.64
   4  -4 -12    4.03    2.32
   4  -4 -11    5.48    1.98
   4  -4 -10    6.99    2.57
   4  -4  -9   29.69    4.46
  -4   4   9   27.41    3.71
   4  -4  -8   16.13    3.09
  -4   4   8   18.58    2.88
   4  -4  -7    0.58    1.11
  -4   4   7    1.21    0.90
  -4   4   6   63.92    5.13
   4  -4  -6   74.28    6.41
  -4   4   5   68.91    5.29
   4  -4  -5   74.13    6.18
   4  -4  -4  138.45    8.39
  -4   4   4  120.28    6.92
   4  -4  -3   22.04    2.41
  -4   4   3   22.50    2.99
  -4   4   2  215.07    9.64
   4  -4  -2  210.60    8.14
   4  -4  -2  215.14   10.19
   4  -4  -1   68.79    4.55
   4  -4  -1   66.28    5.37
  -4   4   0  308.88   13.34
   4  -4   0  310.50   10.91
   4  -4   0  319.62   12.15
   4  -4   1   16.62    2.45
  -4   4  -1   18.41    3.09
   4  -4   1   19.10    2.64
  -4   4  -2   35.95    4.46
   4  -4   2   38.66    3.80
   4  -4   3    0.61    0.90
  -4   4  -3   -0.50    1.49
  -4   4  -4   45.28    5.09
   4  -4   4   47.70    3.96
  -4   4  -5  174.31   10.36
   4  -4   5  167.86    7.37
   4  -4   6    7.42    1.41
  -4   4  -6    5.28    1.77
  -4   4  -7    2.03    1.54
  -4   4  -8   -1.18    1.54
  -4   4  -9   -1.16    1.66
  -4   4 -10   16.22    3.64
  -4   4 -11    1.01    1.33
  -4   4 -12    0.79    1.24
  -4   4 -13   14.48    3.88
   4  -3 -14   15.29    4.01
   4  -3 -13   13.78    3.11
   4  -3 -13   13.55    3.43
   4  -3 -12   16.56    3.51
   4  -3 -11    2.16    1.19
   4  -3 -10   15.52    3.17
   4  -3  -9   -0.53    1.07
  -4   3   9    0.72    0.94
  -4   3   8   83.26    5.76
   4  -3  -8   90.31    7.24
   4  -3  -7    5.66    1.76
  -4   3   7    8.39    1.71
  -4   3   6  270.64   10.22
   4  -3  -6  282.56   12.39
  -4   3   5    3.62    1.01
   4  -3  -5    7.24    1.83
   4  -3  -4  139.98    7.99
  -4   3   4  127.42    6.40
   4  -3  -3  287.46    9.46
   4  -3  -3  273.83   11.31
  -4   3   3  262.40    9.79
   4  -3  -2   22.71    3.08
   4  -3  -2   20.85    2.40
  -4   3   2   22.12    2.62
   4  -3  -1  194.91    7.94
   4  -3  -1  203.78    9.10
   4  -3   0   78.42    5.03
   4  -3   0   84.09    5.56
  -4   3   0   93.67    6.40
   4  -3   1  253.07    9.67
   4  -3   1  264.09   10.05
  -4   3  -1  249.66   11.08
   4  -3   2   11.59    1.99
  -4   3  -2   10.90    2.33
  -4   3  -3   23.07    3.30
   4  -3   3   19.67    2.46
  -4   3  -4  171.22    9.29
   4  -3   4  176.37    7.45
   4  -3   5    6.40    1.38
  -4   3  -5    5.19    1.68
  -4   3  -6  166.46    9.64
   4  -3   6  181.43    6.78
  -4   3  -7   41.59    4.90
  -4   3  -8   52.06    5.62
  -4   3  -9   58.38    6.19
  -4   3 -10   -0.51    1.25
  -4   3 -11   12.94    3.31
  -4   3 -12    7.81    2.61
  -4   3 -13   88.10    8.96
  -4   3 -14   82.63    9.03
   4  -2 -14   31.01    5.49
   4  -2 -13   65.58    7.60
   4  -2 -13   66.25    6.73
   4  -2 -12   -1.20    1.32
   4  -2 -12   -0.47    1.23
   4  -2 -11    1.35    1.07
   4  -2 -10   -0.52    1.13
   4  -2  -9    2.30    1.01
  -4   2   9    1.43    1.02
   4  -2  -8    9.21    1.50
  -4   2   8    6.85    1.65
   4  -2  -8    9.69    2.45
  -4   2   7  312.20   10.51
   4  -2  -7  342.64   13.58
  -4   2   6   29.57    2.77
   4  -2  -6   32.01    3.84
  -4   2   5  409.94   11.75
   4  -2  -5  431.88   14.72
  -4   2   4  291.61    9.10
   4  -2  -4  280.50   11.31
  -4   2   3   43.93    3.20
   4  -2  -3   45.57    4.17
   4  -2  -2    2.07    0.74
   4  -2  -2    1.36    0.94
  -4   2   2    2.76    0.98
   4  -2  -1  340.97   10.92
   4  -2  -1  363.02   12.10
  -4   2   0   14.41    2.27
   4  -2   0   16.17    2.27
   4  -2   0   15.41    2.19
  -4   2  -1   89.42    5.77
   4  -2   1   92.70    5.38
   4  -2   1   86.49    5.18
  -4   2  -2  271.25   10.57
   4  -2   2  273.39    9.70
  -4   2  -3    7.03    1.71
   4  -2   3    9.99    1.75
   4  -2   4    8.67    1.55
  -4   2  -4    8.17    1.99
  -4   2  -5   47.07    4.48
   4  -2   5   43.60    3.20
   4  -2   6  196.74    6.73
  -4   2  -6  189.38    9.65
  -4   2  -7    7.89    2.22
   4  -2   7    4.26    0.81
  -4   2  -8   27.19    3.83
  -4   2  -9    7.98    2.33
  -4   2 -10   22.08    3.77
  -4   2 -11   65.05    6.85
  -4   2 -12    2.66    2.08
  -4   2 -13  144.62   11.27
  -4   2 -14   48.24    6.77
   4  -1 -15   31.83    5.68
   4  -1 -14   54.38    7.12
   4  -1 -13   -1.28    1.83
   4  -1 -12    1.09    1.12
   4  -1 -12    1.57    1.26
   4  -1 -11  100.31    8.39
   4  -1 -11  108.41    7.74
   4  -1 -10   28.77    4.27
   4  -1 -10   28.47    3.76
   4  -1  -9   10.14    2.34
   4  -1  -9   10.29    1.76
  -4   1   8  143.42    6.56
   4  -1  -8  158.69    7.03
   4  -1  -8  151.67    8.67
   4  -1  -7   32.43    2.97
  -4   1   7   27.00    2.55
   4  -1  -7   35.62    3.95
   4  -1  -6  295.47    9.70
  -4   1   6  288.30    8.65
   4  -1  -6  298.91   11.93
   4  -1  -5  677.14   16.32
  -4   1   5  664.79   14.71
   4  -1  -5  705.83   19.27
   4  -1  -4    3.08    1.27
  -4   1   4    3.42    0.83
  -4   1   3  248.95    7.25
   4  -1  -3  255.47   10.13
   4  -1  -2    1.45    0.84
   4  -1  -2    0.01    0.98
  -4   1   2    0.72    0.38
   4  -1  -1   16.99    2.20
   4  -1  -1   21.98    2.58
  -4   1   0  122.41    6.02
   4  -1   0  121.87    6.16
   4  -1   0  122.99    6.08
  -4   1  -1   19.60    2.39
   4  -1   1   18.77    2.28
   4  -1   1   18.47    2.32
  -4   1  -2    0.07    0.62
   4  -1   2    1.59    0.87
   4  -1   2    1.10    0.68
  -4   1  -3   59.37    4.28
   4  -1   3   63.47    3.99
  -4   1  -4   28.26    3.05
   4  -1   4   32.89    2.76
  -4   1  -5  418.27   13.51
   4  -1   5  393.18   10.74
  -4   1  -6  271.20   10.89
   4  -1   6  253.57    7.66
  -4   1  -7    6.08    1.65
   4  -1   7    9.01    1.15
  -4   1  -8  110.64    7.48
  -4   1  -9   13.63    2.82
  -4   1 -10   41.51    4.98
  -4   1 -11    2.20    1.56
  -4   1 -12    3.69    2.00
  -4   1 -13  142.03   10.64
  -4   1 -14  136.23   11.02
  -4   1 -15   49.74    6.89
   4   0 -15   -0.67    1.53
   4   0 -14   51.76    6.90
   4   0 -13    6.86    2.44
   4   0 -12    5.42    1.88
   4   0 -12    3.67    1.92
   4   0 -11   80.05    5.85
   4   0 -11   79.92    7.31
   4   0 -11   90.44    6.78
   4   0 -10   90.32    6.01
   4   0 -10   96.07    7.60
   4   0 -10   82.10    6.30
   4   0  -9  128.78    8.40
   4   0  -9  125.34    6.89
   4   0  -9  126.84    7.75
   4   0  -8  152.99    7.34
   4   0  -8  155.23    8.33
   4   0  -7  215.70    9.81
   4   0  -7  224.83    8.82
   4   0  -6  327.91   10.74
  -4   0   6  301.81    7.42
   4   0  -6  334.69   12.18
   4   0  -5    7.79    1.62
  -4   0   5    6.31    0.83
   4   0  -5    5.09    1.62
   4   0  -4 2264.30   41.34
   4   0  -4 2263.56   43.35
  -4   0   4 2223.61   36.33
   4   0  -3   82.10    4.64
  -4   0   3   82.41    2.88
   4   0  -3   85.65    5.40
  -4   0   2  220.59    5.71
   4   0  -2  223.85    8.31
   4   0  -2  214.49    8.66
   4   0  -1   91.03    5.06
   4   0  -1   95.22    5.38
   4   0   0   36.26    2.60
   4   0   0   40.12    3.41
   4   0   0   35.32    3.12
  -4   0   0   36.42    2.75
   4   0   1    0.05    0.85
   4   0   1   -0.10    0.82
  -4   0  -1    0.68    0.50
   4   0   2   69.63    4.23
  -4   0  -2   64.40    3.84
   4   0   2   69.70    4.56
  -4   0  -3  408.07   11.39
   4   0   3  400.87   11.29
  -4   0  -4   17.17    2.15
   4   0   4   15.22    1.81
   4   0   5   10.60    1.46
  -4   0  -5   13.90    2.09
  -4   0  -6  708.44   18.18
   4   0   6  616.25   14.19
  -4   0  -7  240.27   10.20
  -4   0  -8    7.07    1.61
  -4   0  -9  139.91    8.49
  -4   0 -10   30.57    4.07
  -4   0 -11    5.32    2.09
  -4   0 -12  352.43   16.26
  -4   0 -13  292.43   15.33
  -4   0 -14    3.19    1.91
  -4   0 -15   14.65    4.07
   4   1 -15   29.21    5.36
   4   1 -14   26.86    4.84
   4   1 -13  116.27    9.71
   4   1 -12  266.30   12.18
   4   1 -12  272.23   14.43
   4   1 -11    4.25    1.42
   4   1 -11    7.79    2.35
   4   1 -11    3.46    1.63
   4   1 -10   95.36    7.44
   4   1 -10   94.27    6.59
   4   1 -10   97.53    6.66
   4   1  -9    2.95    1.52
   4   1  -9    5.00    1.74
   4   1  -9    1.89    1.01
   4   1  -8  191.69    8.87
   4   1  -8  207.60   10.04
   4   1  -8  205.07    9.54
   4   1  -7  604.70   17.67
   4   1  -7  600.72   16.80
   4   1  -7  623.85   17.76
   4   1  -6    6.05    1.56
   4   1  -6    7.97    1.67
   4   1  -6    8.66    1.77
   4   1  -6    6.41    0.85
   4   1  -5    1.38    1.00
   4   1  -5    1.32    0.77
   4   1  -4 1054.50   23.64
  -4  -1   4 1087.36   19.79
   4   1  -4 1096.49   24.79
   4   1  -3    0.77    0.85
   4   1  -3    0.13    0.53
   4   1  -2   13.96    2.16
   4   1  -2   16.73    2.20
   4   1  -1  732.96   14.31
  -4  -1   1  708.00   12.85
   4   1  -1  697.23   17.22
   4   1  -1  712.13   17.59
  -4  -1   0   40.72    2.22
   4   1   0   38.22    2.10
   4   1   0   40.37    3.38
   4   1   0   35.08    3.13
   4   1   1    1.56    0.78
   4   1   1    1.25    0.67
   4   1   1    2.64    0.53
  -4  -1  -1    1.93    0.58
  -4  -1  -2  274.25    7.53
   4   1   2  280.77    7.45
   4   1   2  285.95    9.29
   4   1   2  277.68    9.72
   4   1   3   29.32    3.06
  -4  -1  -3   29.63    2.36
   4   1   3   27.00    2.54
   4   1   3   30.99    2.33
  -4  -1  -4  871.25   18.83
   4   1   4  872.87   18.91
   4   1   5  522.36   12.93
  -4  -1  -5  516.93   13.87
  -4  -1  -6  213.31    8.49
   4   1   6  196.38    6.95
  -4  -1  -7  158.96    7.82
  -4  -1  -8  415.08   14.27
  -4  -1  -9  237.37   11.06
  -4  -1 -10  457.63   16.86
  -4  -1 -11   44.00    5.18
  -4  -1 -12    7.80    2.28
  -4  -1 -13   13.68    3.14
  -4  -1 -14    6.53    2.09
  -4  -1 -15   -4.67    2.20
   4   2 -15  125.50   10.90
   4   2 -14   28.14    4.25
   4   2 -14   26.48    4.82
   4   2 -13   28.66    4.80
   4   2 -13   26.48    4.13
   4   2 -12   22.31    3.99
   4   2 -12   21.45    3.52
   4   2 -11  117.77    8.73
   4   2 -11  119.51    7.95
   4   2 -11  117.91    7.26
   4   2 -10    2.13    0.95
   4   2 -10    3.81    1.44
   4   2 -10    1.66    1.04
   4   2  -9   52.92    5.13
   4   2  -9   53.96    4.92
   4   2  -9   54.56    4.70
   4   2  -8  145.04    8.19
   4   2  -8  155.71    8.29
   4   2  -8  149.95    7.79
   4   2  -7   -0.54    0.78
   4   2  -7    0.51    0.62
   4   2  -7    1.33    0.90
   4   2  -6  208.78    8.95
   4   2  -6  196.56    5.04
   4   2  -6  202.02    8.81
   4   2  -6  202.43    8.43
   4   2  -5  550.32   14.28
   4   2  -5  529.04   15.40
   4   2  -5  536.91   15.48
   4   2  -4  275.11    8.51
   4   2  -4  273.54    9.93
   4   2  -4  272.11   10.05
   4   2  -3  332.96    8.57
   4   2  -3  311.62   10.63
   4   2  -3  320.17   10.88
   4   2  -2  232.18    7.18
   4   2  -2  236.94    6.07
   4   2  -2  236.02    8.89
   4   2  -2  235.75    8.94
   4   2  -1   61.45    2.30
   4   2  -1   80.71    2.39
   4   2  -1   83.18    4.96
   4   2  -1   80.55    4.13
   4   2  -1   85.22    4.97
  -4  -2   1   77.68    2.47
  -4  -2   0    6.65    0.89
   4   2   0    5.00    1.37
   4   2   0    5.79    1.39
   4   2   0    4.39    1.14
   4   2   0    4.94    1.32
   4   2   1  194.60    7.44
   4   2   1  196.31    7.63
   4   2   1  193.03    7.66
  -4  -2  -2   54.16    2.37
   4   2   2   58.77    4.08
   4   2   2   58.39    3.90
   4   2   2   59.93    4.12
   4   2   3   10.07    1.67
  -4  -2  -3    9.70    1.15
   4   2   3   10.11    1.74
   4   2   3    8.93    1.73
   4   2   4  403.69   12.19
   4   2   4  364.16   11.00
   4   2   4  394.56   12.61
  -4  -2  -4  383.14   10.07
  -4  -2  -5  341.13   10.19
   4   2   5  352.04   12.08
  -4  -2  -6  203.75    8.14
   4   2   6  203.28    9.31
  -4  -2  -7  286.37   10.66
   4   2   7  276.68   11.36
  -4  -2  -8   94.20    6.27
   4   2   8   82.12    6.17
  -4  -2  -9  322.49   12.98
   4   2   9  301.24   12.77
  -4  -2 -10  161.59    9.48
  -4  -2 -11  206.82   11.45
  -4  -2 -12   -0.94    0.98
  -4  -2 -13    1.13    1.01
  -4  -2 -14    5.32    1.80
  -4  -2 -15   10.66    3.15
   4   3 -15  111.45   10.23
   4   3 -15  122.92    9.76
   4   3 -14    2.51    2.01
   4   3 -14    5.64    2.21
   4   3 -13   28.90    4.70
   4   3 -13   26.56    4.25
   4   3 -12   50.13    5.95
   4   3 -12   44.65    5.54
   4   3 -11   58.14    6.06
   4   3 -11   59.12    5.96
   4   3 -10    2.62    1.53
   4   3 -10    0.20    0.94
   4   3 -10    1.44    1.69
   4   3  -9   -0.23    1.09
   4   3  -9   -0.40    0.89
   4   3  -9    1.59    1.24
   4   3  -8   63.49    5.23
   4   3  -8   57.28    4.62
   4   3  -8   63.12    5.36
   4   3  -7  142.95    7.47
   4   3  -7  130.18    7.64
   4   3  -7  142.11    7.30
   4   3  -6   96.99    5.63
   4   3  -6   93.42    3.58
   4   3  -6   93.17    6.16
   4   3  -6  100.50    5.99
   4   3  -5  154.49    4.32
   4   3  -5  150.29    7.79
   4   3  -5  156.53    7.46
   4   3  -5  154.08    6.60
   4   3  -4  110.65    4.87
   4   3  -4  114.03    6.30
   4   3  -4  112.98    4.09
   4   3  -4  112.41    6.06
   4   3  -3  271.16    7.31
   4   3  -3  277.47    7.56
   4   3  -3  254.61    9.76
   4   3  -3  263.59    9.62
   4   3  -2    2.40    1.09
   4   3  -2    1.89    0.44
   4   3  -2    1.60    0.67
   4   3  -2    1.14    0.59
   4   3  -2    2.21    0.43
   4   3  -1   -0.13    0.89
  -4  -3   1    0.25    0.21
   4   3  -1   -0.11    0.59
   4   3  -1    0.43    0.34
   4   3  -1    0.58    0.62
   4   3   0  192.80    5.83
   4   3   0  195.64    8.04
   4   3   0  188.57    7.24
   4   3   0  187.40    7.75
  -4  -3   0  205.18    5.95
   4   3   1 1034.26   20.60
   4   3   1 1045.26   22.68
   4   3   1 1048.89   22.97
   4   3   1 1096.30   23.07
  -4  -3  -2 1211.83   20.78
   4   3   2 1278.79   26.63
   4   3   2 1265.03   24.93
   4   3   2 1295.67   26.37
   4   3   2 1292.21   26.25
  -4  -3  -3  339.36    8.12
   4   3   3  327.57   10.56
   4   3   3  340.82   11.40
   4   3   3  337.06   10.70
   4   3   3  342.81   10.82
  -4  -3  -4  126.48    4.98
   4   3   4  119.78    6.29
   4   3   4  114.55    6.59
   4   3   4  119.15    6.09
   4   3   5  109.52    6.51
  -4  -3  -5  118.96    5.44
   4   3   5  112.10    6.03
   4   3   6  353.55   11.87
  -4  -3  -6  366.33   11.48
   4   3   6  357.97   12.91
  -4  -3  -7  125.59    6.77
   4   3   7  129.09    7.55
  -4  -3  -8   82.07    5.75
   4   3   8   71.86    5.99
  -4  -3  -9   47.01    4.62
   4   3   9   47.39    4.88
  -4  -3 -10   25.59    3.71
   4   3  10   21.17    3.47
  -4  -3 -11   44.82    5.23
   4   3  11   36.57    4.56
  -4  -3 -12   -0.16    1.32
   4   3  12    3.15    1.91
  -4  -3 -13    9.43    2.79
  -4  -3 -14    0.94    1.55
  -4  -3 -15    1.69    1.70
   4   4 -15   26.46    4.82
   4   4 -15   28.67    4.87
   4   4 -14   16.70    3.80
   4   4 -14   21.62    4.21
   4   4 -13   25.86    4.50
   4   4 -13   28.50    4.66
   4   4 -12   54.65    6.13
   4   4 -12   56.37    6.17
   4   4 -11   16.10    3.20
   4   4 -10    5.95    2.09
   4   4 -10    8.77    1.80
   4   4  -9  261.05   11.85
   4   4  -9  263.25   12.34
   4   4  -9  254.62   10.23
   4   4  -8  205.82    9.89
   4   4  -8  227.58   10.93
   4   4  -8  221.11    9.29
   4   4  -7   61.50    5.61
   4   4  -7   58.75    4.73
   4   4  -7   64.14    4.72
   4   4  -6   18.35    2.40
   4   4  -6   17.88    1.41
   4   4  -6   19.29    2.54
   4   4  -6   20.31    3.00
   4   4  -5   11.63    1.98
   4   4  -5    7.97    1.46
   4   4  -5   12.31    1.37
   4   4  -5   12.26    2.25
   4   4  -4  126.91    5.49
   4   4  -4  131.31    7.17
   4   4  -4  123.71    6.47
   4   4  -4  125.36    4.71
   4   4  -3    4.52    1.35
   4   4  -3    2.77    0.66
   4   4  -3    3.96    0.87
   4   4  -3    2.69    1.08
   4   4  -2  471.44   10.38
  -4  -4   2  449.69   10.03
   4   4  -2  475.01   13.85
   4   4  -2  481.77   10.72
   4   4  -1  240.26    9.24
   4   4  -1  235.10    6.81
   4   4  -1  220.91    8.75
  -4  -4   1  218.45    5.08
   4   4   0  370.28   12.00
   4   4   0  372.94    9.77
   4   4   0  367.48   11.84
  -4  -4   0  357.59    6.73
   4   4   1   53.12    4.26
   4   4   1   53.42    3.42
   4   4   1   60.89    4.40
  -4  -4  -1   42.52    1.72
   4   4   2  607.22   15.03
   4   4   2  611.59   16.05
   4   4   2  614.44   15.44
  -4  -4  -2  563.50   11.72
   4   4   3    3.72    1.19
  -4  -4  -3    3.03    0.67
   4   4   3    2.43    0.97
   4   4   3    2.69    1.24
   4   4   4   18.73    2.37
   4   4   4   17.89    2.46
  -4  -4  -4   20.66    2.00
   4   4   4   21.65    2.86
  -4  -4  -5  100.17    5.13
   4   4   5   94.89    6.00
   4   4   5   95.75    6.23
   4   4   5   99.58    5.52
  -4  -4  -6   37.05    3.35
   4   4   6   30.48    3.59
   4   4   6   38.50    4.03
   4   4   6   35.09    3.33
  -4  -4  -7   74.35    5.21
   4   4   7   75.26    6.13
   4   4   7   72.65    5.97
   4   4   7   79.03    5.20
   4   4   8  783.65   20.15
  -4  -4  -8  788.12   21.32
   4   4   8  737.83   21.90
  -4  -4  -9   49.86    4.87
   4   4   9   52.27    5.37
  -4  -4 -10   18.09    3.18
   4   4  10   17.68    3.17
  -4  -4 -11   -0.02    0.93
   4   4  11    1.46    1.15
  -4  -4 -12   11.18    2.81
   4   4  12   14.69    3.20
  -4  -4 -13    8.92    2.81
   4   4  13    5.55    2.12
  -4  -4 -14   63.66    7.37
   4   4  14   63.08    6.50
  -4  -4 -15    2.17    1.50
   4   5 -15    1.88    1.48
   4   5 -14    1.97    1.63
   4   5 -14    6.36    2.48
   4   5 -13    8.37    2.67
   4   5 -12   40.48    5.34
   4   5 -11   54.13    5.91
   4   5 -10   24.16    3.90
   4   5  -9    9.86    2.28
   4   5  -9    6.87    1.76
   4   5  -8   17.38    2.89
   4   5  -8   15.66    2.97
   4   5  -8   17.17    2.53
   4   5  -7   11.05    2.11
   4   5  -7    8.45    1.82
   4   5  -7    8.23    2.23
   4   5  -6   69.77    5.04
   4   5  -6   74.82    6.03
   4   5  -6   74.73    5.17
   4   5  -5    1.16    0.74
   4   5  -5    1.03    0.73
   4   5  -5    2.68    1.27
   4   5  -4   24.83    2.55
   4   5  -4   22.66    2.37
   4   5  -4   19.15    2.92
   4   5  -4   21.32    2.73
   4   5  -3  196.14    7.08
   4   5  -3  195.13    8.99
   4   5  -3  183.55    8.33
   4   5  -3  187.84    6.85
   4   5  -2  413.39   13.53
   4   5  -2  414.29   10.58
   4   5  -2  409.65   13.12
   4   5  -2  398.45   10.96
   4   5  -1   48.52    2.80
  -4  -5   1   47.39    2.62
   4   5  -1   46.08    4.10
   4   5  -1   50.07    4.13
   4   5  -1   48.55    3.33
   4   5   0  199.32    8.61
  -4  -5   0  185.00    5.47
   4   5   0  190.77    7.24
  -4  -5  -1   85.28    3.52
   4   5   1   92.17    5.56
   4   5   1   81.56    4.83
  -4  -5  -2    2.92    0.73
   4   5   2    0.78    0.67
   4   5   2    2.19    1.17
   4   5   3  162.64    7.59
   4   5   3  159.42    6.88
   4   5   4    2.93    0.95
   4   5   4    3.70    1.50
   4   5   5  322.73   12.29
   4   5   5  331.61   10.72
   4   5   6   55.95    5.04
   4   5   6   60.81    5.35
   4   5   6   60.14    4.25
   4   5   7  126.86    8.16
  -4  -5  -7  138.67    7.36
   4   5   7  119.63    7.80
   4   5   7  130.98    6.56
  -4  -5  -8   62.38    5.18
   4   5   8   49.75    5.36
   4   5   8   55.26    5.42
   4   5   8   57.36    4.44
   4   5   9    1.31    1.09
   4   5   9    3.99    1.71
  -4  -5  -9    2.47    1.30
   4   5   9    5.64    2.22
  -4  -5 -10   43.97    5.04
   4   5  10   40.86    4.97
   4   5  10   44.51    4.18
   4   5  11   -0.32    0.68
  -4  -5 -11    3.93    1.84
   4   5  11    1.99    1.62
  -4  -5 -12    7.77    2.38
   4   5  12   11.84    3.14
  -4  -5 -13   56.29    6.59
   4   5  13   44.07    5.58
  -4  -5 -14   33.77    5.26
   4   5  14   36.74    5.22
  -4  -5 -15   24.26    4.76
   4   6 -14    6.78    2.92
   4   6 -13    6.15    2.18
   4   6 -12   44.69    5.77
   4   6 -11    5.36    2.02
   4   6 -10   80.99    7.27
   4   6  -9   16.91    3.04
   4   6  -8   12.94    2.52
   4   6  -7  131.69    8.79
   4   6  -7  125.15    7.56
   4   6  -6    3.23    1.15
   4   6  -6    3.78    1.23
   4   6  -5  310.30   11.31
   4   6  -5  287.62   10.49
   4   6  -5  307.31   12.76
   4   6  -4   26.82    2.93
   4   6  -4   24.13    2.80
   4   6  -4   22.41    3.32
   4   6  -3   94.88    5.36
   4   6  -3   93.96    5.33
   4   6  -3   93.52    6.50
   4   6  -2   43.97    3.63
   4   6  -2   44.81    3.40
   4   6  -2   42.78    4.30
   4   6  -1    3.94    1.03
   4   6  -1    2.83    1.17
   4   6  -1    2.55    1.02
   4   6   0    0.79    0.96
   4   6   0   -0.36    0.63
   4   6   1  198.48    8.84
   4   6   1  205.31    8.66
   4   6   2   10.61    1.95
   4   6   2   10.33    1.96
   4   6   3   70.87    5.21
   4   6   4  136.57    7.69
   4   6   5  339.80   13.22
   4   6   5  325.19   10.40
   4   6   6   92.95    6.82
   4   6   6   91.71    5.13
   4   6   7   37.50    4.55
   4   6   7   35.24    3.22
   4   6   8   29.08    4.31
  -4  -6  -8   37.00    4.13
   4   6   8   38.26    4.78
   4   6   8   39.75    3.51
   4   6   9    1.00    0.69
   4   6   9    1.79    1.73
  -4  -6  -9    3.24    1.21
   4   6   9    1.03    1.11
   4   6  10   32.34    4.84
  -4  -6 -10   32.97    4.40
   4   6  10   35.40    4.88
  -4  -6 -11   47.14    5.54
   4   6  11   42.86    5.92
   4   6  11   47.28    5.58
  -4  -6 -12   11.14    3.04
   4   6  12   12.14    3.17
  -4  -6 -13   39.01    5.61
   4   6  13   26.70    4.45
  -4  -6 -14   13.44    3.78
   4   6  14    3.88    1.69
  -4  -6 -15  191.39   13.58
   4   7 -14   -2.13    1.82
   4   7 -13   -0.69    1.28
   4   7 -12    2.56    1.40
   4   7 -11    8.75    2.53
   4   7 -10  140.97    9.71
   4   7  -9   -1.20    1.48
   4   7  -8   12.41    2.67
   4   7  -7    2.89    1.47
   4   7  -7    1.59    1.21
   4   7  -6  200.06    9.92
   4   7  -6  187.75   10.56
   4   7  -5   32.41    3.74
   4   7  -5   30.64    3.55
   4   7  -5   37.20    4.54
   4   7  -4    0.90    0.69
   4   7  -4   -0.23    0.58
   4   7  -4    1.41    0.95
   4   7  -3  435.04   14.03
   4   7  -3  428.71   15.40
   4   7  -3  440.12   13.94
   4   7  -2    1.68    0.89
   4   7  -2    1.22    1.06
   4   7  -2    0.76    0.84
   4   7  -1  205.76    9.62
   4   7  -1  201.33    9.08
   4   7  -1  203.35    8.40
   4   7   0  216.50    9.80
   4   7   0  213.68    9.35
   4   7   1  254.24   10.53
   4   7   1  249.39   10.39
   4   7   2  133.26    7.62
   4   7   2  133.37    7.29
   4   7   3    9.13    2.17
   4   7   3    7.38    1.58
   4   7   4   62.27    5.45
   4   7   5    3.47    1.54
   4   7   6   39.41    4.67
   4   7   7  113.23    8.23
   4   7   8   30.18    4.44
   4   7   9  105.74    8.52
  -4  -7 -10   82.86    7.16
   4   7  10   82.33    7.96
   4   7  10   72.74    7.17
   4   7  11    3.86    2.24
  -4  -7 -11    5.47    1.92
   4   7  11    4.72    1.72
  -4  -7 -12  127.39    9.88
   4   7  12  105.96    9.98
   4   7  12  114.26    9.31
  -4  -7 -13    3.80    1.75
   4   7  13    8.07    2.85
  -4  -7 -14   25.84    4.68
   4   7  14   23.49    4.27
   4   8 -12   12.22    3.33
   4   8 -11   10.15    2.96
   4   8 -10    3.80    1.87
   4   8  -9    3.40    1.67
   4   8  -9    4.02    2.14
   4   8  -8    0.78    0.89
   4   8  -8    2.28    1.79
   4   8  -7   -0.73    1.06
   4   8  -7   -0.26    1.05
   4   8  -6   28.24    3.93
   4   8  -6   35.53    4.37
   4   8  -6   29.13    4.34
   4   8  -5    1.99    1.30
   4   8  -5    2.92    1.55
   4   8  -5    2.70    1.40
   4   8  -4  401.31   14.61
   4   8  -4  394.28   14.39
   4   8  -3  177.48    9.14
   4   8  -3  170.07    9.72
   4   8  -3  179.21    9.18
   4   8  -2   22.25    3.09
   4   8  -2   19.16    3.06
   4   8  -2   14.52    2.85
   4   8  -1   83.86    5.83
   4   8  -1   72.82    6.04
   4   8  -1   80.28    5.94
   4   8   0    4.06    1.35
   4   8   0    9.12    2.16
   4   8   1    9.92    2.17
   4   8   1    8.66    2.09
   4   8   2   96.70    6.44
   4   8   2  112.57    7.55
   4   8   3  130.01    7.42
   4   8   3  151.17    8.91
   4   8   4  202.50   10.77
   4   8   5    1.57    1.29
   4   8   6  135.38    9.16
   4   8   7   57.64    6.05
   4   8   8   36.28    5.11
   4   8   9  117.63    9.41
   4   8  10   30.04    5.01
  -4  -8 -11  143.81   10.35
   4   8  11  120.82   10.50
   4   8  11  139.50   10.41
   4   8  12    3.00    1.81
  -4  -8 -12    5.57    2.20
   4   8  12    4.05    2.08
  -4  -8 -13    3.06    1.93
   4   8  13   -2.73    1.89
  -4  -8 -14   22.44    4.67
   4   9 -10    9.18    2.87
   4   9 -10    7.77    2.81
   4   9  -9    2.31    1.69
   4   9  -9   -0.10    1.49
   4   9  -8    7.20    2.16
   4   9  -8    5.31    1.98
   4   9  -7   46.48    5.59
   4   9  -7   36.03    4.78
   4   9  -7   34.51    5.29
   4   9  -6   16.51    3.26
   4   9  -6   19.84    3.59
   4   9  -6   18.16    3.74
   4   9  -5    4.97    1.89
   4   9  -5    0.79    1.10
   4   9  -5    6.26    2.13
   4   9  -4   71.20    6.10
   4   9  -4   60.30    6.21
   4   9  -4   63.10    5.91
   4   9  -3    6.67    1.80
   4   9  -3    7.17    2.01
   4   9  -3    6.04    2.00
   4   9  -2  165.29    9.52
   4   9  -2  157.23    9.49
   4   9  -2  176.61    9.67
   4   9  -1   28.49    4.00
   4   9  -1   26.76    3.69
   4   9   0    1.38    1.04
   4   9   0    1.91    1.02
   4   9   1   75.34    6.00
   4   9   1   89.61    7.00
   4   9   2  158.55    8.65
   4   9   2  176.13   10.09
   4   9   3  173.94    8.91
   4   9   3  196.36   10.92
   4   9   4    4.31    1.89
   4   9   5   27.71    4.29
   4   9   6    3.83    1.80
   4   9   7   93.13    8.22
   4   9   8   96.90    8.64
   4   9   9   13.86    3.39
   4   9  10   24.48    4.75
   4   9  11   27.14    4.98
   4   9  11   28.07    5.09
  -4  -9 -12    0.66    1.03
   4   9  12    0.69    1.33
   4  10  -9    2.05    1.63
   4  10  -8    2.90    1.70
   4  10  -7    2.64    1.68
   4  10  -6    7.08    2.27
   4  10  -6    4.30    2.15
   4  10  -6    7.00    2.41
   4  10  -5   26.70    4.13
   4  10  -5   17.98    3.71
   4  10  -5   20.24    3.74
   4  10  -4   -0.28    0.94
   4  10  -4    0.95    1.12
   4  10  -4   -0.28    0.96
   4  10  -3  168.05   10.28
   4  10  -3  152.55   10.01
   4  10  -3  181.47   10.80
   4  10  -2  152.43    9.89
   4  10  -2  134.76    9.13
   4  10  -2  153.83    9.94
   4  10  -1   74.57    6.57
   4  10  -1   92.86    7.53
   4  10   0  162.35    9.61
   4  10   0  177.36   10.69
   4  10   1   11.04    2.59
   4  10   1   12.16    2.85
   4  10   2    3.98    1.88
   4  10   2    1.24    1.12
   4  10   3   -1.27    1.41
   4  10   4   63.21    6.68
   4  10   5    2.42    1.71
   4  10   6   84.65    8.06
   4  10   7   32.49    5.20
   4  10   8    6.72    2.59
   4  10   9    9.59    3.17
   4  10  10   19.29    4.16
   4  11  -7   10.74    3.09
   4  11  -6   20.27    4.03
   4  11  -6   29.61    4.89
   4  11  -5   -0.22    1.70
   4  11  -5    4.65    2.33
   4  11  -4   88.24    8.23
   4  11  -4   75.81    7.51
   4  11  -3  163.13   10.79
   4  11  -3  133.86    9.75
   4  11  -2    6.04    2.42
   4  11  -2    5.76    2.07
   4  11  -1  111.06    8.41
   4  11  -1  151.74   10.42
   4  11   0   46.11    5.25
   4  11   0   66.14    6.97
   4  11   1   13.26    3.26
   4  11   2    2.04    1.62
   4  11   3    1.44    1.34
   4  11   4    1.68    1.38
   4  11   5   47.11    6.26
   4  11   6    8.10    2.72
   4  11   7    5.55    2.42
   4  11   8   30.03    5.27
   4  12  -5    7.99    2.70
   4  12  -5   11.70    3.27
   4  12  -4   11.29    3.12
   4  12  -4    7.78    2.45
   4  12  -3    3.46    1.84
   4  12  -3    0.85    1.26
   4  12  -2   58.84    6.93
   4  12  -1   31.41    5.18
   4  12   0   14.86    3.78
   4  12   1    6.40    2.28
   4  12   2    1.16    1.76
   4  12   3   -0.23    1.31
   4  12   4    1.90    2.15
   4  12   5    0.93    1.22
  -5   9   5   45.85    6.35
  -5   9   4   75.04    8.02
  -5   9   3   10.53    3.50
   5  -9  -2   18.03    3.94
  -5   9   2   16.79    4.24
   5  -9  -1   28.99    4.89
  -5   9   1   37.83    5.87
   5  -9   0    5.79    2.32
  -5   9   0   10.56    3.18
  -5   9  -1    0.42    2.11
   5  -9   1   -0.41    1.50
   5  -8  -5   45.60    6.38
  -5   8   5   42.72    5.69
  -5   8   4   23.01    4.17
   5  -8  -4   24.50    4.53
   5  -8  -3   -0.33    1.16
  -5   8   3    2.32    1.77
   5  -8  -2   -0.10    1.00
  -5   8   2    1.17    1.43
  -5   8   1   19.44    3.90
   5  -8  -1   13.91    3.42
   5  -8   0   22.92    4.09
  -5   8   0   24.15    4.38
   5  -8   1   10.74    3.00
  -5   8  -1    8.87    2.74
  -5   8  -2  190.95   14.05
   5  -8   2  169.20   10.91
  -5   8  -3   10.69    3.57
  -5   8  -4   12.74    3.64
  -5   8  -5   26.18    5.28
   5  -7  -7    1.27    1.85
   5  -7  -6    0.38    1.67
  -5   7   6    2.23    1.78
  -5   7   5   99.11    8.24
   5  -7  -5  106.35    9.30
  -5   7   4   24.43    3.96
   5  -7  -4   18.57    3.83
  -5   7   3   67.91    6.70
   5  -7  -3   57.21    6.54
   5  -7  -2    2.33    1.44
  -5   7   2   -1.62    1.73
   5  -7  -1    1.20    1.04
  -5   7   1   -0.36    1.23
   5  -7   0    0.62    0.81
  -5   7   0   -0.03    1.70
   5  -7   1   -0.83    1.15
   5  -7   2    6.64    2.01
  -5   7  -2    6.33    2.71
   5  -7   3   -0.15    1.12
  -5   7  -3    3.00    1.78
  -5   7  -4   19.13    4.18
  -5   7  -5  166.12   12.78
  -5   7  -6   17.22    4.14
  -5   7  -7   74.68    8.69
  -5   7  -8   90.13    9.85
   5  -6  -9   49.27    6.66
   5  -6  -8    0.08    1.54
   5  -6  -7    9.07    2.89
  -5   6   6  124.26    8.57
   5  -6  -6  135.55   10.17
   5  -6  -5    0.13    1.14
  -5   6   5    1.61    0.88
   5  -6  -4   46.46    5.69
  -5   6   4   51.15    5.41
   5  -6  -3   -0.33    1.32
  -5   6   3    1.88    0.94
  -5   6   2   24.74    3.95
   5  -6  -2   19.69    3.60
   5  -6  -1   40.09    4.93
  -5   6   1   39.22    4.98
   5  -6   0  251.58   12.62
  -5   6  -1  100.82    8.99
   5  -6   1  103.78    7.75
   5  -6   1   90.53    6.52
   5  -6   2   27.93    3.84
  -5   6  -2   22.06    4.00
   5  -6   2   19.63    3.21
   5  -6   3   56.63    5.56
  -5   6  -3   61.22    7.00
   5  -6   3   58.40    5.58
  -5   6  -4  114.24    9.78
   5  -6   4  119.11    7.75
  -5   6  -5   35.51    5.62
  -5   6  -6  151.28   11.63
  -5   6  -7    3.55    2.40
  -5   6  -8   11.96    3.42
  -5   6  -9    0.33    1.65
  -5   6 -10   17.90    4.49
   5  -5 -11   26.00    4.73
   5  -5 -10    1.78    1.81
   5  -5  -9   10.92    2.92
   5  -5  -8   96.94    8.65
   5  -5  -7   22.37    4.13
   5  -5  -6   12.01    2.97
  -5   5   6    8.56    2.13
   5  -5  -5   24.77    4.06
  -5   5   5   20.20    3.12
  -5   5   4   37.28    4.36
   5  -5  -4   35.54    4.54
   5  -5  -3    8.71    2.09
  -5   5   3   11.73    2.53
   5  -5  -2    1.19    0.88
   5  -5  -2   -0.39    0.91
  -5   5   2    1.15    1.75
   5  -5  -1   34.59    4.28
  -5   5   1   37.38    4.46
   5  -5  -1   34.45    3.65
   5  -5   0   38.13    4.06
   5  -5   0   51.75    5.20
  -5   5  -1   98.86    8.30
   5  -5   1  112.11    7.57
   5  -5   1  101.36    6.81
   5  -5   2   72.86    6.00
  -5   5  -2   90.69    7.88
   5  -5   2   82.72    6.35
  -5   5  -3    8.67    2.33
   5  -5   3    9.82    2.12
   5  -5   4    6.60    1.81
  -5   5  -4    7.65    2.35
  -5   5  -5  167.22   11.33
  -5   5  -6   12.69    3.27
  -5   5  -7   95.40    8.84
  -5   5  -8  195.28   13.00
  -5   5  -9   89.73    8.94
  -5   5 -10   49.12    6.73
  -5   5 -11   16.06    4.04
   5  -4 -13   -2.11    2.02
   5  -4 -12   29.97    5.09
   5  -4 -11   93.84    8.71
   5  -4 -10    1.71    2.10
   5  -4  -9  117.02    9.32
   5  -4  -8   42.25    5.37
   5  -4  -7   33.99    4.73
   5  -4  -6   23.00    3.75
  -5   4   6   17.35    2.74
   5  -4  -5   15.24    3.13
  -5   4   5   13.22    2.37
   5  -4  -4    9.16    2.35
  -5   4   4    6.93    1.88
  -5   4   3  666.02   19.23
   5  -4  -3  679.00   18.05
   5  -4  -3  676.65   21.52
  -5   4   2  103.28    6.83
   5  -4  -2  102.47    6.08
   5  -4  -2  101.52    7.34
   5  -4  -1   15.35    2.38
   5  -4  -1   16.68    2.85
  -5   4   0   50.95    5.55
   5  -4   0   56.53    4.80
   5  -4   0   63.74    5.46
  -5   4  -1   36.66    4.61
   5  -4   1   39.78    4.28
   5  -4   1   39.56    4.07
   5  -4   2  137.27    8.00
  -5   4  -2  130.05    8.89
   5  -4   2  132.54    7.80
  -5   4  -3   66.37    6.42
   5  -4   3   65.65    5.34
  -5   4  -4   48.67    5.47
   5  -4   4   55.60    4.75
  -5   4  -5   24.69    4.10
   5  -4   5   27.12    3.26
  -5   4  -6   50.26    5.88
  -5   4  -7  282.85   14.56
  -5   4  -8   28.64    4.53
  -5   4  -9   63.49    7.07
  -5   4 -10   50.30    6.52
  -5   4 -11   85.32    8.79
  -5   4 -12   -0.91    2.16
   5  -3 -13   40.20    6.21
   5  -3 -13   38.80    5.58
   5  -3 -12    2.98    1.80
   5  -3 -11   27.51    4.46
   5  -3 -10    0.75    1.38
   5  -3  -9   46.16    5.63
   5  -3  -8   11.55    2.79
   5  -3  -7  117.58    8.52
   5  -3  -6    2.56    1.06
  -5   3   6    1.20    0.64
   5  -3  -5   14.27    2.90
  -5   3   5   12.48    2.01
   5  -3  -4  296.15   13.04
  -5   3   4  282.48   10.32
  -5   3   3  140.64    7.13
   5  -3  -3  136.97    7.02
   5  -3  -3  129.67    8.20
  -5   3   2  306.06   11.11
   5  -3  -2  286.15   10.85
   5  -3  -2  296.23   12.49
   5  -3  -1   13.29    2.58
   5  -3  -1   12.37    2.18
  -5   3   0   -0.61    0.92
   5  -3   0   -0.22    0.69
   5  -3   1  443.67   14.98
   5  -3   1  425.96   14.42
  -5   3  -1  438.57   15.86
   5  -3   2    4.30    1.59
  -5   3  -2    4.55    1.28
   5  -3   2    2.25    1.23
  -5   3  -3   74.48    6.21
   5  -3   3   79.59    5.53
  -5   3  -4  216.47   11.17
   5  -3   4  222.19    9.37
  -5   3  -5  431.50   16.71
   5  -3   5  435.77   13.66
   5  -3   6    8.14    1.60
  -5   3  -6    5.48    1.88
  -5   3  -7    2.84    1.73
  -5   3  -8   52.08    5.84
  -5   3  -9   36.33    5.15
  -5   3 -10  124.05    9.83
  -5   3 -11   36.81    5.56
  -5   3 -12    0.95    1.13
  -5   3 -13   -1.75    2.07
   5  -2 -14   27.93    5.41
   5  -2 -13    2.34    1.51
   5  -2 -13    1.35    1.72
   5  -2 -12   15.48    3.53
   5  -2 -12   17.82    3.89
   5  -2 -11   22.33    3.91
   5  -2 -10   83.99    7.47
   5  -2  -9    1.43    1.05
   5  -2  -8  154.62    9.82
   5  -2  -7   42.99    5.07
  -5   2   6  157.25    6.79
   5  -2  -6  158.46    9.41
   5  -2  -5   13.33    2.71
  -5   2   5    9.55    1.57
  -5   2   4  118.94    5.67
   5  -2  -4  131.06    8.11
  -5   2   3  334.45   10.38
   5  -2  -3  328.76   13.16
  -5   2   2  419.18   12.24
   5  -2  -2  410.57   13.18
   5  -2  -2  392.43   14.41
   5  -2  -1   69.19    4.98
   5  -2  -1   67.47    5.32
  -5   2   0  138.20    7.71
   5  -2   0  148.00    7.54
   5  -2   0  146.80    7.93
  -5   2  -1   41.59    4.10
   5  -2   1   47.57    4.29
   5  -2   1   44.01    4.14
  -5   2  -2   67.54    5.36
   5  -2   2   70.70    5.09
   5  -2   2   63.05    5.09
   5  -2   3    0.25    0.98
   5  -2   3    0.59    0.68
  -5   2  -3    1.64    1.10
  -5   2  -4  187.23    9.53
   5  -2   4  201.71    8.49
  -5   2  -5   24.31    3.48
   5  -2   5   21.87    2.59
  -5   2  -6   26.58    3.68
   5  -2   6   31.40    2.91
  -5   2  -7    2.25    1.45
  -5   2  -8   43.09    5.10
  -5   2  -9    2.18    1.71
  -5   2 -10  109.66    8.78
  -5   2 -11   30.26    4.72
  -5   2 -12   78.42    8.07
  -5   2 -13    0.99    1.32
  -5   2 -14    4.90    2.49
   5  -1 -14    8.19    2.91
   5  -1 -13   57.29    7.11
   5  -1 -13   52.05    6.14
   5  -1 -12    5.31    2.14
   5  -1 -12    3.84    1.82
   5  -1 -11   34.49    4.91
   5  -1 -11   40.57    5.22
   5  -1 -10    7.91    2.33
   5  -1  -9   32.39    4.37
   5  -1  -8  277.13   10.46
   5  -1  -8  269.04   12.78
   5  -1  -7  176.03    8.04
   5  -1  -7  183.88   10.03
  -5   1   6  320.11    9.02
   5  -1  -6  339.99   13.67
  -5   1   5    5.73    1.02
   5  -1  -5    7.15    1.85
  -5   1   4  229.60    7.04
   5  -1  -4  226.01   10.52
  -5   1   3  500.36   11.99
   5  -1  -3  484.88   16.07
   5  -1  -2    4.90    1.44
   5  -1  -2    6.81    1.69
   5  -1  -1  152.14    7.47
   5  -1  -1  155.31    7.98
   5  -1   0   33.58    3.51
   5  -1   0   37.73    3.72
  -5   1  -1   32.40    3.28
   5  -1   1   34.95    3.55
   5  -1   1   30.19    3.38
  -5   1  -2   32.36    3.28
   5  -1   2   24.82    2.89
   5  -1   2   28.07    3.37
   5  -1   3   19.21    2.55
   5  -1   3   17.14    2.59
  -5   1  -3   17.89    2.56
   5  -1   4   15.57    2.28
  -5   1  -4   18.83    2.69
  -5   1  -5   44.35    4.30
   5  -1   5   41.79    3.45
   5  -1   6  101.26    5.28
  -5   1  -6  124.26    7.53
   5  -1   7    1.74    0.80
  -5   1  -7    3.25    1.45
  -5   1  -8   -0.38    0.82
  -5   1  -9   63.92    6.06
  -5   1 -10   32.97    4.58
  -5   1 -11  250.04   13.58
  -5   1 -12  128.89   10.02
  -5   1 -13    5.63    2.49
  -5   1 -14   -1.01    1.52
   5   0 -14  172.44   12.75
   5   0 -13   14.19    3.51
   5   0 -12   14.11    3.07
   5   0 -12   22.78    4.21
   5   0 -11    4.62    2.01
   5   0 -11    6.78    2.07
   5   0 -10   59.00    6.10
   5   0 -10   51.47    4.73
   5   0 -10   54.45    5.70
   5   0  -9  221.73   11.28
   5   0  -9  203.54    9.53
   5   0  -9  199.56   10.74
   5   0  -8   25.86    3.74
   5   0  -8   24.14    3.07
   5   0  -7  739.82   19.59
   5   0  -7  728.45   21.65
   5   0  -6    1.22    0.82
   5   0  -6    0.45    1.18
   5   0  -5  163.63    7.69
  -5   0   5  149.27    4.23
   5   0  -5  166.69    8.78
  -5   0   4   44.66    2.04
   5   0  -4   48.17    4.68
   5   0  -3    3.45    1.22
  -5   0   3    3.72    0.65
   5   0  -2   35.72    3.58
   5   0  -2   27.13    3.33
   5   0  -1  101.27    6.00
   5   0  -1  108.17    6.46
   5   0   0   61.65    4.63
   5   0   0   63.11    4.78
   5   0   1    1.67    0.72
   5   0   1    2.42    1.04
  -5   0  -1    1.21    0.61
  -5   0  -2  328.21   10.40
   5   0   2  326.03   11.28
   5   0   2  333.70   11.98
  -5   0  -3   66.96    4.37
   5   0   3   66.41    4.58
   5   0   3   66.05    5.09
  -5   0  -4   30.23    3.04
   5   0   4   24.90    3.33
   5   0   4   27.93    2.90
  -5   0  -5   46.42    3.99
   5   0   5   41.17    3.41
  -5   0  -6   40.59    3.90
   5   0   6   38.28    3.10
  -5   0  -7  210.29    9.75
   5   0   7  177.25    6.94
  -5   0  -8  322.46   13.26
  -5   0  -9   43.81    4.88
  -5   0 -10   20.01    3.44
  -5   0 -11  226.38   12.44
  -5   0 -12   39.65    5.32
  -5   0 -13   17.96    3.73
  -5   0 -14    1.49    1.11
  -5   0 -15   -0.75    1.39
   5   1 -15    1.45    1.43
   5   1 -14    2.32    2.00
   5   1 -13  174.97   12.05
   5   1 -12   45.22    5.76
   5   1 -12   51.02    5.44
   5   1 -11   61.63    6.37
   5   1 -11   56.27    5.34
   5   1 -11   63.53    5.95
   5   1 -10   17.50    3.00
   5   1 -10   18.09    3.38
   5   1 -10   13.81    2.55
   5   1  -9    6.61    1.86
   5   1  -9    4.36    1.76
   5   1  -9    5.43    1.55
   5   1  -8   46.80    4.72
   5   1  -8   52.51    4.67
   5   1  -8   51.74    5.07
   5   1  -7  166.35    8.44
   5   1  -7  149.93    8.03
   5   1  -7  164.78    8.95
   5   1  -6   18.75    3.06
   5   1  -6   19.24    2.74
   5   1  -5   -1.05    1.00
   5   1  -5   -0.66    0.62
   5   1  -4   51.04    4.26
   5   1  -4   44.39    4.32
   5   1  -3   15.88    2.60
   5   1  -3   13.04    2.13
  -5  -1   2  279.58    5.13
   5   1  -2  298.45   11.02
  -5  -1   1  169.82    4.84
   5   1  -1  168.57    5.75
   5   1  -1  162.58    7.78
   5   1  -1  154.14    7.79
   5   1   0   96.68    4.00
   5   1   0   96.80    5.86
   5   1   0   97.88    5.94
   5   1   1    5.84    1.40
   5   1   1    9.24    1.93
  -5  -1  -1    6.55    1.15
   5   1   1    7.54    1.08
  -5  -1  -2   48.63    3.11
   5   1   2   49.80    2.97
   5   1   2   43.51    3.82
   5   1   2   50.96    4.25
  -5  -1  -3  185.88    6.79
   5   1   3  178.81    7.84
   5   1   3  184.41    8.60
  -5  -1  -4   42.60    3.32
   5   1   4   43.89    3.60
   5   1   4   39.25    3.91
   5   1   5   28.27    3.41
  -5  -1  -5   22.99    2.62
   5   1   5   22.98    2.55
  -5  -1  -6   64.92    4.70
   5   1   6   57.78    4.02
  -5  -1  -7  473.50   14.94
  -5  -1  -8   -1.09    1.04
  -5  -1  -9   45.26    4.69
  -5  -1 -10    9.99    2.43
  -5  -1 -11   39.38    4.92
  -5  -1 -12   68.36    6.78
  -5  -1 -13    1.38    1.50
  -5  -1 -14    2.58    1.70
  -5  -1 -15   13.86    3.69
   5   2 -15   -0.43    1.37
   5   2 -14   53.60    6.80
   5   2 -13   43.80    5.27
   5   2 -13   40.55    5.65
   5   2 -12  120.86    9.38
   5   2 -12  139.34    9.19
   5   2 -11   82.68    7.31
   5   2 -11   80.53    6.86
   5   2 -11   82.79    6.59
   5   2 -10    1.04    0.92
   5   2 -10    1.72    1.29
   5   2 -10    0.86    0.95
   5   2  -9    9.61    2.20
   5   2  -9   12.03    2.44
   5   2  -9    9.96    2.27
   5   2  -8   -0.22    0.79
   5   2  -8    1.78    1.12
   5   2  -8    0.97    1.05
   5   2  -7    0.86    0.83
   5   2  -7    2.22    0.89
   5   2  -7    0.94    0.74
   5   2  -6  163.09    7.55
   5   2  -6  161.85    8.37
   5   2  -6  158.72    8.48
   5   2  -5    2.65    1.40
   5   2  -5    2.88    0.98
   5   2  -5    1.97    1.04
   5   2  -4    0.38    0.89
   5   2  -4    0.79    0.45
   5   2  -4    0.87    0.85
   5   2  -3   65.64    3.40
   5   2  -3   66.31    4.93
   5   2  -3   69.89    5.25
   5   2  -2    1.02    1.01
   5   2  -2    0.40    0.34
   5   2  -2    0.03    0.73
   5   2  -1  103.06    3.38
   5   2  -1  116.11    6.52
  -5  -2   1  112.00    3.35
   5   2  -1  114.99    6.56
   5   2   0   12.97    2.22
   5   2   0   10.59    0.79
  -5  -2   0   13.54    1.32
   5   2   0   13.69    2.28
   5   2   1   12.98    2.12
   5   2   1   13.51    2.27
   5   2   1   11.32    0.89
   5   2   2   75.97    3.02
   5   2   2   78.61    5.27
  -5  -2  -2   74.24    3.16
   5   2   2   81.26    5.19
   5   2   2   79.77    5.34
  -5  -2  -3   50.73    2.90
   5   2   3   47.33    2.72
   5   2   3   60.27    4.71
   5   2   3   56.23    4.23
   5   2   3   57.03    4.55
  -5  -2  -4  116.16    5.04
   5   2   4  122.09    7.05
   5   2   4  117.26    6.09
   5   2   4  115.32    6.71
   5   2   5   33.45    3.84
   5   2   5   37.51    3.37
  -5  -2  -5   42.59    3.19
   5   2   5   44.29    4.22
  -5  -2  -6   25.37    2.73
   5   2   6   23.14    3.20
   5   2   6   25.25    3.39
   5   2   6   23.15    2.61
  -5  -2  -7    1.11    0.63
  -5  -2  -8  550.91   16.76
  -5  -2  -9    0.13    0.99
  -5  -2 -10   60.66    5.69
  -5  -2 -11   63.79    6.15
  -5  -2 -12    5.98    2.04
  -5  -2 -13    6.43    2.42
  -5  -2 -14    6.61    2.42
  -5  -2 -15   -1.90    2.18
   5   3 -15    3.18    2.17
   5   3 -14   16.32    3.86
   5   3 -14   15.68    3.41
   5   3 -13   15.19    3.39
   5   3 -13   14.44    3.17
   5   3 -12  117.49    9.21
   5   3 -12  126.02    9.18
   5   3 -11    1.19    0.83
   5   3 -11   -0.18    0.98
   5   3 -11   -0.59    1.25
   5   3 -10   62.18    5.95
   5   3 -10   58.43    5.80
   5   3 -10   65.43    5.67
   5   3  -9   28.43    3.77
   5   3  -9   31.58    4.01
   5   3  -9   33.13    3.95
   5   3  -8   -0.91    0.98
   5   3  -8    1.72    0.68
   5   3  -8    1.39    0.99
   5   3  -7    5.26    1.59
   5   3  -7    6.79    1.57
   5   3  -7    5.84    1.54
   5   3  -6   56.78    5.03
   5   3  -6   61.16    5.10
   5   3  -6   53.68    4.13
   5   3  -5  120.16    5.69
   5   3  -5  120.37    7.17
   5   3  -5  113.45    6.93
   5   3  -4   40.02    2.82
   5   3  -4   40.66    4.04
   5   3  -4   45.17    4.20
   5   3  -3  125.05    4.47
   5   3  -3  122.37    7.00
   5   3  -3  116.69    5.19
   5   3  -3  115.47    6.81
   5   3  -2  106.68    3.24
   5   3  -2  122.42    6.99
   5   3  -2  130.12    5.76
   5   3  -2  126.37    6.97
  -5  -3   1   26.08    1.67
   5   3  -1   26.51    3.15
   5   3  -1   29.01    2.81
   5   3  -1   30.59    3.33
   5   3   0  710.67   19.23
   5   3   0  689.98   17.51
   5   3   0  737.40   18.92
   5   3   0  699.23   18.76
  -5  -3   0  707.53   14.56
   5   3   1    1.08    0.82
   5   3   1    1.04    0.98
   5   3   1   -0.63    0.76
   5   3   2    1.07    0.89
   5   3   2   -0.23    0.75
   5   3   2   -0.05    0.84
   5   3   3   15.50    2.39
   5   3   3   12.18    2.13
   5   3   3   17.77    2.65
  -5  -3  -3   12.66    1.21
  -5  -3  -4  159.34    5.56
   5   3   4  160.54    8.22
   5   3   4  149.59    7.39
   5   3   4  178.87    8.25
   5   3   5  167.29    8.69
   5   3   5  142.23    7.04
  -5  -3  -5  151.65    6.15
   5   3   5  155.46    7.91
   5   3   6   -2.66    1.15
  -5  -3  -6    0.48    0.66
   5   3   6    0.50    1.36
   5   3   7   65.22    5.37
   5   3   7   60.19    5.60
  -5  -3  -7   67.73    4.85
   5   3   8  659.22   19.71
  -5  -3  -8  671.67   18.94
   5   3   8  633.87   20.42
  -5  -3  -9  217.45   10.49
   5   3   9  215.99   11.27
  -5  -3 -10   48.02    5.04
   5   3  10   45.57    5.18
  -5  -3 -11    7.16    2.16
  -5  -3 -12   33.56    4.73
  -5  -3 -13   42.53    5.66
  -5  -3 -14    1.84    1.39
  -5  -3 -15   10.30    3.07
   5   4 -15    4.33    2.17
   5   4 -15    2.68    1.73
   5   4 -14   -2.35    1.87
   5   4 -14   -0.94    1.76
   5   4 -13  100.35    8.83
   5   4 -13  103.47    8.88
   5   4 -12   21.72    3.92
   5   4 -12   23.55    4.25
   5   4 -11   22.29    3.69
   5   4 -11   32.94    4.77
   5   4 -10  103.25    7.68
   5   4 -10  124.87    8.85
   5   4 -10  126.08    7.74
   5   4  -9   -0.02    0.69
   5   4  -9    1.10    1.24
   5   4  -9    0.17    1.05
   5   4  -8   66.23    6.10
   5   4  -8   64.87    5.36
   5   4  -8   58.86    5.03
   5   4  -7   -0.89    0.92
   5   4  -7    1.05    0.94
   5   4  -7   -0.88    0.94
   5   4  -6    5.67    1.61
   5   4  -6    8.28    1.65
   5   4  -6    7.13    1.76
   5   4  -5   44.47    3.29
   5   4  -5   42.43    4.47
   5   4  -5   46.85    2.77
   5   4  -5   35.38    3.79
   5   4  -5   30.96    1.45
   5   4  -4  155.76    5.85
   5   4  -4  146.76    8.16
   5   4  -4  161.70    6.06
   5   4  -4  150.87    3.73
   5   4  -4  156.02    8.03
   5   4  -3  238.24    6.78
   5   4  -3  258.22   10.91
   5   4  -3  257.89    5.82
   5   4  -3  244.86    8.34
   5   4  -3  255.56   10.45
   5   4  -2   21.56    2.85
   5   4  -2   16.57    1.11
   5   4  -2   23.44    1.60
   5   4  -2   23.15    2.42
   5   4  -2   23.90    3.12
   5   4  -1  195.22    9.10
   5   4  -1  193.75    5.93
   5   4  -1  197.19    7.95
   5   4  -1  184.47    8.65
   5   4   0  225.24    9.78
   5   4   0  214.63    6.95
   5   4   0  217.21    8.70
   5   4   0  220.28    9.48
   5   4   1  126.37    5.53
   5   4   1  125.96    6.73
   5   4   1  136.16    7.24
   5   4   1  139.23    7.19
   5   4   2   68.12    4.35
   5   4   2   74.52    5.25
   5   4   2   72.34    5.24
   5   4   2   72.34    5.04
   5   4   3    4.75    1.27
   5   4   3    5.06    1.39
  -5  -4  -3    4.48    0.69
   5   4   3    1.73    1.16
   5   4   3    3.28    1.11
  -5  -4  -4  296.20    8.07
   5   4   4  293.73   11.06
   5   4   4  294.99   11.77
   5   4   4  281.60   10.81
   5   4   5    1.74    1.09
  -5  -4  -5    2.12    0.73
   5   4   5    2.12    1.11
   5   4   6    5.74    1.67
  -5  -4  -6    8.90    1.66
   5   4   6    7.69    1.84
  -5  -4  -7  442.44   13.70
   5   4   7  445.40   16.14
   5   4   7  444.12   14.82
  -5  -4  -8  265.17   10.88
   5   4   8  257.28   12.21
   5   4   8  250.32   10.98
   5   4   9   37.76    4.17
  -5  -4  -9   41.16    4.33
   5   4   9   32.11    4.45
   5   4  10    7.51    1.99
  -5  -4 -10    8.66    2.25
   5   4  10   10.74    2.76
   5   4  11    1.66    1.17
  -5  -4 -11    1.85    1.22
  -5  -4 -12   13.59    3.03
   5   4  12    7.60    2.21
  -5  -4 -13    2.92    1.16
   5   4  13    1.34    1.40
  -5  -4 -14    3.69    1.79
  -5  -4 -15   31.83    5.42
   5   5 -14   12.81    2.99
   5   5 -14   20.71    4.18
   5   5 -13    4.47    2.19
   5   5 -13    4.06    2.07
   5   5 -12   12.62    3.26
   5   5 -12    8.34    2.54
   5   5 -11   13.61    2.91
   5   5 -11   15.57    3.31
   5   5 -10   36.69    4.51
   5   5 -10   42.16    5.43
   5   5  -9   30.75    3.90
   5   5  -9   28.35    4.29
   5   5  -9   35.89    3.96
   5   5  -8   58.69    5.06
   5   5  -8   51.48    5.52
   5   5  -8   51.98    4.84
   5   5  -7    5.27    1.68
   5   5  -7    2.41    1.07
   5   5  -6   12.00    2.34
   5   5  -6    9.64    1.87
   5   5  -6    8.91    2.12
   5   5  -5   94.29    5.22
   5   5  -5  100.32    7.12
   5   5  -5  106.21    4.87
   5   5  -5   94.77    6.39
   5   5  -5   99.74    4.17
   5   5  -4   26.60    2.44
   5   5  -4   30.98    3.80
   5   5  -4   32.85    2.86
   5   5  -4   33.44    3.78
   5   5  -4   33.66    2.30
   5   5  -3  112.43    4.64
   5   5  -3  116.95    7.43
   5   5  -3  113.38    5.75
   5   5  -3  122.75    7.17
   5   5  -3  119.06    4.66
   5   5  -2  156.26    8.46
   5   5  -2  168.13    5.83
   5   5  -2  167.87    8.41
   5   5  -1  565.23   17.31
   5   5  -1  563.71   13.47
   5   5  -1  563.60   16.98
   5   5   0  282.09    8.94
   5   5   0  264.22   10.89
   5   5   0  277.71   11.26
   5   5   1  191.14    8.99
   5   5   1  176.07    7.23
   5   5   1  179.49    8.52
   5   5   1  171.75    8.52
  -5  -5  -2    0.59    0.29
  -5  -5  -2    0.64    0.25
   5   5   2    0.29    0.53
   5   5   2    0.89    1.01
  -5  -5  -3   76.96    3.29
   5   5   3   76.79    5.13
   5   5   3   81.82    5.87
   5   5   3   77.31    5.23
  -5  -5  -3   62.08    3.12
   5   5   4   60.70    4.88
   5   5   4   68.49    5.57
  -5  -5  -4   65.76    3.54
   5   5   4   67.29    4.90
  -5  -5  -5  478.56   12.55
   5   5   5  441.72   15.20
   5   5   5  452.79   16.01
   5   5   5  456.82   14.36
  -5  -5  -6  227.09    8.72
   5   5   6  229.82   10.95
   5   5   6  224.98   11.05
   5   5   6  229.34    9.72
   5   5   7    1.67    1.01
   5   5   7    1.59    1.15
  -5  -5  -7    1.45    0.72
   5   5   7    0.60    1.26
  -5  -5  -8   68.61    5.38
   5   5   8   64.33    6.08
   5   5   8   68.44    5.36
  -5  -5  -9   41.85    4.48
   5   5   9   32.27    4.63
   5   5   9   41.05    4.29
   5   5  10   15.75    2.72
  -5  -5 -10   15.14    2.84
   5   5  10   16.24    3.46
  -5  -5 -11  117.69    8.52
   5   5  11  124.94    7.99
  -5  -5 -12    2.05    1.26
   5   5  12   -0.82    1.58
  -5  -5 -13    5.88    2.24
   5   5  13    0.99    1.23
  -5  -5 -14    9.93    2.97
   5   5  14   10.09    3.18
  -5  -5 -15   59.57    7.32
   5   6 -13   17.95    4.05
   5   6 -12   10.69    2.85
   5   6 -12   13.13    3.41
   5   6 -11   22.44    3.89
   5   6 -11   27.64    4.64
   5   6 -10  141.35    9.25
   5   6 -10  144.22   10.48
   5   6  -9   43.92    4.91
   5   6  -9   54.58    6.11
   5   6  -9   48.74    4.80
   5   6  -8   33.29    4.06
   5   6  -8   41.89    5.20
   5   6  -8   43.95    4.47
   5   6  -7   28.14    3.45
   5   6  -7   24.16    3.84
   5   6  -7   26.71    3.59
   5   6  -6  222.97    9.50
   5   6  -6  245.77   12.17
   5   6  -6  246.54   10.87
   5   6  -5   90.52    4.85
   5   6  -5   92.14    5.48
   5   6  -5   86.26    6.86
   5   6  -5   91.23    6.45
   5   6  -4    2.61    0.89
   5   6  -4    2.63    0.84
   5   6  -4    4.31    1.74
   5   6  -4    2.30    1.20
   5   6  -3  604.44   19.14
   5   6  -3  606.76   14.72
   5   6  -3  598.93   18.32
   5   6  -3  616.86   15.05
   5   6  -2   93.05    4.33
   5   6  -2   95.65    6.73
   5   6  -2   92.67    6.39
   5   6  -2   93.06    4.92
   5   6  -1  180.94    9.40
   5   6  -1  190.74    7.64
   5   6   0  533.67   17.29
   5   6   0  550.06   14.91
   5   6   1   14.21    2.53
   5   6   1    9.73    1.82
   5   6   2    3.35    1.44
   5   6   2    3.85    1.25
   5   6   3    9.94    2.09
   5   6   4  329.26   12.53
   5   6   4  307.30   11.16
  -5  -6  -5   70.82    4.42
   5   6   5   66.96    5.62
   5   6   5   67.96    5.96
   5   6   5   71.49    5.02
  -5  -6  -6  164.91    7.58
   5   6   6  170.55    9.55
   5   6   6  179.13   10.09
   5   6   6  162.66    7.90
   5   6   7   39.92    4.80
  -5  -6  -7   41.51    4.00
   5   6   7   37.82    4.89
   5   6   7   41.07    3.93
  -5  -6  -8   35.19    3.90
   5   6   8   29.89    4.38
   5   6   8   27.88    4.14
   5   6   8   36.39    3.78
  -5  -6  -9   31.04    3.95
   5   6   9   33.82    4.87
   5   6   9   35.84    4.87
   5   6   9   33.20    3.72
  -5  -6 -10  124.98    8.45
   5   6  10  108.86    8.71
  -5  -6 -11   60.75    6.19
   5   6  11   52.64    6.25
  -5  -6 -12  145.24   10.16
   5   6  12  137.20   10.26
  -5  -6 -13    4.77    2.14
   5   6  13    3.21    2.01
  -5  -6 -14   79.67    8.20
   5   6  14   66.60    7.50
   5   6  15    7.98    2.86
   5   7 -12   -2.29    1.93
   5   7 -11    8.13    3.03
   5   7 -10   75.33    7.66
   5   7  -9   16.36    3.10
   5   7  -9   20.49    3.89
   5   7  -8    7.30    1.87
   5   7  -8    6.48    1.59
   5   7  -7   40.49    4.37
   5   7  -7   43.49    5.43
   5   7  -6  121.88    7.27
   5   7  -6  133.96    9.12
   5   7  -5    6.59    1.67
   5   7  -5    6.72    1.59
   5   7  -5    7.98    2.25
   5   7  -4  885.04   20.84
   5   7  -4  844.82   20.89
   5   7  -4  826.99   24.72
   5   7  -3    7.46    1.41
   5   7  -3    7.72    2.04
   5   7  -3    8.40    1.69
   5   7  -2    2.27    0.82
   5   7  -2    1.60    0.69
   5   7  -1  209.78   10.40
   5   7  -1  216.84    8.98
   5   7   0   23.99    2.96
   5   7   0   25.81    3.61
   5   7   1   83.99    6.25
   5   7   1   93.17    6.01
   5   7   2    3.32    1.44
   5   7   2    3.38    1.24
   5   7   3  412.63   14.64
   5   7   4  107.91    7.22
   5   7   5   11.18    2.53
   5   7   6  140.90    9.08
   5   7   6  158.45    7.59
   5   7   7   53.07    5.70
   5   7   7   60.99    6.15
   5   7   7   61.26    4.62
   5   7   8   28.95    4.27
  -5  -7  -8   26.19    3.40
   5   7   8   28.08    4.35
  -5  -7  -9   67.69    5.95
   5   7   9   51.71    6.10
   5   7   9   58.19    6.32
   5   7  10   -1.40    1.90
  -5  -7 -10    0.71    1.24
   5   7  10   -2.52    1.71
  -5  -7 -11  159.25   10.28
   5   7  11  133.72   10.83
   5   7  11  135.57   10.34
  -5  -7 -12   27.49    4.49
   5   7  12   36.87    5.43
   5   7  13    0.08    1.57
   5   7  14   33.38    5.47
   5   8 -11    1.43    1.37
   5   8 -10    5.28    2.09
   5   8  -9   31.68    5.04
   5   8  -8   17.07    3.59
   5   8  -7   87.05    7.97
   5   8  -6   72.76    6.99
   5   8  -5   80.67    5.81
   5   8  -5   78.49    7.08
   5   8  -4   64.06    5.03
   5   8  -4   60.80    6.03
   5   8  -3   25.02    3.02
   5   8  -3   28.65    4.17
   5   8  -3   31.62    3.55
   5   8  -2    6.48    1.55
   5   8  -2    4.46    1.49
   5   8  -2    8.79    2.02
   5   8  -1  141.25    8.76
   5   8  -1  146.03    8.05
   5   8   0    4.82    1.42
   5   8   0    0.80    0.96
   5   8   1   50.25    5.04
   5   8   1   62.33    5.37
   5   8   2  509.77   17.14
   5   8   2  528.85   17.46
   5   8   3  303.88   13.07
   5   8   4   72.08    6.36
   5   8   5    2.91    1.52
   5   8   6   27.91    4.18
   5   8   7   66.55    6.57
   5   8   8   77.49    7.42
   5   8   9    4.64    2.26
   5   8   9    3.53    2.06
   5   8  10    3.18    1.93
   5   8  10   -0.96    1.91
   5   8  11   15.08    3.78
   5   8  11   21.49    4.22
   5   8  12    9.35    3.21
   5   8  12   14.30    3.60
   5   8  13   99.93    9.46
   5   9  -9   10.04    2.85
   5   9  -8   22.04    4.28
   5   9  -7   36.97    5.39
   5   9  -6    4.13    1.80
   5   9  -5   78.86    7.47
   5   9  -4   27.12    3.65
   5   9  -4   18.86    3.73
   5   9  -3  110.85    8.37
   5   9  -3  117.89    7.57
   5   9  -2   43.97    5.16
   5   9  -2   49.45    5.04
   5   9  -1   90.19    7.23
   5   9  -1   93.75    6.88
   5   9   0  266.42   12.61
   5   9   0  270.67   12.19
   5   9   1   43.05    4.79
   5   9   1   50.20    5.18
   5   9   2    2.87    1.63
   5   9   2    5.09    1.90
   5   9   3    7.82    2.29
   5   9   4    3.11    1.91
   5   9   5    1.38    1.16
   5   9   6   16.21    3.32
   5   9   7   62.86    6.82
   5   9   8   15.48    3.58
   5   9   9    6.19    1.90
   5   9  10   39.67    5.92
   5   9  10   26.53    4.85
   5   9  11   46.06    6.65
   5   9  11   53.66    6.78
   5  10  -8   14.24    3.69
   5  10  -7    0.24    1.18
   5  10  -6   41.94    5.97
   5  10  -5   26.93    4.52
   5  10  -4   85.13    7.87
   5  10  -4   93.26    7.51
   5  10  -3   55.57    6.24
   5  10  -3   70.81    6.50
   5  10  -2   27.32    4.31
   5  10  -2   31.46    4.32
   5  10  -1   88.15    7.49
   5  10  -1  107.63    7.91
   5  10   0  103.83    8.01
   5  10   0  116.45    8.46
   5  10   1   31.45    4.48
   5  10   1   26.13    3.83
   5  10   2   71.36    6.75
   5  10   2   67.36    6.16
   5  10   3   13.28    3.18
   5  10   4    1.98    1.47
   5  10   5   30.05    4.93
   5  10   6   29.13    4.90
   5  10   7    6.56    2.47
   5  10   8  135.82   10.79
   5  10   9   22.83    4.50
   5  10  10   97.82    9.52
   5  11  -6    3.78    2.13
   5  11  -5    4.68    2.25
   5  11  -4   40.64    5.66
   5  11  -3   61.37    6.73
   5  11  -3   61.74    6.43
   5  11  -2   -0.72    1.45
   5  11  -2   -0.64    1.28
   5  11  -1    8.11    2.53
   5  11  -1    7.48    2.50
   5  11   0    3.27    1.48
   5  11   0   -1.19    1.61
   5  11   1   34.59    5.04
   5  11   1   33.49    4.54
   5  11   2   42.90    5.60
   5  11   3    7.30    2.24
   5  11   4   11.74    3.16
   5  11   5   25.09    4.58
   5  11   6    1.15    2.38
   5  11   7  106.64    9.73
   5  11   8   10.13    3.24
   5  12  -5    1.28    1.29
   5  12  -4    1.72    1.94
   5  12  -3    1.28    1.34
   5  12  -3    0.53    1.23
   5  12  -2   60.04    6.84
   5  12  -2   75.60    7.72
   5  12  -1  107.59    9.16
   5  12   0   29.92    4.76
   5  12   1   41.04    5.79
   5  12   2   18.93    4.04
   5  12   3   23.03    4.52
   5  12   4   38.10    5.93
   5  12   5   11.99    3.45
   5  13  -2  180.26   12.65
   5  13  -1   -0.63    1.45
   5  13   0   20.97    4.38
   5  13   1   11.54    3.36
   6  -8  -2    4.38    1.77
  -6   8   2    2.48    2.08
   6  -8  -1   40.12    5.80
  -6   8   1   32.99    5.31
   6  -8   0   18.61    3.98
  -6   8   0   15.61    3.80
   6  -8   1   16.86    3.78
  -6   8  -1   15.26    3.88
  -6   8  -2    2.18    1.36
   6  -7  -5    4.41    2.06
   6  -7  -4   12.56    3.32
   6  -7  -3    2.23    2.10
  -6   7   3   -0.14    1.09
   6  -7  -2   47.37    6.09
  -6   7   2   43.73    5.61
   6  -7  -1   11.48    3.21
  -6   7   1   10.95    3.42
   6  -7   0    3.05    2.26
  -6   7   0    1.35    1.47
   6  -7   1   54.62    6.25
  -6   7  -2    8.75    2.99
   6  -7   2    5.43    2.11
  -6   7  -3   21.20    4.90
  -6   7  -4   57.05    7.60
  -6   7  -5   13.03    3.45
   6  -7   5    8.96    2.43
  -6   7  -6    2.19    2.40
   6  -7   6   -1.09    1.40
   6  -6  -7    1.73    1.73
   6  -6  -6   12.30    3.28
   6  -6  -5   80.98    8.13
   6  -6  -4   72.37    7.50
  -6   6   3   51.73    5.73
   6  -6  -3   43.01    5.65
  -6   6   2   31.93    4.40
   6  -6  -2   26.07    4.49
  -6   6   1    4.88    1.89
   6  -6  -1    4.33    2.12
  -6   6   0  198.98   11.83
   6  -6   0  192.91   11.69
   6  -6   1    1.75    1.33
   6  -6   2   28.46    4.24
   6  -6   2   31.27    4.29
  -6   6  -2   28.19    5.00
   6  -6   3    0.19    0.90
  -6   6  -3   -0.99    2.52
   6  -6   3   -0.23    1.02
  -6   6  -4    1.13    1.44
   6  -6   4    3.18    1.66
   6  -6   5   77.41    7.47
  -6   6  -5   71.24    8.07
  -6   6  -6   20.25    4.53
  -6   6  -7   17.84    4.18
  -6   6  -8   63.51    8.12
   6  -5  -9   16.61    3.95
   6  -5  -8    8.07    2.79
   6  -5  -7   44.78    5.98
   6  -5  -6  104.70    9.16
   6  -5  -5    0.02    1.18
   6  -5  -4  113.42    9.12
  -6   5   4  121.15    8.02
   6  -5  -3   79.11    7.51
  -6   5   3   80.67    6.55
  -6   5   2   50.22    5.25
   6  -5  -2   44.81    5.51
  -6   5   1  114.47    8.11
   6  -5  -1  108.40    7.25
   6  -5  -1   93.62    7.84
   6  -5   0   39.62    4.93
   6  -5   0   35.26    4.13
  -6   5  -1    3.34    1.18
   6  -5   1    6.99    2.12
   6  -5   1    3.81    1.56
   6  -5   2    3.46    1.65
   6  -5   2    5.08    2.01
  -6   5  -2    4.91    2.11
   6  -5   3   29.43    4.04
  -6   5  -3   26.75    4.47
   6  -5   3   28.79    4.19
   6  -5   4   33.31    4.18
  -6   5  -4   31.47    5.01
   6  -5   4   26.95    4.16
  -6   5  -5   21.07    4.15
   6  -5   5   14.71    3.37
  -6   5  -6    3.48    1.84
  -6   5  -7  390.86   19.30
  -6   5  -8  332.01   17.94
  -6   5  -9   46.03    6.59
  -6   5 -10    1.11    1.37
   6  -4 -11    7.54    2.91
   6  -4 -10   21.86    4.54
   6  -4  -9   25.74    4.71
   6  -4  -8   -0.32    1.05
   6  -4  -7    1.53    1.31
   6  -4  -6   24.46    4.31
   6  -4  -5  144.03   10.17
   6  -4  -4  212.06   12.24
  -6   4   4  207.98    9.87
  -6   4   3   35.35    3.95
   6  -4  -3   27.28    4.04
   6  -4  -2    1.19    0.98
   6  -4  -2    1.09    0.74
  -6   4   2    0.63    0.87
   6  -4  -1  375.92   14.01
   6  -4  -1  400.77   16.29
   6  -4   0   48.30    4.87
   6  -4   0   49.49    5.32
  -6   4  -1  337.85   15.35
   6  -4   1  333.49   14.21
   6  -4   1  296.87   12.86
  -6   4  -2   86.90    7.49
   6  -4   2   82.40    6.68
   6  -4   2   77.93    6.46
  -6   4  -3   47.98    5.68
   6  -4   3   40.39    4.51
   6  -4   3   42.51    4.78
   6  -4   4  212.41   11.64
  -6   4  -4  219.76   12.70
   6  -4   4  229.47   10.87
  -6   4  -5  280.26   14.68
  -6   4  -6   84.47    8.02
  -6   4  -7   37.96    5.47
  -6   4  -8  179.95   12.26
  -6   4  -9    3.86    1.87
  -6   4 -10    7.18    2.44
  -6   4 -11   70.75    8.20
   6  -3 -12    7.32    2.70
   6  -3 -11    5.09    2.44
   6  -3 -10   58.21    6.81
   6  -3  -9    1.52    1.70
   6  -3  -8    0.24    1.13
   6  -3  -7   -1.34    1.63
   6  -3  -6    6.87    2.36
   6  -3  -5   26.16    4.03
  -6   3   4   10.93    1.90
   6  -3  -4   12.66    2.76
  -6   3   3  190.21    8.75
   6  -3  -3  192.10   10.97
  -6   3   2  412.51   13.89
   6  -3  -2  393.05   14.07
   6  -3  -2  397.53   16.02
   6  -3  -1   70.55    5.64
   6  -3  -1   82.92    6.74
   6  -3   0  362.20   13.90
   6  -3   0  379.87   15.01
   6  -3   1   42.07    4.63
   6  -3   1   47.46    4.78
   6  -3   2   14.73    2.70
   6  -3   2   11.94    2.54
  -6   3  -2   14.83    2.79
  -6   3  -3   71.31    6.49
   6  -3   3   67.84    5.68
   6  -3   3   64.08    5.87
   6  -3   4  244.05   12.19
  -6   3  -4  259.63   12.98
   6  -3   4  266.65   11.34
  -6   3  -5  266.49   13.26
   6  -3   5  248.00   10.65
  -6   3  -6   55.21    6.00
  -6   3  -7  140.00    9.88
  -6   3  -8  108.16    8.91
  -6   3  -9   78.69    7.88
  -6   3 -10    1.25    1.23
  -6   3 -11   28.64    5.06
  -6   3 -12   12.25    3.35
   6  -2 -13   98.48    9.69
   6  -2 -13  101.52    9.38
   6  -2 -12    2.08    1.38
   6  -2 -12    1.88    1.60
   6  -2 -11   45.44    5.90
   6  -2 -10    8.04    2.62
   6  -2  -9   61.42    6.62
   6  -2  -8   -1.12    1.31
   6  -2  -7   10.99    2.69
   6  -2  -6    1.35    0.98
   6  -2  -5  298.07   13.93
   6  -2  -4  516.20   18.77
  -6   2   4  532.30   14.06
  -6   2   3   70.05    4.58
   6  -2  -3   70.82    6.25
   6  -2  -2    2.52    1.22
   6  -2  -2    1.82    0.85
  -6   2   2    3.23    0.93
   6  -2  -1  157.18    8.46
   6  -2  -1  149.91    8.89
   6  -2   0  129.91    7.79
   6  -2   0  139.56    8.36
   6  -2   1  241.07   11.03
   6  -2   1  232.15   10.84
  -6   2  -1  245.81   11.09
  -6   2  -2   64.48    5.55
   6  -2   2   64.36    5.35
   6  -2   2   57.73    5.32
   6  -2   3    3.44    1.44
   6  -2   3    3.07    1.79
  -6   2  -3    5.16    1.74
   6  -2   4   39.45    4.68
  -6   2  -4   33.34    4.08
   6  -2   4   35.31    3.82
   6  -2   5    5.73    1.62
  -6   2  -5    4.74    1.63
   6  -2   5    4.65    1.75
   6  -2   6   23.73    2.94
  -6   2  -6   18.85    3.30
  -6   2  -7   36.84    4.80
  -6   2  -8   83.27    7.30
  -6   2  -9  144.17   10.07
  -6   2 -10    1.30    1.50
  -6   2 -11   45.22    6.08
  -6   2 -12    2.25    1.73
  -6   2 -13   43.05    6.50
   6  -1 -13   16.63    3.71
   6  -1 -13   11.29    3.18
   6  -1 -12    1.76    1.31
   6  -1 -12    4.08    1.89
   6  -1 -11   94.91    8.44
   6  -1 -11   90.88    8.16
   6  -1 -10   19.64    3.72
   6  -1  -9  147.18   10.09
   6  -1  -8   20.73    3.64
   6  -1  -7  112.19    8.35
   6  -1  -6    2.38    1.13
   6  -1  -5   66.25    6.09
   6  -1  -4  314.23   13.60
  -6   1   3  170.72    6.31
   6  -1  -3  162.38    9.33
  -6   1   2   75.60    4.29
   6  -1  -2   70.04    5.44
   6  -1  -2   69.68    5.90
   6  -1  -1  142.51    7.95
   6  -1  -1  140.49    8.30
   6  -1   0   53.03    4.83
   6  -1   0   57.14    5.12
   6  -1   1   23.21    3.16
   6  -1   1   19.76    3.01
  -6   1  -1   20.69    2.81
  -6   1  -2  506.37   15.63
   6  -1   2  485.03   15.90
   6  -1   2  480.22   16.40
  -6   1  -3  428.53   14.57
   6  -1   3  419.42   14.35
   6  -1   3  425.11   15.51
  -6   1  -4  411.74   14.57
   6  -1   4  397.92   13.73
   6  -1   4  410.75   15.45
   6  -1   5   76.68    6.56
  -6   1  -5   91.52    6.46
   6  -1   5   84.87    5.65
   6  -1   6   11.36    2.04
  -6   1  -6   11.84    2.38
  -6   1  -7    7.47    1.89
  -6   1  -8  260.51   12.74
  -6   1  -9   12.17    2.74
  -6   1 -10   55.24    6.16
  -6   1 -11   -1.48    0.96
  -6   1 -12   32.67    5.23
  -6   1 -13   38.51    5.82
  -6   1 -14   -0.66    1.11
   6   0 -14   26.64    5.08
   6   0 -13   14.05    3.55
   6   0 -12   88.35    8.34
   6   0 -12   88.66    8.06
   6   0 -11   38.53    5.14
   6   0 -11   31.20    4.79
   6   0 -10  110.98    8.53
   6   0 -10  105.43    8.51
   6   0  -9   69.54    6.38
   6   0  -9   59.07    5.20
   6   0  -9   55.80    5.93
   6   0  -8  303.76   12.30
   6   0  -8  284.69   13.72
   6   0  -7   31.49    3.68
   6   0  -7   40.20    4.83
   6   0  -6    5.87    1.81
   6   0  -5   57.57    5.60
   6   0  -4    3.14    1.42
   6   0  -3  343.09   13.88
  -6   0   3  351.30    8.07
   6   0  -2    6.78    1.70
   6   0  -2    7.24    1.89
   6   0  -1  233.80   10.35
   6   0  -1  226.87   10.63
   6   0   0  111.51    7.03
   6   0   0  124.03    7.48
   6   0   1    5.08    1.48
   6   0   1    5.15    1.53
  -6   0  -1    6.97    1.55
  -6   0  -2   87.51    5.36
   6   0   2   95.20    6.33
   6   0   2   78.26    6.06
   6   0   3   17.25    2.70
   6   0   3   14.97    2.82
  -6   0  -3   14.77    2.28
  -6   0  -4   85.72    5.56
   6   0   4   78.17    5.52
   6   0   4   78.73    6.31
   6   0   5   50.63    5.07
  -6   0  -5   50.53    4.36
   6   0   5   43.56    3.97
   6   0   6   38.69    4.64
  -6   0  -6   46.47    4.45
   6   0   6   38.75    3.65
  -6   0  -7   50.97    4.98
   6   0   7   47.75    3.88
  -6   0  -8   45.94    4.86
  -6   0  -9    5.99    1.98
  -6   0 -10  235.24   12.39
  -6   0 -11   31.71    4.76
  -6   0 -12   35.00    5.24
  -6   0 -13   29.66    5.00
  -6   0 -14    3.85    2.04
   6   1 -14   76.50    8.35
   6   1 -13    7.28    2.66
   6   1 -12    8.64    2.52
   6   1 -12    7.88    2.65
   6   1 -11   26.39    4.27
   6   1 -11   23.37    4.05
   6   1 -10    7.98    2.39
   6   1 -10    8.25    2.32
   6   1 -10   10.30    2.38
   6   1  -9   14.41    2.97
   6   1  -9   18.23    3.21
   6   1  -9   15.72    2.84
   6   1  -8   20.31    3.57
   6   1  -8   26.60    3.62
   6   1  -8   20.37    3.18
   6   1  -7   78.80    5.80
   6   1  -7   77.90    6.07
   6   1  -7   71.49    6.35
   6   1  -6    1.62    1.27
   6   1  -6    0.54    0.78
   6   1  -5   12.71    2.70
   6   1  -5   12.72    2.46
   6   1  -4   21.91    3.32
   6   1  -4   22.94    3.09
   6   1  -3   22.27    3.26
  -6  -1   2   62.57    2.45
  -6  -1   2   66.09    2.32
   6   1  -2   70.58    5.71
  -6  -1   1  214.71    6.16
   6   1  -1  229.42   10.19
   6   1  -1  229.95   10.52
   6   1   0  354.15   13.15
   6   1   0  361.51   13.33
   6   1   1  255.55   10.86
   6   1   1  252.84   10.95
   6   1   2   -0.04    0.64
   6   1   2    1.69    1.19
  -6  -1  -2    0.47    0.46
   6   1   3    1.24    0.71
   6   1   3    4.02    1.47
  -6  -1  -3    4.36    1.12
  -6  -1  -4  123.28    6.14
   6   1   4  110.99    6.62
   6   1   4  121.18    7.74
  -6  -1  -5  101.27    5.86
   6   1   5   98.72    5.93
   6   1   5  103.55    7.22
   6   1   6    2.78    1.26
   6   1   6    1.43    1.25
  -6  -1  -6   -0.66    0.78
   6   1   7    8.63    2.25
  -6  -1  -7    5.97    1.66
   6   1   7    4.81    1.54
  -6  -1  -8   51.32    4.76
  -6  -1  -9  404.55   15.52
  -6  -1 -10    0.66    0.92
  -6  -1 -11    9.17    2.73
  -6  -1 -12   -2.82    1.63
  -6  -1 -13   17.06    3.75
  -6  -1 -14    9.32    2.71
  -6  -1 -15    4.39    2.09
   6   2 -14    6.72    2.16
   6   2 -13  114.03    9.62
   6   2 -12  111.13    9.14
   6   2 -12  123.48    8.99
   6   2 -11    8.08    2.19
   6   2 -11    1.77    1.28
   6   2 -11    6.17    2.07
   6   2 -10   18.15    3.30
   6   2 -10   18.80    3.34
   6   2 -10   15.84    3.09
   6   2  -9  201.68   10.49
   6   2  -9  181.00   10.08
   6   2  -9  196.46   10.88
   6   2  -8   58.14    5.15
   6   2  -8   46.56    4.95
   6   2  -8   48.77    5.20
   6   2  -7   26.16    3.76
   6   2  -7   27.54    3.30
   6   2  -7   22.56    3.29
   6   2  -6   74.67    5.05
   6   2  -6   73.41    5.88
   6   2  -6   61.14    5.64
   6   2  -5   35.08    3.15
   6   2  -5   32.74    3.88
   6   2  -5   33.87    4.15
   6   2  -4    5.01    1.81
   6   2  -4    5.44    1.16
   6   2  -4    5.06    1.63
   6   2  -3  445.68   15.18
   6   2  -3  434.90   15.47
   6   2  -2   44.55    2.64
   6   2  -2   46.95    4.63
   6   2  -1  133.13    4.32
  -6  -2   1  134.19    4.03
   6   2  -1  142.67    7.93
   6   2  -1  149.62    8.24
   6   2   0   22.62    3.05
   6   2   0   27.59    3.36
   6   2   0   25.07    1.52
   6   2   1   22.00    2.98
   6   2   1   22.53    3.17
   6   2   1   22.54    1.50
   6   2   2   10.02    2.08
   6   2   2   11.30    2.27
  -6  -2  -2    6.33    1.01
   6   2   2    9.00    1.08
  -6  -2  -3   64.01    3.48
   6   2   3   56.26    3.15
   6   2   3   63.75    5.05
   6   2   3   64.71    5.36
   6   2   4    5.99    1.62
   6   2   4    3.43    1.38
  -6  -2  -4    2.41    0.78
  -6  -2  -5  517.47   13.66
   6   2   5  461.70   14.70
   6   2   5  482.52   16.71
  -6  -2  -6   70.81    4.76
   6   2   6   60.48    4.76
   6   2   6   73.05    6.04
   6   2   7  303.90   13.24
  -6  -2  -7  313.97   11.59
   6   2   8   15.14    3.04
  -6  -2  -8   18.16    2.82
  -6  -2  -9   -0.48    0.99
  -6  -2 -10   98.43    7.31
  -6  -2 -11    2.26    1.19
  -6  -2 -12   55.04    6.10
  -6  -2 -13    1.59    1.60
  -6  -2 -14   16.40    3.87
  -6  -2 -15   36.02    5.72
   6   3 -13  115.95    9.22
   6   3 -12   -0.22    0.88
   6   3 -12    0.61    0.94
   6   3 -11   51.90    5.72
   6   3 -11   59.09    6.29
   6   3 -11   56.70    5.79
   6   3 -10   20.22    3.48
   6   3 -10   19.31    3.40
   6   3 -10   17.08    3.27
   6   3  -9   19.37    3.35
   6   3  -9   17.66    3.03
   6   3  -9   14.91    2.92
   6   3  -8   21.85    3.47
   6   3  -8   26.82    3.38
   6   3  -8   21.69    3.46
   6   3  -7   49.01    4.26
   6   3  -7   42.52    4.72
   6   3  -7   48.05    5.10
   6   3  -6   82.89    5.15
   6   3  -6   84.27    6.53
   6   3  -6   80.45    6.39
   6   3  -5    5.65    1.69
   6   3  -5    3.88    0.98
   6   3  -5    6.68    1.86
   6   3  -4   70.24    3.76
   6   3  -4   59.75    5.37
   6   3  -4   69.54    5.74
   6   3  -3   18.07    2.91
   6   3  -3   20.38    1.65
   6   3  -3   22.10    3.19
   6   3  -2  114.58    7.12
   6   3  -2  116.77    7.23
  -6  -3   1  471.56    9.79
   6   3  -1  543.94   16.80
   6   3   0   72.25    5.11
   6   3   0   72.53    5.63
   6   3   0   75.42    5.71
   6   3   1   62.28    4.79
   6   3   1   58.26    4.93
   6   3   1   54.64    4.84
   6   3   2  157.58    8.19
   6   3   2  139.67    7.83
   6   3   2  170.53    8.69
  -6  -3  -3   21.62    1.58
   6   3   3   24.45    3.18
   6   3   3   27.03    3.43
   6   3   3   28.97    3.48
  -6  -3  -4  343.63    9.07
   6   3   4  357.37   13.56
   6   3   4  335.80   12.42
   6   3   4  350.08   13.32
  -6  -3  -5  385.47   10.70
   6   3   5  386.61   14.79
   6   3   5  352.20   12.76
   6   3   5  381.80   14.11
  -6  -3  -6  219.00    8.32
   6   3   6  224.90   11.18
   6   3   6  228.03   10.90
  -6  -3  -7   49.65    4.09
   6   3   7   46.25    5.10
   6   3   7   47.52    5.01
  -6  -3  -8   29.68    3.35
   6   3   8   28.53    4.02
   6   3   8   30.43    4.34
   6   3   9  117.55    8.21
  -6  -3  -9  108.78    7.04
   6   3  10   14.01    3.00
  -6  -3 -10   15.12    2.75
   6   3  11   55.55    6.11
  -6  -3 -11   50.00    5.36
  -6  -3 -12    6.46    1.83
  -6  -3 -13   -1.06    1.46
  -6  -3 -14   11.02    3.06
  -6  -3 -15    5.21    2.30
   6   4 -14   32.56    5.12
   6   4 -13   24.54    4.45
   6   4 -12  156.19   10.97
   6   4 -11    3.72    1.90
   6   4 -10    7.06    2.07
   6   4 -10   10.27    2.39
   6   4 -10    8.19    2.22
   6   4  -9    1.48    1.19
   6   4  -9    1.24    0.90
   6   4  -9   -0.09    1.43
   6   4  -8    8.21    2.24
   6   4  -8    7.15    1.83
   6   4  -8    6.46    2.04
   6   4  -7   -1.11    1.71
   6   4  -7   -0.29    0.76
   6   4  -7   -0.12    1.03
   6   4  -6   -0.08    1.46
   6   4  -6    0.20    0.47
   6   4  -6   -0.63    1.46
   6   4  -5    1.11    0.90
   6   4  -5    1.96    0.76
   6   4  -5    2.72    1.28
   6   4  -4    8.02    1.98
   6   4  -4    7.20    1.11
   6   4  -4    7.05    2.04
   6   4  -3   90.29    6.61
   6   4  -3   94.77    5.21
   6   4  -3   95.97    6.66
   6   4  -2  505.63   16.79
   6   4  -2  485.85   14.06
   6   4  -2  470.29   16.10
   6   4  -1  192.58    9.76
   6   4  -1  190.52    8.33
   6   4  -1  186.25    9.37
   6   4   0  138.02    7.28
   6   4   0  130.95    7.74
   6   4   1  427.11   14.24
   6   4   1  419.70   14.68
   6   4   1  445.84   15.02
   6   4   2   19.42    2.89
   6   4   2   20.66    2.97
   6   4   2   19.18    3.03
   6   4   3  102.65    6.78
   6   4   3  102.24    6.68
   6   4   3  103.03    6.76
  -6  -4  -4    8.92    1.08
   6   4   4    9.15    2.02
   6   4   4    9.16    2.16
   6   4   4    9.12    1.83
   6   4   5    1.58    1.12
  -6  -4  -5    2.64    0.79
   6   4   5    0.09    0.93
  -6  -4  -6  222.78    8.08
   6   4   6  233.49   11.51
   6   4   6  223.06   10.54
  -6  -4  -7   27.16    2.89
   6   4   7   25.71    3.51
   6   4   7   27.60    3.97
  -6  -4  -8   30.85    3.47
   6   4   8   33.15    4.11
   6   4   8   27.29    4.09
   6   4   9    2.80    1.31
  -6  -4  -9    0.33    0.89
   6   4   9    0.13    1.47
   6   4  10    0.14    0.85
  -6  -4 -10    1.33    0.76
   6   4  10    0.83    1.07
   6   4  11   19.87    3.58
  -6  -4 -11   16.85    3.16
   6   4  11   16.29    3.66
   6   4  12    6.24    2.00
  -6  -4 -12    7.63    2.43
   6   4  13    0.76    1.31
  -6  -4 -13    2.62    1.55
   6   4  14   41.68    5.62
   6   5 -13   26.74    4.84
   6   5 -12   51.95    6.57
   6   5 -11   10.40    3.08
   6   5 -10   17.10    3.33
   6   5 -10   12.68    3.22
   6   5  -9    2.14    1.23
   6   5  -9    2.59    1.37
   6   5  -8    1.62    1.14
   6   5  -8    0.47    0.91
   6   5  -7    8.21    2.02
   6   5  -7    9.68    2.53
   6   5  -6    4.50    1.49
   6   5  -6    4.20    1.78
   6   5  -5  343.17   14.38
   6   5  -5  317.01   13.13
   6   5  -4   22.42    3.29
   6   5  -4   24.81    2.64
   6   5  -4   20.58    3.26
   6   5  -3  108.90    7.55
   6   5  -3  107.86    5.84
   6   5  -3  109.02    7.26
   6   5  -2  238.51   11.33
   6   5  -2  245.76    6.86
   6   5  -2  233.74    9.37
   6   5  -2  240.82   11.09
   6   5  -1  128.34    8.04
   6   5  -1  137.62    5.33
   6   5  -1  138.85    7.26
   6   5  -1  139.85    8.22
   6   5   0  407.98   15.05
   6   5   0  405.11   11.15
   6   5   0  408.03   13.78
   6   5   0  390.54   14.54
   6   5   1    0.07    0.73
   6   5   1    1.20    1.20
   6   5   1   -0.36    1.07
   6   5   2  240.54    9.27
   6   5   2  241.98   10.75
   6   5   2  229.99   10.76
   6   5   2  242.31   10.64
   6   5   3   -0.34    0.80
   6   5   3   -1.74    1.25
   6   5   3   -0.07    0.87
   6   5   3    0.22    1.04
   6   5   4    2.78    1.36
   6   5   4    3.01    1.03
   6   5   4    4.19    1.74
  -6  -5  -5   20.36    1.99
   6   5   5   20.29    3.37
   6   5   5   28.79    3.55
  -6  -5  -6   67.98    4.22
   6   5   6   67.38    6.13
   6   5   6   72.53    5.78
   6   5   7    6.85    2.02
  -6  -5  -7    5.90    1.41
   6   5   7    6.29    2.19
   6   5   8   24.79    3.58
  -6  -5  -8   17.09    2.60
   6   5   8   22.11    3.72
   6   5   9    8.82    2.12
  -6  -5  -9   12.52    2.27
   6   5   9   10.15    2.83
  -6  -5 -10   73.09    6.16
   6   5  10   69.55    7.04
   6   5  10   84.97    6.87
   6   5  11    6.55    2.16
   6   5  11   10.52    3.00
   6   5  12   23.77    3.79
   6   5  12   18.99    3.93
   6   5  13    5.79    2.39
   6   6 -12    9.85    3.02
   6   6 -11   75.41    7.87
   6   6 -10   23.56    4.24
   6   6  -9   27.37    4.62
   6   6  -9   26.09    3.78
   6   6  -8   69.31    6.92
   6   6  -8   60.71    5.83
   6   6  -7    1.06    1.24
   6   6  -7    2.74    1.25
   6   6  -6  284.97   13.64
   6   6  -6  263.88   12.31
   6   6  -5   -0.97    1.46
   6   6  -5   -0.07    1.42
   6   6  -4   68.79    6.40
   6   6  -4   76.13    4.97
   6   6  -4   69.75    6.02
   6   6  -3   35.33    4.36
   6   6  -3   42.96    3.88
   6   6  -3   42.21    4.61
   6   6  -2   30.03    3.91
   6   6  -2   31.22    3.48
   6   6  -2   27.91    2.49
   6   6  -2   26.82    3.72
   6   6  -1  420.16   15.73
   6   6  -1  428.13   11.86
   6   6  -1  409.62   14.06
   6   6  -1  404.72   15.17
   6   6   0    9.44    2.31
   6   6   0   10.70    2.24
   6   6   0    9.42    1.65
   6   6   0    7.96    1.93
   6   6   1   81.12    6.38
   6   6   1   85.15    5.26
   6   6   1   83.02    6.16
   6   6   2  294.51   10.97
   6   6   2  314.25   12.83
   6   6   3   20.93    2.91
   6   6   3   19.43    3.28
   6   6   4   11.18    2.30
   6   6   4   13.80    2.56
   6   6   4   12.80    2.59
   6   6   5   55.80    5.24
   6   6   5   61.13    5.84
   6   6   5   60.82    5.18
   6   6   6    8.46    2.04
   6   6   6   11.81    2.61
   6   6   6   16.33    3.38
   6   6   7    8.47    2.13
   6   6   7    5.28    2.07
   6   6   7    9.61    2.94
   6   6   8   31.77    4.61
   6   6   8   39.47    4.39
   6   6   9   11.53    2.32
   6   6   9    9.15    2.66
   6   6  10   -0.52    1.14
   6   6  10    3.97    1.97
   6   6  11  137.07   10.44
   6   6  12    6.49    2.66
   6   6  13    0.76    1.51
   6   6  14   22.47    4.61
   6   7 -11   39.47    5.97
   6   7 -10   76.68    8.11
   6   7  -9   79.23    7.92
   6   7  -8   14.72    3.39
   6   7  -8   12.76    2.67
   6   7  -7    2.69    1.67
   6   7  -7    3.18    1.40
   6   7  -6    0.31    1.25
   6   7  -6    0.46    0.90
   6   7  -5   97.61    7.94
   6   7  -5   95.86    7.14
   6   7  -4   30.47    4.39
   6   7  -4   30.65    4.13
   6   7  -3    3.15    1.21
   6   7  -3    3.08    1.41
   6   7  -2   22.33    3.53
   6   7  -2   22.19    2.55
   6   7  -1   29.46    3.97
   6   7  -1   24.15    2.80
   6   7   0   28.33    4.01
   6   7   0   36.13    3.51
   6   7   1  173.06    9.70
   6   7   1  169.47    8.24
   6   7   2  124.86    7.31
   6   7   3   99.73    6.78
   6   7   3  102.10    7.55
   6   7   4   71.89    5.94
   6   7   4   77.50    6.76
   6   7   5    5.38    1.85
   6   7   5    9.71    2.56
   6   7   6   44.04    5.06
   6   7   6   46.16    5.46
   6   7   6   39.49    4.12
   6   7   7   11.77    2.22
   6   7   7   17.13    3.58
   6   7   7   19.72    3.80
   6   7   8   24.76    3.33
   6   7   8   26.50    4.45
   6   7   8   26.06    4.36
   6   7   9    1.62    1.48
   6   7   9    5.63    2.44
   6   7  10   54.40    6.47
   6   7  11   35.92    5.54
   6   7  12    4.44    2.30
   6   7  13   71.94    8.03
   6   8 -10   27.48    4.93
   6   8  -9   23.49    4.54
   6   8  -8   26.18    4.63
   6   8  -7   22.19    4.36
   6   8  -6    5.40    1.99
   6   8  -5   17.62    3.68
   6   8  -4   19.94    3.84
   6   8  -3   10.17    2.69
   6   8  -2    5.61    1.40
   6   8  -2    8.38    2.74
   6   8  -1    2.31    1.27
   6   8  -1    1.42    1.28
   6   8   0    0.55    0.99
   6   8   0    0.80    0.94
   6   8   1    2.32    1.23
   6   8   1    0.50    0.93
   6   8   2  148.01    9.28
   6   8   2  159.85    8.89
   6   8   3   -0.94    1.32
   6   8   4   17.86    3.03
   6   8   5   42.94    5.04
   6   8   6    0.03    1.37
   6   8   6    1.60    1.83
   6   8   7   10.72    2.76
   6   8   7   10.36    2.86
   6   8   8   18.56    3.78
   6   8   8   15.43    3.37
   6   8   9   -3.09    1.86
   6   8   9    1.79    1.69
   6   8  10   73.51    8.01
   6   8  10   73.05    7.91
   6   8  11   76.52    8.19
   6   8  12  116.70   10.30
   6   9  -9   53.78    7.00
   6   9  -8   23.46    4.67
   6   9  -7   -1.11    0.97
   6   9  -6   79.30    7.94
   6   9  -5   11.72    2.92
   6   9  -4    5.67    1.87
   6   9  -3   -0.06    1.29
   6   9  -2   73.73    6.99
   6   9  -2   72.06    5.76
   6   9  -1   30.97    4.61
   6   9  -1   42.59    4.49
   6   9   0   75.76    6.89
   6   9   0   73.82    6.00
   6   9   1   18.52    3.19
   6   9   1   18.02    3.40
   6   9   2   69.13    6.45
   6   9   2   92.66    7.09
   6   9   3    8.95    2.36
   6   9   4    6.54    1.94
   6   9   5    0.48    1.23
   6   9   6   75.72    7.25
   6   9   7   15.62    3.52
   6   9   7   16.29    3.42
   6   9   8  121.66    9.86
   6   9   8  127.05   10.20
   6   9   9   32.43    5.28
   6   9   9   20.78    4.33
   6   9  10   49.64    6.73
   6   9  10   51.85    6.70
   6  10  -7    1.29    2.02
   6  10  -6   13.45    3.44
   6  10  -5   16.38    3.92
   6  10  -4   -1.24    1.92
   6  10  -3    2.73    1.78
   6  10  -2    9.35    2.73
   6  10  -1   17.01    3.11
   6  10  -1   17.22    3.67
   6  10   0   11.65    2.58
   6  10   0    6.27    2.37
   6  10   1  127.26    9.17
   6  10   1  139.63    9.22
   6  10   2   37.86    4.86
   6  10   2   45.91    5.39
   6  10   3  102.57    8.29
   6  10   4    0.40    1.08
   6  10   5   85.24    7.88
   6  10   6   11.65    3.25
   6  10   7  171.87   12.00
   6  10   8    0.44    1.46
   6  10   8    0.91    2.14
   6  10   9   54.45    7.06
   6  10   9   50.51    6.91
   6  11  -6    0.15    1.31
   6  11  -5   -2.55    2.00
   6  11  -4    2.45    1.66
   6  11  -3    9.32    2.76
   6  11  -2   46.02    5.91
   6  11  -1  151.78   10.85
   6  11  -1  179.63   10.84
   6  11   0   -3.15    2.04
   6  11   0    0.03    0.89
   6  11   1   52.67    5.99
   6  11   1   64.66    6.67
   6  11   2  113.59    8.74
   6  11   2  144.24   10.17
   6  11   3    1.87    1.37
   6  11   4    4.37    2.25
   6  11   5    0.85    1.66
   6  11   6   53.22    6.78
   6  11   7    0.65    1.49
   6  12  -4    2.83    1.97
   6  12  -3    0.26    1.07
   6  12  -2  333.85   17.22
   6  12  -1    1.35    1.30
   6  12   0   13.96    3.21
   6  12   1   32.14    5.05
   6  12   2   31.08    4.97
   6  12   3   61.03    7.18
   6  12   4    2.96    2.20
   6  12   5    2.77    2.17
   6  13   1    3.23    1.81
   7  -7  -1    3.51    1.45
   7  -7   0   15.12    3.72
  -7   7   0    9.35    2.69
   7  -7   1   16.86    3.64
  -7   7  -1   21.70    4.49
   7  -6  -4  186.22   13.11
   7  -6  -3    1.40    1.20
   7  -6  -2    3.12    1.13
   7  -6  -1   69.66    7.61
  -7   6   0   23.70    4.24
   7  -6   0   32.06    5.08
   7  -6   1    2.55    1.50
   7  -6   2   32.78    4.85
  -7   6  -3    2.47    2.14
   7  -6   4   10.97    2.78
  -7   6  -4   22.62    4.64
  -7   6  -5   10.48    3.44
   7  -6   5    8.38    2.62
  -7   6  -6    9.58    3.04
   7  -6   6    9.32    2.86
   7  -6   7    0.91    1.54
   7  -5  -6    0.83    1.47
   7  -5  -5   97.95    9.25
   7  -5  -4  106.17    9.58
   7  -5  -3    5.44    2.61
   7  -5  -2   80.85    7.90
   7  -5  -1   31.20    4.89
   7  -5   0    0.70    1.23
   7  -5   1   73.97    6.71
   7  -5   1   69.09    6.91
  -7   5  -2  138.35   10.73
   7  -5   2  115.54    8.86
   7  -5   2  120.44    8.89
   7  -5   3    7.35    2.25
   7  -5   3    7.59    2.41
  -7   5  -3    8.64    2.58
   7  -5   4   -0.19    1.06
  -7   5  -4    0.45    1.32
  -7   5  -5   34.38    5.48
   7  -5   5   38.14    5.46
   7  -5   6  124.48   10.09
  -7   5  -6  151.03   11.91
  -7   5  -7   14.38    3.82
   7  -5   7    8.25    2.86
  -7   5  -8   -0.70    1.97
   7  -5   8   -0.05    1.66
   7  -4  -8    0.24    1.51
   7  -4  -7    6.81    2.46
   7  -4  -6    9.84    2.98
   7  -4  -5   91.49    8.59
   7  -4  -4   20.15    3.94
   7  -4  -3   31.94    4.67
   7  -4  -2  171.30    9.52
   7  -4  -2  155.20   10.71
   7  -4  -1    0.51    1.23
   7  -4  -1   -1.83    1.60
  -7   4   1   -1.93    1.74
   7  -4   0    2.25    1.35
   7  -4   0    2.04    1.18
   7  -4   1   32.02    4.40
   7  -4   1   35.06    4.71
   7  -4   2    1.67    1.38
   7  -4   2   -0.19    1.53
  -7   4  -2    2.61    1.76
  -7   4  -3   86.49    7.97
   7  -4   3   88.71    7.32
   7  -4   3   79.43    7.00
   7  -4   4    0.03    0.93
   7  -4   4   -1.41    1.29
  -7   4  -4   -1.61    1.92
  -7   4  -5    2.84    1.41
   7  -4   5    8.37    2.67
  -7   4  -6    9.63    3.09
   7  -4   6    5.21    2.16
  -7   4  -7   39.40    5.74
   7  -4   7   42.47    5.93
  -7   4  -8    1.78    1.66
  -7   4  -9    7.50    2.47
  -7   4 -10   77.26    8.64
   7  -3 -10    9.95    3.01
   7  -3  -9   38.33    5.64
   7  -3  -8   17.74    3.86
   7  -3  -7   -0.73    1.47
   7  -3  -6   25.24    4.50
   7  -3  -5   10.01    2.62
   7  -3  -4   18.54    3.65
   7  -3  -3   51.36    5.94
   7  -3  -2    2.54    1.15
   7  -3  -2    4.95    2.17
   7  -3  -1   53.30    5.29
   7  -3  -1   46.16    5.36
   7  -3   0    5.07    1.80
   7  -3   0    1.77    1.02
   7  -3   1   -0.69    1.23
   7  -3   1    1.80    1.13
   7  -3   2   20.14    3.39
   7  -3   2   19.98    3.44
  -7   3  -2   22.98    3.93
   7  -3   3    4.23    1.62
  -7   3  -3    2.54    1.47
   7  -3   4   37.40    4.94
  -7   3  -4   37.77    4.92
   7  -3   4   37.51    4.51
  -7   3  -5   84.25    7.61
   7  -3   5   67.80    6.87
   7  -3   6  134.82   10.04
  -7   3  -6  147.96   10.40
  -7   3  -7   11.00    2.90
   7  -3   7    6.28    2.39
  -7   3  -8   97.86    8.86
  -7   3  -9    5.08    1.91
  -7   3 -10    4.37    2.64
  -7   3 -11   76.05    8.42
   7  -2 -12   39.54    5.99
   7  -2 -11   14.12    3.69
   7  -2 -10   63.04    7.35
   7  -2  -9    2.13    1.44
   7  -2  -8    4.19    1.99
   7  -2  -7   51.47    6.22
   7  -2  -6   22.24    4.04
   7  -2  -5   32.21    4.64
   7  -2  -4    0.08    1.06
   7  -2  -3   33.70    4.64
   7  -2  -2  110.78    7.63
   7  -2  -2  106.57    8.16
   7  -2  -1   77.20    6.41
   7  -2  -1   60.11    6.01
   7  -2   0   73.74    6.27
   7  -2   0   80.03    6.83
   7  -2   1   11.11    2.39
   7  -2   1   10.82    2.46
   7  -2   2   19.20    3.22
   7  -2   2   10.17    2.26
  -7   2  -2   15.14    2.77
  -7   2  -3  227.48   11.52
   7  -2   3  226.32   11.23
   7  -2   3  216.40   11.62
   7  -2   4   20.96    3.25
   7  -2   4   20.72    3.75
  -7   2  -4   21.97    3.52
  -7   2  -5   39.88    4.87
   7  -2   5   37.40    5.03
   7  -2   5   37.86    4.16
   7  -2   6  106.83    8.61
  -7   2  -6   94.37    7.81
   7  -2   7  225.72   13.17
  -7   2  -7  238.76   12.91
  -7   2  -8    5.60    2.27
  -7   2  -9   24.94    4.47
  -7   2 -10   28.25    4.75
  -7   2 -11   -1.32    1.84
  -7   2 -12    6.32    2.57
   7  -1 -12    5.59    2.10
   7  -1 -12   15.36    3.69
   7  -1 -11    1.98    1.46
   7  -1 -11    0.28    0.95
   7  -1 -10   39.15    5.59
   7  -1  -9   -0.73    1.19
   7  -1  -8   37.76    5.16
   7  -1  -7   44.04    5.67
   7  -1  -6    0.01    1.29
   7  -1  -5   52.93    5.98
   7  -1  -4   22.34    3.75
   7  -1  -3    5.58    2.00
   7  -1  -2   68.13    5.85
   7  -1  -2   66.51    6.26
   7  -1  -1   18.92    3.15
   7  -1  -1   24.89    3.74
   7  -1   0   96.80    7.13
   7  -1   0   94.13    7.21
   7  -1   1   29.82    3.99
   7  -1   1   31.65    4.16
  -7   1  -2  753.66   20.96
   7  -1   2  716.39   21.77
   7  -1   2  686.59   22.07
  -7   1  -3  109.42    7.16
   7  -1   3  105.88    7.45
   7  -1   3  117.25    8.25
   7  -1   4    5.26    1.50
   7  -1   4    3.88    1.97
   7  -1   5    1.60    1.03
   7  -1   5    4.54    1.68
  -7   1  -5    4.78    1.47
   7  -1   6    0.76    0.75
   7  -1   6    0.56    0.94
  -7   1  -6    1.91    1.37
   7  -1   7  140.04   10.05
  -7   1  -7  150.09    9.49
   7  -1   8   52.26    6.35
  -7   1  -8   44.81    5.30
  -7   1  -9   -2.75    1.83
  -7   1 -10   40.54    5.51
  -7   1 -11    2.37    1.51
  -7   1 -12  127.24   10.48
  -7   1 -13   10.05    3.16
   7   0 -13    5.35    2.31
   7   0 -12   -0.31    1.05
   7   0 -11   82.79    7.95
   7   0 -11   87.60    8.42
   7   0 -10    2.92    1.38
   7   0 -10    8.79    2.26
   7   0  -9   78.80    6.91
   7   0  -9   67.93    7.12
   7   0  -8   14.80    3.29
   7   0  -7   80.99    7.39
   7   0  -6  163.00   10.46
   7   0  -5   10.72    2.52
   7   0  -4    1.90    1.45
   7   0  -3   20.99    3.56
   7   0  -2   14.73    3.12
   7   0  -1  302.59   12.95
   7   0  -1  300.36   13.44
   7   0   0  373.22   14.70
   7   0   0  386.40   15.24
   7   0   1   49.69    5.07
   7   0   1   52.67    5.22
   7   0   2    8.77    2.23
   7   0   2    7.15    1.93
  -7   0  -2   10.70    1.98
  -7   0  -3  124.18    6.97
   7   0   3  112.64    7.50
   7   0   3  114.55    8.09
   7   0   4   12.25    2.41
   7   0   4   14.96    2.93
  -7   0  -4   18.33    2.68
   7   0   5   15.25    2.72
   7   0   5   20.84    3.60
  -7   0  -5   20.85    3.02
   7   0   6    0.71    0.90
   7   0   6    3.13    1.50
  -7   0  -6    4.71    1.73
   7   0   7   15.19    3.17
  -7   0  -7   18.19    3.04
  -7   0  -8   43.36    4.88
   7   0   8   34.15    4.95
   7   0   9   92.42    8.45
  -7   0  -9   93.16    7.52
  -7   0 -10    0.66    1.34
  -7   0 -11   18.17    3.68
  -7   0 -12    2.82    1.42
  -7   0 -13   46.91    6.27
   7   1 -12   92.26    8.45
   7   1 -11   10.30    2.77
   7   1 -10   25.90    4.38
   7   1  -9  106.78    7.87
   7   1  -9  100.60    7.55
   7   1  -9  101.14    8.56
   7   1  -8   71.32    6.02
   7   1  -8   61.01    5.82
   7   1  -8   58.76    6.32
   7   1  -7  101.22    6.75
   7   1  -7   87.76    6.91
   7   1  -7  102.96    8.27
   7   1  -6   17.37    3.36
   7   1  -5  150.36    9.68
   7   1  -4   59.75    5.90
   7   1  -3  222.93   11.57
   7   1  -2   45.21    5.01
   7   1  -1  541.65   18.08
   7   1  -1  511.07   18.10
   7   1   0  112.16    7.63
   7   1   0  118.96    7.99
   7   1   1  152.66    8.90
   7   1   1  152.91    8.99
  -7  -1  -2  430.50   12.18
   7   1   2  417.57   15.36
   7   1   2  397.88   15.64
  -7  -1  -3  257.23    9.27
   7   1   3  229.72   10.91
   7   1   3  253.98   12.11
   7   1   4    7.84    1.99
   7   1   4    9.87    2.36
  -7  -1  -4    6.41    1.49
   7   1   5    2.41    1.12
   7   1   5    2.87    1.31
  -7  -1  -5    0.28    0.52
  -7  -1  -6   77.50    5.64
   7   1   6   62.97    5.20
   7   1   6   75.12    6.70
  -7  -1  -7   34.32    3.90
   7   1   7   36.03    4.89
   7   1   7   26.35    3.38
   7   1   8   44.47    5.46
  -7  -1  -8   40.65    4.52
   7   1   9   64.77    6.88
  -7  -1  -9   64.21    5.84
   7   1  10   13.24    3.24
  -7  -1 -10    8.55    2.34
   7   1  11   20.33    4.21
  -7  -1 -11   19.05    3.47
   7   2 -12    1.74    1.34
   7   2 -11   54.60    6.00
   7   2 -11   59.32    6.50
   7   2 -10  378.59   16.25
   7   2 -10  374.07   16.85
   7   2  -9  125.58    8.84
   7   2  -9  124.95    9.21
   7   2  -8   32.15    4.52
   7   2  -8   22.78    3.58
   7   2  -7    8.84    2.25
   7   2  -7   13.69    2.92
   7   2  -6   58.30    5.58
   7   2  -6   61.86    6.10
   7   2  -5  103.66    7.44
   7   2  -5   95.67    7.59
   7   2  -4  214.63   11.37
   7   2  -3  310.00   13.73
   7   2  -2   11.93    2.69
   7   2  -1  382.97   15.14
   7   2   0  124.34    8.06
   7   2   0  127.55    8.20
   7   2   1    3.59    1.06
   7   2   1    2.68    1.15
   7   2   2  736.39   21.52
   7   2   2  740.59   22.11
   7   2   3   -0.76    0.96
   7   2   3    2.56    1.89
  -7  -2  -4  207.45    7.57
   7   2   4  183.31    9.50
   7   2   4  204.78   10.84
  -7  -2  -5  134.92    6.42
   7   2   5  121.40    7.47
   7   2   5  142.40    8.96
   7   2   6    2.61    1.30
   7   2   6    2.24    1.04
  -7  -2  -6    1.29    0.94
   7   2   7    4.58    1.43
  -7  -2  -7    3.08    1.25
   7   2   7    3.54    1.41
   7   2   8    0.93    0.94
  -7  -2  -8    2.82    1.26
   7   2   9  260.55   13.50
  -7  -2  -9  237.61   11.36
   7   2  10   16.99    3.65
   7   2  11    9.08    2.63
   7   2  12  107.38    9.62
   7   2  13   18.90    4.07
   7   3 -12  144.39   10.51
   7   3 -11   26.25    4.23
   7   3 -11   22.70    4.03
   7   3 -10    0.43    1.00
   7   3 -10    1.44    1.20
   7   3  -9  140.43    9.68
   7   3  -9  138.56    9.69
   7   3  -8    2.27    1.64
   7   3  -8   -1.40    1.38
   7   3  -7   24.42    3.84
   7   3  -7   30.62    4.34
   7   3  -6    1.05    1.16
   7   3  -6    2.66    1.67
   7   3  -5   -0.93    1.04
   7   3  -5    1.23    1.37
   7   3  -4   10.58    2.63
   7   3  -4    5.38    2.06
   7   3  -3  166.50    9.69
   7   3  -3  160.17    9.59
   7   3  -2  824.13   24.01
   7   3  -1   15.75    2.72
   7   3   0   17.16    2.97
   7   3   0   20.23    3.21
   7   3   1  194.85   10.08
   7   3   1  187.76   10.11
   7   3   2  391.17   14.66
   7   3   2  405.38   15.34
   7   3   3  137.00    8.14
   7   3   3  136.79    8.58
   7   3   4   78.01    6.06
   7   3   4   82.48    6.74
   7   3   5    4.33    1.60
   7   3   5    2.99    1.39
   7   3   6   25.50    3.97
   7   3   6   15.83    2.92
   7   3   7  119.82    8.45
   7   3   8   49.85    5.59
   7   3   9    1.27    1.26
   7   3  10   83.81    7.63
   7   3  11   30.06    4.76
   7   3  12    1.69    1.41
   7   3  13   -0.42    1.43
   7   3  14   83.21    8.61
   7   4 -13  139.94   10.95
   7   4 -12    5.35    2.23
   7   4 -11    6.09    2.22
   7   4 -11    2.69    1.17
   7   4 -10   74.31    7.38
   7   4 -10   72.44    6.89
   7   4  -9   16.18    3.41
   7   4  -9   13.91    3.08
   7   4  -8   13.12    2.92
   7   4  -8   13.37    3.10
   7   4  -7   12.09    2.82
   7   4  -7   13.94    3.05
   7   4  -6  118.08    8.59
   7   4  -6  128.37    8.75
   7   4  -5  226.50   11.92
   7   4  -5  222.90   11.61
   7   4  -4   13.08    2.83
   7   4  -4   12.33    2.66
   7   4  -3   92.53    7.19
   7   4  -3   96.89    7.34
   7   4  -2   -0.83    1.30
   7   4  -2   -0.53    0.94
   7   4  -1  189.11    8.88
   7   4  -1  165.06    9.43
   7   4   0   79.40    5.85
   7   4   0   76.79    6.24
   7   4   1   56.05    5.00
   7   4   1   60.51    5.57
   7   4   1   54.64    5.24
   7   4   2   12.64    2.69
   7   4   2   18.45    3.13
   7   4   2   15.79    2.76
   7   4   3  285.15   12.58
   7   4   3  270.79   12.12
   7   4   3  303.49   12.94
   7   4   4  101.14    7.48
   7   4   4   91.87    6.87
   7   4   4  105.40    7.44
   7   4   5  184.24   10.53
   7   4   5  152.92    8.84
   7   4   5  180.03   10.04
   7   4   6   17.17    3.26
   7   4   6   11.01    2.79
   7   4   7    0.55    1.09
   7   4   7    2.71    1.49
   7   4   8    9.32    2.41
   7   4   8    7.03    2.56
   7   4   9  122.42    8.90
   7   4  10   10.71    2.79
   7   4  11   -0.20    1.27
   7   4  12   26.38    4.49
   7   4  13    7.00    2.35
   7   4  14   -2.35    1.50
   7   5 -12   13.82    3.46
   7   5 -11   20.86    4.19
   7   5 -10   62.94    7.03
   7   5 -10   48.58    5.49
   7   5  -9   19.38    3.37
   7   5  -9   26.79    4.55
   7   5  -8   82.17    7.59
   7   5  -8   89.83    7.41
   7   5  -7    8.46    2.35
   7   5  -7   16.30    3.44
   7   5  -6  123.13    8.97
   7   5  -6  128.96    8.76
   7   5  -5  147.45    9.76
   7   5  -5  154.54    9.47
   7   5  -4   73.10    6.65
   7   5  -4   70.45    6.34
   7   5  -3  125.82    8.66
   7   5  -3  136.15    7.07
   7   5  -3  118.78    8.22
   7   5  -2   69.87    6.42
   7   5  -2   74.03    5.41
   7   5  -2   69.63    6.14
   7   5  -1  555.81   19.09
   7   5  -1  534.83   16.67
   7   5  -1  514.57   18.11
   7   5   0    7.25    2.23
   7   5   0    6.56    1.87
   7   5   1   25.17    3.86
   7   5   1   25.26    3.33
   7   5   2  270.49   12.10
   7   5   2  249.18   11.91
   7   5   2  251.52   11.80
   7   5   3   35.40    4.29
   7   5   3   32.66    4.21
   7   5   3   32.75    4.14
   7   5   4  122.02    8.45
   7   5   4  111.03    7.65
   7   5   4  117.89    7.90
   7   5   5   15.07    2.85
   7   5   5   15.68    3.17
   7   5   6    7.60    2.15
   7   5   6    5.74    2.00
   7   5   7   11.47    2.55
   7   5   7   12.91    3.08
   7   5   8   46.63    5.69
   7   5   8   45.85    5.22
   7   5   9   27.69    4.20
   7   5   9   35.21    5.16
   7   5  10    8.37    2.51
   7   5  10    5.66    2.33
   7   5  11  119.42    9.91
   7   5  11  132.19    9.44
   7   5  12    4.13    1.87
   7   6 -11    8.05    2.74
   7   6 -10    4.44    2.11
   7   6  -9  128.89   10.19
   7   6  -9  131.12    9.28
   7   6  -8    4.15    1.62
   7   6  -8    4.93    1.89
   7   6  -7   22.05    3.80
   7   6  -7   20.98    4.04
   7   6  -6    2.28    1.54
   7   6  -6    1.77    1.47
   7   6  -5    9.71    2.50
   7   6  -5    9.97    2.74
   7   6  -4  143.38    9.93
   7   6  -4  162.50    9.84
   7   6  -3   20.70    3.56
   7   6  -3   15.53    3.31
   7   6  -3   14.58    2.48
   7   6  -2  114.60    8.61
   7   6  -2  139.44    7.70
   7   6  -2  137.78    8.95
   7   6  -1   59.52    5.91
   7   6  -1   70.59    5.58
   7   6  -1   69.11    6.25
   7   6   0  238.60   12.06
   7   6   0  235.73    8.63
   7   6   0  236.08   10.98
   7   6   0  227.69   11.67
   7   6   1  222.33    8.90
   7   6   1  202.70   10.34
   7   6   1  193.68   10.67
   7   6   2   11.13    2.28
   7   6   2    8.62    2.47
   7   6   3   19.94    2.80
   7   6   3   20.66    3.37
   7   6   4   12.00    2.64
   7   6   4   14.13    3.00
   7   6   5   21.56    3.44
   7   6   5   21.33    3.60
   7   6   6    3.25    1.51
   7   6   6    1.80    1.38
   7   6   7    8.36    2.27
   7   6   7    6.04    2.03
   7   6   8   -0.44    0.94
   7   6   8    0.76    1.18
   7   6   9   37.99    5.56
   7   6   9   38.31    4.75
   7   6  10  138.34   10.65
   7   6  10  149.13    9.62
   7   6  11   15.70    3.24
   7   6  11   12.55    3.40
   7   6  12    2.15    1.89
   7   7 -10    4.59    2.26
   7   7  -9    7.88    2.22
   7   7  -9    6.88    1.89
   7   7  -8    9.60    2.74
   7   7  -8   13.01    3.11
   7   7  -7  230.01   13.68
   7   7  -7  244.91   12.73
   7   7  -6   90.13    8.32
   7   7  -6   90.79    7.58
   7   7  -5   -1.00    1.13
   7   7  -5    0.81    1.15
   7   7  -4    2.68    1.69
   7   7  -4    3.11    1.93
   7   7  -3   28.85    4.48
   7   7  -3   30.28    3.60
   7   7  -3   23.67    3.85
   7   7  -2   22.34    3.87
   7   7  -2   14.94    2.60
   7   7  -2   14.34    3.03
   7   7  -1   84.51    7.28
   7   7  -1   89.16    6.56
   7   7  -1   78.65    6.92
   7   7   0   55.87    5.85
   7   7   0   61.32    4.53
   7   7   0   61.55    5.64
   7   7   1  112.84    6.57
   7   7   1  128.54    8.35
   7   7   2   -0.02    0.71
   7   7   2   -0.59    1.23
   7   7   3   25.65    3.39
   7   7   3   26.02    4.05
   7   7   4    5.94    1.92
   7   7   4    4.23    2.00
   7   7   5   38.99    4.73
   7   7   5   41.51    5.15
   7   7   6   59.93    6.15
   7   7   6   58.45    6.35
   7   7   6   52.28    5.25
   7   7   7    4.11    1.57
   7   7   7    9.26    2.85
   7   7   8    7.35    2.17
   7   7   8    6.46    2.32
   7   7   9    3.64    2.22
   7   7  10   27.38    4.83
   7   7  11   10.23    3.31
   7   8  -9   89.78    9.02
   7   8  -8  133.75   10.89
   7   8  -7   58.73    7.01
   7   8  -6    5.36    2.14
   7   8  -5   82.33    7.97
   7   8  -4   65.11    6.91
   7   8  -3    1.93    1.40
   7   8  -3    0.14    0.75
   7   8  -2   68.40    6.89
   7   8  -2   79.71    6.39
   7   8  -1   -1.39    1.73
   7   8  -1   -1.50    1.05
   7   8   0    5.68    2.18
   7   8   0   12.50    2.82
   7   8   1  157.22   10.11
   7   8   1  147.04    8.13
   7   8   1  154.76    9.67
   7   8   2   22.79    3.30
   7   8   2   23.38    3.79
   7   8   3    6.90    2.13
   7   8   3    3.67    2.05
   7   8   4    0.33    1.15
   7   8   4    1.08    1.62
   7   8   5   14.81    3.07
   7   8   5   16.78    3.68
   7   8   6   38.60    5.10
   7   8   6   35.15    5.03
   7   8   7    1.16    1.30
   7   8   7    1.08    1.68
   7   8   8   23.75    4.28
   7   8   8   21.81    4.22
   7   8   9   84.31    8.47
   7   8  10   14.80    3.81
   7   9  -8    4.77    2.20
   7   9  -7  110.74    9.93
   7   9  -6   -1.07    1.68
   7   9  -5   47.29    6.19
   7   9  -4    6.99    2.45
   7   9  -3   13.84    3.37
   7   9  -2    8.91    2.63
   7   9  -1    6.11    2.30
   7   9   0   18.18    3.54
   7   9   1   12.43    3.09
   7   9   1   14.90    2.76
   7   9   2   97.07    7.23
   7   9   2   85.70    7.63
   7   9   3   37.11    4.59
   7   9   3   40.53    5.44
   7   9   4   13.72    2.83
   7   9   4   13.18    3.07
   7   9   5   94.09    7.88
   7   9   5   94.21    8.51
   7   9   6    3.36    1.92
   7   9   6    1.69    1.67
   7   9   7   68.45    7.31
   7   9   7   65.29    7.38
   7   9   8   75.04    7.77
   7   9   8   69.88    7.74
   7   9   9    7.19    2.81
   7   9   9    8.53    3.27
   7   9  10   79.28    8.62
   7  10  -6    3.71    1.76
   7  10  -5    0.44    1.06
   7  10  -4    0.83    1.31
   7  10  -3   18.64    3.82
   7  10  -2   12.43    3.38
   7  10  -1    0.69    1.31
   7  10   0   34.49    5.02
   7  10   1    0.14    1.12
   7  10   2   99.45    7.76
   7  10   3   -0.71    1.40
   7  10   4   25.00    4.09
   7  10   5   52.26    6.11
   7  10   5   54.64    6.96
   7  10   6   97.29    8.67
   7  10   6   98.36    9.19
   7  10   7   18.60    3.99
   7  10   7   26.97    5.01
   7  10   8    6.52    2.61
   7  10   8    4.18    1.35
   7  10   9   36.84    5.92
   7  11  -4   33.76    5.57
   7  11  -3    1.33    1.38
   7  11  -2   48.06    6.39
   7  11  -1   -2.43    1.92
   7  11   0    2.83    1.38
   7  11   1   28.13    4.62
   7  11   2   18.35    3.40
   7  11   3   30.91    4.68
   7  11   4   42.59    5.71
   7  11   5    8.06    2.76
   7  11   6   54.46    6.86
   7  11   7    4.58    1.78
   7  12  -2   -0.19    1.68
   7  12  -1    7.22    2.65
   7  12   0   12.64    3.35
   7  12   3   16.36    3.63
   7  12   4    3.54    2.24
   7  12   5   90.68    9.02
   8  -6   0   65.67    7.71
   8  -6   1   30.90    5.08
   8  -5  -3   17.32    4.13
   8  -5  -2   -0.80    1.59
   8  -5  -1   19.17    4.02
   8  -5   0   38.13    5.52
   8  -5   1    7.17    2.64
   8  -5   2   12.21    2.83
   8  -5   2   10.29    2.51
   8  -5   3    7.50    2.51
  -8   5  -4   64.04    7.65
   8  -5   4   58.88    6.86
   8  -5   5   11.31    2.98
  -8   5  -5    7.02    2.78
   8  -5   6   -1.29    1.80
  -8   5  -6    2.39    2.07
   8  -4  -5  119.95   10.46
   8  -4  -4    7.57    2.70
   8  -4  -3    2.17    1.37
   8  -4  -2   -1.88    1.06
   8  -4  -1    1.53    0.94
   8  -4  -1    1.58    1.89
   8  -4   0   11.34    2.87
   8  -4   0    8.51    2.59
   8  -4   1    1.38    1.37
   8  -4   1   -0.94    1.74
   8  -4   2   33.89    4.81
   8  -4   2   47.11    5.82
  -8   4  -3   92.94    8.67
   8  -4   3   84.89    7.69
   8  -4   3   79.77    7.71
   8  -4   4   12.86    3.32
  -8   4  -4   14.53    3.37
   8  -4   5   16.32    3.63
  -8   4  -5   18.53    3.89
   8  -4   6    1.16    1.15
  -8   4  -6    6.14    2.82
   8  -4   7    5.89    2.43
  -8   4  -7   16.57    3.90
  -8   4  -8   11.45    3.47
   8  -3  -7   13.54    3.68
   8  -3  -6   -0.62    1.42
   8  -3  -5    3.84    2.40
   8  -3  -4    7.00    2.76
   8  -3  -3   31.34    5.06
   8  -3  -2   10.42    2.74
   8  -3  -2   10.91    2.47
   8  -3  -1   -1.76    1.41
   8  -3  -1   -0.33    1.34
   8  -3   0    0.98    1.23
   8  -3   0   -1.11    2.03
   8  -3   1   46.22    5.50
   8  -3   1   44.89    5.56
   8  -3   2   28.57    4.49
   8  -3   2   37.17    5.12
  -8   3  -3   61.82    6.55
   8  -3   3   49.78    5.81
   8  -3   3   47.81    5.88
   8  -3   4   31.40    4.48
   8  -3   4   27.01    4.41
  -8   3  -4   30.89    4.68
   8  -3   5   17.95    3.75
  -8   3  -5   16.65    3.47
   8  -3   6    4.96    2.51
  -8   3  -6    0.03    1.43
  -8   3  -7   62.80    7.20
   8  -3   7   66.25    7.59
   8  -3   8   50.45    6.86
  -8   3  -8   48.51    6.48
   8  -2  -8    2.46    1.74
   8  -2  -7  125.70   10.46
   8  -2  -6   10.28    3.15
   8  -2  -5   10.73    2.99
   8  -2  -4    7.55    2.72
   8  -2  -3   35.60    5.12
   8  -2  -2    3.10    1.66
   8  -2  -2    1.84    0.82
   8  -2  -1   81.14    7.07
   8  -2  -1   89.88    8.03
   8  -2   0  143.16    9.56
   8  -2   0  128.11    9.48
   8  -2   1   54.70    5.88
   8  -2   1   52.23    5.89
   8  -2   2   61.35    6.28
   8  -2   2   52.87    5.92
  -8   2  -3   99.73    7.77
   8  -2   3   85.94    7.33
   8  -2   3   91.42    7.93
  -8   2  -4   53.49    5.79
   8  -2   4   43.52    5.05
   8  -2   4   46.15    5.78
   8  -2   5   26.61    4.54
  -8   2  -5   32.56    4.62
  -8   2  -6   56.27    6.24
   8  -2   6   58.83    6.85
  -8   2  -7   51.09    6.11
   8  -2   7   52.16    6.54
   8  -2   8    3.14    2.26
   8  -2   9   91.10    9.17
   8  -1  -9    7.01    2.65
   8  -1  -8   71.76    7.74
   8  -1  -7    0.34    1.44
   8  -1  -6   -0.31    1.63
   8  -1  -5    5.92    2.19
   8  -1  -4    0.72    1.04
   8  -1  -3   40.51    5.36
   8  -1  -2  170.30   11.03
   8  -1  -1   29.71    4.24
   8  -1  -1   28.10    4.29
   8  -1   0    2.09    1.53
   8  -1   0    1.50    1.93
   8  -1   1  184.56   10.93
   8  -1   1  169.43   10.53
   8  -1   2   -1.20    1.00
   8  -1   2    0.30    0.89
   8  -1   3   14.33    2.93
   8  -1   3   13.77    3.06
   8  -1   4   67.00    6.18
   8  -1   4   66.04    6.74
   8  -1   5    1.08    1.13
   8  -1   5   -1.41    1.80
   8  -1   6   51.55    6.32
   8  -1   7    1.21    1.12
   8  -1   8    4.21    2.18
   8  -1   9   73.91    8.22
   8  -1  10    8.96    2.98
   8   0 -10   91.18    8.93
   8   0  -9   29.66    5.06
   8   0  -8   17.15    3.68
   8   0  -7   86.04    8.25
   8   0  -6   -1.37    1.60
   8   0  -5    3.14    2.12
   8   0  -4    2.15    1.44
   8   0  -3   49.64    5.85
   8   0  -2   80.48    7.32
   8   0  -1   45.96    5.23
   8   0  -1   47.73    5.52
   8   0   0  140.30    9.30
   8   0   0  137.90    9.47
   8   0   1   11.73    2.86
   8   0   1    9.02    2.44
   8   0   2  223.19   11.93
   8   0   2  239.88   12.60
   8   0   3   42.45    5.05
   8   0   3   51.91    5.79
   8   0   4   75.54    6.43
   8   0   4   70.50    7.01
   8   0   5   60.93    5.72
   8   0   5   63.15    6.66
   8   0   6    1.70    1.04
   8   0   6    3.96    1.68
   8   0   7   33.07    5.36
   8   0   8   16.49    3.60
   8   0   9   -0.98    1.55
   8   0  10   40.05    5.79
   8   0  11   -1.94    2.24
   8   1 -11  122.25   10.29
   8   1 -10   86.44    8.58
   8   1  -9    0.44    1.16
   8   1  -8  127.32   10.00
   8   1  -7   28.79    4.61
   8   1  -6   46.01    5.79
   8   1  -5    1.10    1.54
   8   1  -4    6.67    1.98
   8   1  -3   17.64    3.51
   8   1  -2   26.68    4.25
   8   1  -1  288.31   13.55
   8   1  -1  276.78   13.68
   8   1   0  276.64   13.27
   8   1   0  269.16   13.35
   8   1   1   74.92    6.67
   8   1   1   76.13    6.77
   8   1   2  175.03   10.40
   8   1   2  193.25   11.05
   8   1   3   29.62    4.15
   8   1   3   37.11    4.82
   8   1   4   20.88    3.47
   8   1   4   17.57    3.54
   8   1   5  140.51    8.76
   8   1   5  167.13   10.84
   8   1   6   42.82    4.75
   8   1   6   48.87    5.79
   8   1   7    7.66    2.57
   8   1   8    0.46    1.07
   8   1   9   21.41    4.21
   8   1  10   65.68    7.44
   8   1  11    1.10    1.09
   8   2 -12   42.28    6.02
   8   2 -11  106.00    9.46
   8   2 -10    6.65    2.04
   8   2  -9    2.54    1.77
   8   2  -9    2.99    1.51
   8   2  -8   85.66    7.45
   8   2  -8   82.58    7.90
   8   2  -7   31.39    4.83
   8   2  -7   29.40    4.23
   8   2  -6   34.70    4.93
   8   2  -5   20.45    3.82
   8   2  -4   11.74    2.94
   8   2  -3   10.26    2.58
   8   2  -2  172.31   10.68
   8   2  -1   26.70    4.09
   8   2   0    0.34    1.27
   8   2   0    0.20    0.97
   8   2   1  274.26   13.24
   8   2   1  274.04   13.17
   8   2   2    8.80    2.36
   8   2   2    6.50    2.02
   8   2   3    4.87    1.68
   8   2   3    4.48    1.72
   8   2   4   53.03    5.28
   8   2   4   50.35    5.75
   8   2   5   34.86    4.26
   8   2   5   39.87    5.09
   8   2   6   49.84    5.11
   8   2   6   56.92    6.28
   8   2   7   31.92    4.71
   8   2   7   25.45    3.62
   8   2   8    6.06    2.34
   8   2   9   17.13    3.70
   8   2  10    3.36    1.76
   8   2  11   51.09    6.66
   8   2  12   -1.15    1.20
   8   3 -11    3.49    1.84
   8   3 -11   -2.43    1.86
   8   3 -10   39.97    5.58
   8   3 -10   42.24    5.60
   8   3  -9    8.33    2.63
   8   3  -9   12.47    3.22
   8   3  -8    4.78    2.18
   8   3  -8    2.34    1.89
   8   3  -7   40.50    5.43
   8   3  -7   49.09    5.68
   8   3  -6   22.72    3.97
   8   3  -6   22.00    3.89
   8   3  -5   73.93    6.84
   8   3  -5   82.48    7.46
   8   3  -4   -0.47    1.24
   8   3  -3  109.43    8.41
   8   3  -2  124.82    8.94
   8   3  -1    9.07    2.61
   8   3   0   37.00    4.74
   8   3   1  127.25    8.78
   8   3   1  133.79    8.97
   8   3   2   22.62    3.56
   8   3   2   31.12    4.29
   8   3   3    1.07    1.11
   8   3   3    1.10    1.09
   8   3   4   80.17    6.64
   8   3   4   81.73    7.24
   8   3   5   49.48    5.24
   8   3   5   49.10    5.68
   8   3   6   37.08    5.12
   8   3   6   27.00    3.84
   8   3   7   17.79    3.43
   8   3   7   11.50    2.41
   8   3   8   -0.63    1.77
   8   3   9   28.90    4.73
   8   3  10   -0.15    1.01
   8   3  11    1.00    1.76
   8   3  12   -1.28    1.82
   8   4 -12    4.28    1.95
   8   4 -11   94.99    8.86
   8   4 -11  113.74    9.40
   8   4 -10    2.23    1.56
   8   4 -10    1.09    1.45
   8   4  -9   12.05    3.18
   8   4  -9   13.70    3.38
   8   4  -8    4.56    1.84
   8   4  -8   12.07    3.15
   8   4  -7   -0.26    1.44
   8   4  -7    3.84    1.81
   8   4  -6  122.95    9.20
   8   4  -6  119.34    9.11
   8   4  -5  142.58    9.79
   8   4  -5  128.63    9.28
   8   4  -4   16.21    3.33
   8   4  -4   10.70    2.45
   8   4  -3   42.03    5.13
   8   4  -2   53.78    5.83
   8   4  -1    5.26    1.79
   8   4   0  125.08    8.69
   8   4   1   15.44    3.14
   8   4   1   23.69    3.80
   8   4   2  101.87    7.72
   8   4   2  117.13    8.37
   8   4   3    2.60    1.40
   8   4   3    5.97    2.09
   8   4   4   49.39    5.65
   8   4   4   64.83    6.36
   8   4   5    1.03    1.20
   8   4   5    0.04    0.89
   8   4   6   38.46    4.68
   8   4   6   43.77    5.33
   8   4   7   13.94    3.23
   8   4   8   39.13    5.23
   8   4   9   -1.37    1.70
   8   4  10    6.56    2.57
   8   4  11  103.67    9.09
   8   4  12   10.94    3.01
   8   4  13   17.56    3.83
   8   5 -11   10.29    3.05
   8   5 -10   41.45    5.44
   8   5 -10   47.26    6.47
   8   5  -9    3.63    2.18
   8   5  -9    1.80    1.71
   8   5  -8   21.14    3.93
   8   5  -8   21.69    4.12
   8   5  -7    3.85    1.88
   8   5  -7    7.20    2.36
   8   5  -6    6.80    2.46
   8   5  -6    2.11    1.30
   8   5  -5   43.84    5.59
   8   5  -5   47.20    5.53
   8   5  -4  374.26   16.62
   8   5  -4  365.41   16.07
   8   5  -3    2.44    1.49
   8   5  -3   -1.67    1.31
   8   5  -2   50.76    5.73
   8   5  -2   49.57    5.48
   8   5  -1    0.48    0.98
   8   5  -1   -0.66    0.79
   8   5   0    0.04    1.06
   8   5   0    0.39    1.04
   8   5   1  215.83   10.95
   8   5   1  180.81   10.91
   8   5   2   21.53    3.62
   8   5   2   26.51    4.00
   8   5   3   85.22    7.17
   8   5   3   80.59    7.04
   8   5   3   68.81    6.51
   8   5   4    2.06    1.58
   8   5   4   -1.00    1.29
   8   5   4   -0.23    0.92
   8   5   5   12.78    2.87
   8   5   5   18.85    3.66
   8   5   6   44.85    5.58
   8   5   6   38.91    4.96
   8   5   7   -0.34    1.14
   8   5   7    1.19    1.79
   8   5   8   67.84    7.34
   8   5   8   64.18    6.62
   8   5   9   34.60    4.98
   8   5  10  232.00   13.25
   8   5  11   29.99    5.06
   8   5  12    2.54    2.00
   8   5  13    7.46    2.79
   8   6 -10    7.28    2.44
   8   6 -10    8.38    3.13
   8   6  -9  102.31    9.41
   8   6  -9   97.88    8.47
   8   6  -8   36.66    5.08
   8   6  -8   38.34    5.67
   8   6  -7  121.35    9.89
   8   6  -7  106.79    8.69
   8   6  -6   26.24    4.37
   8   6  -6   30.62    5.02
   8   6  -5   26.06    4.31
   8   6  -5   29.97    4.84
   8   6  -4   66.70    6.94
   8   6  -4   67.00    6.57
   8   6  -3  188.75   11.66
   8   6  -3  179.20   11.03
   8   6  -2   -0.42    0.91
   8   6  -2    0.59    1.17
   8   6  -2    0.72    0.77
   8   6  -1   33.30    4.68
   8   6  -1   40.92    4.50
   8   6   0   13.90    2.80
   8   6   0   13.77    3.32
   8   6   1   19.08    3.28
   8   6   1   14.12    3.20
   8   6   2    1.71    1.16
   8   6   2    1.37    0.80
   8   6   3   19.29    3.77
   8   6   3   22.71    3.71
   8   6   4   96.54    7.93
   8   6   4  101.28    7.86
   8   6   5   -0.14    1.07
   8   6   5   -0.26    0.98
   8   6   6    3.81    1.49
   8   6   6    4.16    1.96
   8   6   7  133.97   10.13
   8   6   7  131.61    9.18
   8   6   8   16.54    3.32
   8   6   8   17.54    3.94
   8   6   9    0.25    1.34
   8   6   9    0.73    1.26
   8   6  10   10.17    3.09
   8   6  10   12.24    3.54
   8   6  11   34.64    5.11
   8   6  11   42.86    6.28
   8   7  -9   64.57    7.65
   8   7  -9   54.44    6.41
   8   7  -8  122.70   10.37
   8   7  -8  124.32    9.56
   8   7  -7  239.56   14.42
   8   7  -7  224.82   13.07
   8   7  -6   -0.46    1.45
   8   7  -6   -0.60    1.34
   8   7  -5   -7.62    2.58
   8   7  -5   -0.10    1.27
   8   7  -4   65.17    7.10
   8   7  -4   64.94    6.86
   8   7  -3  157.24   10.85
   8   7  -3  154.14   10.40
   8   7  -2   42.41    5.57
   8   7  -2   49.76    4.98
   8   7  -2   45.08    5.50
   8   7  -1   13.74    3.28
   8   7  -1   17.44    3.04
   8   7  -1   15.26    3.27
   8   7   0   31.53    4.16
   8   7   0   23.39    4.08
   8   7   1   73.32    6.64
   8   7   2    2.94    1.74
   8   7   3  134.58    9.48
   8   7   4   29.51    4.58
   8   7   5  109.94    8.86
   8   7   6   22.18    3.73
   8   7   6   20.18    3.89
   8   7   7    5.82    2.11
   8   7   7    4.28    1.80
   8   7   8    9.21    2.49
   8   7   8    9.04    2.77
   8   7   9   58.69    7.11
   8   7   9   56.79    6.10
   8   7  10   31.75    5.44
   8   8  -8   74.30    8.33
   8   8  -8   78.27    7.66
   8   8  -7  178.82   12.71
   8   8  -7  160.17   10.94
   8   8  -6    6.77    2.74
   8   8  -6    2.52    1.51
   8   8  -5    4.63    2.00
   8   8  -5    4.24    2.00
   8   8  -4   36.20    5.46
   8   8  -4   32.58    4.88
   8   8  -3    2.03    2.13
   8   8  -2   64.93    7.02
   8   8  -2   78.43    6.51
   8   8  -1    1.66    1.69
   8   8  -1    3.47    1.33
   8   8   0  153.54   10.64
   8   8   0  137.21    9.25
   8   8   1   49.03    5.60
   8   8   2  127.17    9.25
   8   8   3  142.53   10.03
   8   8   4    3.19    1.48
   8   8   4    2.14    1.88
   8   8   5    4.07    1.86
   8   8   5    7.52    2.69
   8   8   6   30.60    4.88
   8   8   7   43.00    5.99
   8   8   8   76.90    8.21
   8   8   9   10.14    3.23
   8   9  -6   27.62    5.04
   8   9  -5   15.47    3.90
   8   9  -4   19.37    3.95
   8   9  -3   25.34    4.66
   8   9  -2    8.65    2.72
   8   9  -2    4.27    1.88
   8   9  -1   33.54    5.15
   8   9  -1   40.81    4.97
   8   9   0    7.32    2.62
   8   9   0    9.78    2.65
   8   9   1    6.97    2.45
   8   9   2   18.48    3.81
   8   9   3    0.62    1.35
   8   9   4   86.26    7.22
   8   9   4   87.57    8.31
   8   9   5  119.40    8.98
   8   9   5  129.41   10.29
   8   9   6   37.43    5.20
   8   9   6   35.47    5.49
   8   9   7    2.39    1.53
   8   9   7    3.97    2.44
   8   9   8   47.25    6.60
   8  10  -4    9.34    3.14
   8  10  -3   24.97    4.76
   8  10  -2   46.23    6.39
   8  10  -1    2.88    1.85
   8  10  -1    5.56    2.61
   8  10   0   36.63    5.67
   8  10   0   36.75    5.20
   8  10   1    5.72    1.96
   8  10   2    0.35    1.30
   8  10   3   99.45    9.01
   8  10   4   49.17    6.53
   8  10   5    3.76    2.18
   8  10   5    1.19    2.51
   8  10   6   18.03    3.58
   8  10   6   14.20    3.78
   8  10   7   13.92    3.49
   8  10   8    0.16    1.97
   8  11  -2   -0.32    1.36
   8  11  -1    6.94    2.62
   8  11  -1    5.20    1.92
   8  11   0   24.25    4.73
   8  11   0   27.41    4.72
   8  11   1    0.58    1.57
   8  11   2   48.79    6.42
   8  11   3   33.03    5.37
   8  11   4    5.46    2.31
   8  11   6    6.04    2.64
   8  11   7    9.74    3.10
   8  12   0    7.94    2.83
   9  -4  -1   35.60    5.66
   9  -4   0   -1.21    1.48
   9  -4   1   26.16    4.47
   9  -4   1   21.73    4.51
   9  -4   2   37.23    5.39
   9  -4   2   31.67    4.98
   9  -4   3   45.51    6.20
   9  -4   4    5.49    2.52
   9  -3  -3   87.62    8.97
   9  -3  -2    4.40    2.20
   9  -3  -1   17.46    3.44
   9  -3  -1   15.93    3.57
   9  -3   0   16.97    3.43
   9  -3   0   21.52    4.29
   9  -3   1   62.03    6.79
   9  -3   1   55.40    6.70
   9  -3   2    0.84    1.88
   9  -3   2    3.37    2.00
   9  -3   3   43.37    5.77
   9  -3   3   48.85    6.41
   9  -3   4   35.91    5.58
   9  -3   5   55.29    7.07
   9  -2  -5    2.07    1.88
   9  -2  -4    1.10    1.97
   9  -2  -3   52.21    6.76
   9  -2  -2   42.76    5.98
   9  -2  -1    1.24    0.94
   9  -2  -1    1.53    1.54
   9  -2   0    0.20    1.45
   9  -2   0    0.02    1.03
   9  -2   1   -0.44    1.50
   9  -2   1   -0.41    1.12
   9  -2   2   41.42    5.52
   9  -2   2   34.07    5.07
   9  -2   3   73.60    7.25
   9  -2   3   70.29    7.48
   9  -2   4  134.20    9.78
   9  -2   4  153.24   11.29
   9  -2   5    9.29    2.93
   9  -2   6  110.30    9.86
   9  -1  -7   26.96    5.04
   9  -1  -6   11.83    3.32
   9  -1  -5    0.53    1.43
   9  -1  -4    6.62    2.42
   9  -1  -3    0.30    1.21
   9  -1  -2    3.39    1.86
   9  -1  -1   21.34    3.94
   9  -1  -1   17.05    3.94
   9  -1   0  114.48    9.09
   9  -1   0  121.19    9.67
   9  -1   1    1.56    1.38
   9  -1   1    0.06    1.18
   9  -1   2   59.68    6.49
   9  -1   2   59.96    6.58
   9  -1   3   90.44    8.00
   9  -1   3   88.48    8.27
   9  -1   4    0.86    0.96
   9  -1   4   -0.65    1.12
   9  -1   5   15.42    3.57
   9  -1   6   81.71    8.44
   9  -1   7   15.22    3.72
   9  -1   8   61.65    7.74
   9   0  -8   26.24    4.88
   9   0  -7   20.04    4.21
   9   0  -6    6.20    2.16
   9   0  -5   18.35    4.05
   9   0  -4   21.67    4.28
   9   0  -3   72.78    7.66
   9   0  -2   43.65    5.88
   9   0  -1  247.42   13.42
   9   0  -1  232.45   13.54
   9   0   0    1.61    1.54
   9   0   0    2.11    1.69
   9   0   1   15.50    3.38
   9   0   1   14.71    3.34
   9   0   2  101.19    8.44
   9   0   2  109.71    8.97
   9   0   3   34.95    4.82
   9   0   3   28.37    4.66
   9   0   4   88.14    7.48
   9   0   4   89.01    8.30
   9   0   5  135.69    9.25
   9   0   5  143.40   10.73
   9   0   6   14.96    3.38
   9   0   7    9.45    2.96
   9   0   8    2.92    1.69
   9   1  -8    4.69    2.34
   9   1  -7   32.40    5.38
   9   1  -6   96.23    8.98
   9   1  -5   52.09    6.47
   9   1  -4  121.99    9.89
   9   1  -3    3.86    1.83
   9   1  -2    3.39    2.06
   9   1  -1   51.62    6.16
   9   1   0   57.19    6.22
   9   1   0   51.84    6.02
   9   1   1   52.25    6.02
   9   1   1   50.00    5.88
   9   1   2    3.55    1.84
   9   1   2    1.92    1.70
   9   1   3  212.03   12.09
   9   1   3  241.46   13.46
   9   1   4   49.18    5.78
   9   1   4   48.07    6.01
   9   1   5    3.31    1.48
   9   1   5    3.17    1.47
   9   1   6    0.37    1.07
   9   1   6   -0.73    1.32
   9   1   7   26.05    4.63
   9   1   8    5.34    1.85
   9   1   9   13.73    3.60
   9   2  -9   20.78    4.37
   9   2  -8    8.20    2.68
   9   2  -7   45.25    6.13
   9   2  -6   22.53    4.42
   9   2  -5   46.22    5.89
   9   2  -4    1.44    1.15
   9   2  -3   14.60    3.40
   9   2  -2    2.28    1.47
   9   2  -1   70.74    7.14
   9   2   0   83.48    7.64
   9   2   0   80.59    7.56
   9   2   1    2.03    1.23
   9   2   1    1.48    1.36
   9   2   2    5.50    1.95
   9   2   2    7.25    2.48
   9   2   3   -1.31    1.39
   9   2   3    0.94    1.00
   9   2   4    9.29    2.55
   9   2   4    2.44    1.42
   9   2   5   16.06    3.05
   9   2   5   25.67    4.47
   9   2   6   27.00    4.03
   9   2   6   31.70    4.99
   9   2   7   38.68    5.47
   9   2   8    1.82    1.36
   9   2   9    0.46    1.51
   9   2  10   12.30    3.37
   9   3  -9   27.98    5.03
   9   3  -9   24.48    4.34
   9   3  -8   42.87    6.08
   9   3  -8   45.20    5.93
   9   3  -7   98.61    9.08
   9   3  -6   11.76    3.19
   9   3  -5    0.48    1.49
   9   3  -4   84.93    8.07
   9   3  -3    3.58    1.86
   9   3  -2    4.59    2.22
   9   3  -1    1.28    1.05
   9   3   0   14.56    3.33
   9   3   1   97.05    8.17
   9   3   1   83.72    7.57
   9   3   2    1.38    1.24
   9   3   2    2.16    1.67
   9   3   3    0.86    1.65
   9   3   3   -1.26    1.17
   9   3   4  102.08    8.18
   9   3   4  127.57    9.63
   9   3   5    0.47    1.20
   9   3   5    1.49    1.54
   9   3   6   12.98    3.16
   9   3   6    9.76    2.63
   9   3   7    0.74    1.39
   9   3   7    1.29    1.28
   9   3   8    1.40    1.33
   9   3   9   -0.07    1.22
   9   3  10   43.46    6.35
   9   4 -10   40.44    6.00
   9   4 -10   43.25    6.14
   9   4  -9    8.65    3.05
   9   4  -9    8.34    2.73
   9   4  -8    3.69    1.70
   9   4  -8    2.26    1.64
   9   4  -7   95.09    8.68
   9   4  -7   83.02    8.17
   9   4  -6   35.73    5.09
   9   4  -6   34.68    5.19
   9   4  -5   64.34    7.01
   9   4  -4   23.53    4.12
   9   4  -3   -1.18    1.39
   9   4  -2    0.60    1.11
   9   4  -1    5.08    2.14
   9   4   0   99.61    8.30
   9   4   1   48.29    5.79
   9   4   2    6.01    2.47
   9   4   2    5.70    1.84
   9   4   3   59.00    6.39
   9   4   3   76.34    7.26
   9   4   4   52.36    6.04
   9   4   4   58.69    6.37
   9   4   5   66.94    6.67
   9   4   5   76.54    7.35
   9   4   6   16.69    3.44
   9   4   6   14.65    3.22
   9   4   7    4.90    1.93
   9   4   8   30.01    4.94
   9   4   9   11.69    3.16
   9   4  10   22.75    4.66
   9   4  11   22.25    4.54
   9   5 -10    3.19    2.31
   9   5  -9   -1.63    1.86
   9   5  -9    1.80    1.48
   9   5  -8   70.02    7.73
   9   5  -8   69.24    7.38
   9   5  -7   12.68    3.38
   9   5  -7   17.61    3.69
   9   5  -6   15.57    3.51
   9   5  -6   10.34    2.98
   9   5  -5   72.67    7.51
   9   5  -5   66.57    7.03
   9   5  -4   -0.62    0.97
   9   5  -3   34.66    5.06
   9   5  -2   -1.02    1.28
   9   5  -1    5.12    2.33
   9   5   0   72.15    7.30
   9   5   1   34.30    4.98
   9   5   2    2.91    0.99
   9   5   3   36.04    5.05
   9   5   3   25.09    4.35
   9   5   4   19.93    3.76
   9   5   4   17.32    3.55
   9   5   5   88.48    7.69
   9   5   5  114.89    9.02
   9   5   6    0.36    1.10
   9   5   7   75.73    7.57
   9   5   8    0.20    1.31
   9   5   9   31.22    4.93
   9   5  10   -1.02    1.40
   9   5  11   -0.40    1.67
   9   6  -9   54.91    6.70
   9   6  -8    7.33    2.77
   9   6  -8    2.98    1.87
   9   6  -7   39.63    5.54
   9   6  -7   34.13    5.49
   9   6  -6   48.84    6.40
   9   6  -6   46.64    6.07
   9   6  -5   22.64    4.23
   9   6  -5   19.87    4.28
   9   6  -4  108.35    9.35
   9   6  -4  106.79    9.01
   9   6  -3    2.69    1.62
   9   6  -3    4.32    1.98
   9   6  -2    3.64    2.00
   9   6  -1    0.87    1.64
   9   6   0    2.45    1.65
   9   6   0    6.67    2.27
   9   6   1  143.35    9.49
   9   6   1  124.51    9.58
   9   6   2   -0.48    1.44
   9   6   2    3.21    1.97
   9   6   3    2.21    1.04
   9   6   3    4.35    2.11
   9   6   4   92.97    8.26
   9   6   4   85.67    7.75
   9   6   5   11.45    3.32
   9   6   5    4.78    2.00
   9   6   6   59.29    6.89
   9   6   6   67.41    7.14
   9   6   7   18.19    3.59
   9   6   7   21.51    4.34
   9   6   8   22.24    4.09
   9   6   8   22.90    4.33
   9   6   9    8.79    2.65
   9   6  10   67.28    7.35
   9   6  11   10.56    3.02
   9   7  -9   16.05    3.67
   9   7  -8   44.79    6.12
   9   7  -7   45.24    6.07
   9   7  -7   48.48    6.68
   9   7  -6   68.76    7.93
   9   7  -6   67.58    7.36
   9   7  -5   -2.99    1.93
   9   7  -5    1.29    1.30
   9   7  -4   91.65    8.91
   9   7  -4   93.92    8.66
   9   7  -3   23.97    4.37
   9   7  -3   18.56    3.80
   9   7  -2   16.87    3.70
   9   7  -1   22.44    3.59
   9   7  -1   20.85    4.07
   9   7   0  109.61    8.24
   9   7   0   89.99    8.27
   9   7   1    8.04    2.39
   9   7   1    8.67    2.91
   9   7   2  141.65    9.86
   9   7   3   67.62    6.95
   9   7   4    4.07    1.82
   9   7   5   22.02    4.21
   9   7   6   10.12    2.76
   9   7   6    7.63    2.46
   9   7   7   34.08    4.93
   9   7   7   24.56    4.60
   9   7   8  184.86   12.97
   9   7   8  168.89   11.23
   9   7   9   24.93    4.28
   9   8  -7    5.54    2.28
   9   8  -6   12.32    3.60
   9   8  -6   14.78    3.62
   9   8  -5  151.51   11.79
   9   8  -5  144.40   11.03
   9   8  -4    1.05    1.49
   9   8  -4    4.80    2.26
   9   8  -3   65.86    7.53
   9   8  -3   54.14    6.58
   9   8  -2   12.92    3.48
   9   8  -2   13.00    3.39
   9   8  -1   15.92    3.13
   9   8   0   -2.38    1.81
   9   8   1   37.63    4.97
   9   8   2   57.78    6.43
   9   8   3    8.26    2.66
   9   8   4   25.54    4.40
   9   8   5   50.07    6.40
   9   8   6   16.61    3.74
   9   8   7    1.87    1.99
   9   9  -4   19.54    4.40
   9   9  -3   26.06    4.89
   9   9  -2    2.50    1.63
   9   9   0    3.78    2.06
   9   9   1   -0.45    1.24
   9   9   2   -0.97    1.59
   9   9   3  114.46    9.59
   9   9   4   -2.46    2.20
   9   9   5    1.14    1.85
   9   9   6   17.72    4.04
   9  10  -2    2.47    1.88
   9  10  -1   13.94    3.35
   9  10   0    8.42    3.06
   9  10   1   -1.63    1.46
   9  10   2   34.70    5.42
   9  10   3    3.66    2.00
   9  10   4   -3.49    1.84
   9  11   0    3.26    2.01
   9  11   1   -3.64    2.06
   9  11   2   14.83    3.70
  10  -3   0    0.03    1.22
  10  -3   1   11.06    3.26
  10  -3   2   11.10    3.05
  10  -2  -1   -2.02    1.74
  10  -2   0    1.28    1.82
  10  -2   0    2.72    1.94
  10  -2   1   10.12    2.65
  10  -2   1    5.38    2.05
  10  -2   2    4.90    2.55
  10  -2   2    5.68    2.30
  10  -2   3   78.10    8.00
  10  -2   3   66.25    7.65
  10  -1  -3   11.17    3.48
  10  -1  -2   -0.15    1.38
  10  -1  -1   45.96    6.29
  10  -1   0    9.59    2.95
  10  -1   0    7.19    2.61
  10  -1   1   19.83    4.11
  10  -1   1   15.01    3.70
  10  -1   2   25.62    4.59
  10  -1   2   30.79    5.19
  10  -1   3   -1.08    1.39
  10  -1   3   -0.64    1.62
  10  -1   4   28.96    5.08
  10   0  -4   49.44    6.77
  10   0  -3    2.25    1.99
  10   0  -2   23.08    4.50
  10   0  -1   11.27    3.09
  10   0   0   36.40    5.52
  10   0   0   35.23    5.48
  10   0   1   29.99    4.93
  10   0   1   25.03    4.59
  10   0   2   13.59    3.44
  10   0   2   11.31    3.22
  10   0   3   58.77    6.81
  10   0   3   62.64    7.30
  10   0   4  124.03    9.73
  10   0   4  135.24   10.99
  10   0   5   22.89    4.79
  10   1  -5    0.62    1.98
  10   1  -4    2.61    1.49
  10   1  -3    4.34    2.20
  10   1  -2   31.28    5.38
  10   1  -1   20.82    4.50
  10   1   0  106.76    9.19
  10   1   0   95.06    8.87
  10   1   1    9.43    2.87
  10   1   1    8.47    2.80
  10   1   2   66.44    7.22
  10   1   2   85.77    8.38
  10   1   3   26.88    4.57
  10   1   3   23.49    4.33
  10   1   4   -0.16    1.36
  10   1   4    1.55    1.52
  10   1   5   39.93    5.36
  10   1   5   53.63    6.83
  10   1   6   16.33    3.85
  10   2  -6    6.63    2.77
  10   2  -5   11.82    3.19
  10   2  -4    6.32    2.36
  10   2  -3   54.65    6.96
  10   2  -2   22.42    4.57
  10   2  -1   69.89    7.66
  10   2   0    0.33    1.20
  10   2   1  147.88   10.87
  10   2   1  135.40   10.41
  10   2   2    2.59    1.77
  10   2   2    2.47    1.80
  10   2   3    0.03    1.24
  10   2   3    3.07    2.08
  10   2   4   29.65    4.71
  10   2   4   33.61    5.22
  10   2   5    2.30    1.65
  10   2   5    4.05    1.93
  10   2   6    8.65    2.50
  10   2   6   16.95    3.80
  10   2   7   -2.01    1.83
  10   3  -6   43.07    6.19
  10   3  -5  210.99   13.80
  10   3  -4   34.82    5.44
  10   3  -3    2.31    2.05
  10   3  -2   68.03    7.71
  10   3  -1   -0.01    0.98
  10   3   0    3.87    1.84
  10   3   1  208.49   12.93
  10   3   2   12.23    3.00
  10   3   2   14.63    3.46
  10   3   3   19.05    3.59
  10   3   3   20.48    4.01
  10   3   4   10.24    2.92
  10   3   4    6.46    2.45
  10   3   5   61.95    6.72
  10   3   5   74.07    7.89
  10   3   6    6.86    2.42
  10   3   6    3.83    2.16
  10   3   7    4.65    2.30
  10   4  -6  131.07   10.87
  10   4  -5   19.76    4.06
  10   4  -4    0.32    1.34
  10   4  -3   70.47    7.80
  10   4  -2   46.42    6.32
  10   4  -1    4.15    1.90
  10   4   0   58.91    6.89
  10   4   1    6.70    2.57
  10   4   2    8.82    2.45
  10   4   2    9.15    2.74
  10   4   3    2.12    1.54
  10   4   3    8.61    2.70
  10   4   4   14.28    3.35
  10   4   4   17.50    3.96
  10   4   5   21.41    4.21
  10   4   5   17.96    3.90
  10   4   6   14.54    3.58
  10   4   6   11.48    3.02
  10   4   7    0.49    1.51
  10   4   8   98.82    9.49
  10   5  -6  105.10    9.49
  10   5  -5    1.05    1.63
  10   5  -4   18.34    3.96
  10   5  -3   52.87    6.71
  10   5  -2    9.70    2.91
  10   5  -1    2.22    1.67
  10   5   0    2.25    1.75
  10   5   1    2.25    1.90
  10   5   2   15.98    3.60
  10   5   3    3.01    1.80
  10   5   3   -3.37    1.62
  10   5   4   26.28    4.62
  10   5   4   31.00    4.78
  10   5   5   10.89    3.00
  10   5   5    7.38    2.46
  10   5   6   29.32    4.97
  10   5   7  104.63    9.46
  10   5   8  138.17   11.05
  10   6  -6    3.51    2.23
  10   6  -5   50.72    6.69
  10   6  -4   27.71    4.92
  10   6  -3    4.45    1.89
  10   6  -2   19.31    3.95
  10   6  -1   36.85    5.56
  10   6   0    0.41    1.30
  10   6   1    1.04    1.64
  10   6   2    2.34    1.85
  10   6   3   17.12    3.79
  10   6   4    2.03    1.58
  10   6   5  233.61   13.94
  10   6   6    7.55    2.64
  10   6   7  135.05   10.73
  10   6   8   13.27    3.42
  10   7  -4    1.42    1.21
  10   7  -3   35.16    5.52
  10   7  -2  127.86   10.51
  10   7  -1    6.44    2.60
  10   7   0    0.75    1.56
  10   7   1    6.03    2.59
  10   7   2   21.61    4.04
  10   7   2   15.63    4.01
  10   7   3   -7.65    2.60
  10   7   4   80.97    8.20
  10   7   5    1.95    1.37
  10   7   6   12.78    3.84
  10   7   6    7.67    2.71
  10   7   7  126.33   10.20
  10   7   8    0.31    1.26
  10   8  -2    2.97    2.10
  10   8  -1   39.86    6.14
  10   8   0    4.87    2.09
  10   8   1    5.63    2.08
  10   8   2   36.48    5.34
  10   8   3   27.34    4.79
  10   8   4   -0.37    1.74
  10   8   5    1.54    1.52
  10   9   1   34.65    5.23
  10   9   2   14.71    3.71
  10   9   3    0.61    1.52
  10   9   4   92.60    9.10
  10  10   1   33.89    5.39
  10  10   2   19.64    4.18
  11   0   2    0.95    1.61
  11   0   3   39.63    5.83
  11   1   1    1.08    1.32
  11   1   2    4.44    2.24
  11   1   3    0.45    1.13
  11   1   4   96.04    8.88
  11   2  -1    9.72    3.39
  11   2   0   16.32    4.20
  11   2   1   22.03    4.66
  11   2   2   -1.13    1.40
  11   2   3   44.41    6.07
  11   2   4   28.78    4.84
  11   2   5   98.32    8.81
  11   3  -1    3.29    2.05
  11   3   0   65.80    7.81
  11   3   1   47.22    6.48
  11   3   2    0.11    1.17
  11   3   2    0.11    1.27
  11   3   3    4.82    2.30
  11   3   4   16.64    3.66
  11   3   5    2.14    2.62
  11   4  -1   15.38    4.01
  11   4   0    2.34    1.83
  11   4   1   12.25    3.38
  11   4   2   -0.35    1.37
  11   4   3    0.12    1.49
  11   4   3    4.21    2.39
  11   4   4    5.36    2.42
  11   4   5   17.05    3.90
  11   4   6    1.81    1.26
  11   5  -1   68.57    8.02
  11   5   0    1.23    1.11
  11   5   1    3.81    2.32
  11   5   2    3.50    2.27
  11   5   3    5.78    2.63
  11   5   4    3.64    2.25
  11   5   5   56.17    6.95
  11   6   1    4.31    2.42
  11   6   2    9.82    3.23
  11   6   3    5.54    2.37
  11   6   4  127.93   10.45
   0   0   0    0.00    0.00

TITL PA75 in P-1
REM P-1 (#2 in standard setting)
CELL 0.71073   8.212183   9.228227  12.042905  87.5744  87.1865  71.1945
ZERR    2.00   0.000682   0.000722   0.000895   0.0062   0.0064   0.0073
LATT  1
SFAC C H N O P
UNIT 34.00 44.00 6.00 6.00 2.00
TREF
HKLF 4
END
_computing_structure_solution     'SHELXT 2014/5 (Sheldrick, 2014)'
;
_shelx_hkl_checksum                7993
_shelx_fab_file
;
-11 -5 1 -0.3352 0.0000
-11 -4 1 0.1208 0.0000
-11 -3 1 0.1274 0.0000
-11 -2 1 -0.3184 0.0000
-10 -8 1 0.5961 0.0000
-10 -8 2 -0.4857 0.0000
-10 -7 1 -0.7306 0.0000
-10 -7 2 0.6004 0.0000
-10 -7 3 -0.4559 0.0000
-10 -7 4 0.3260 0.0000
-10 -6 1 0.7364 0.0000
-10 -6 2 -0.6188 0.0000
-10 -6 3 0.4905 0.0000
-10 -6 4 -0.3775 0.0000
-10 -6 5 0.2963 0.0000
-10 -6 6 -0.2465 0.0000
-10 -5 1 -0.5589 0.0000
-10 -5 2 0.4868 0.0000
-10 -5 3 -0.4053 0.0000
-10 -5 4 0.3336 0.0000
-10 -5 5 -0.2819 0.0000
-10 -5 6 0.2469 0.0000
-10 -4 1 0.2159 0.0000
-10 -4 2 -0.2100 0.0000
-10 -4 3 0.1971 0.0000
-10 -4 4 -0.1872 0.0000
-10 -4 5 0.1832 0.0000
-10 -4 6 -0.1796 0.0000
-10 -3 1 0.1985 0.0000
-10 -3 2 -0.1376 0.0000
-10 -3 3 0.0779 0.0000
-10 -3 4 -0.0194 0.0000
-10 -3 5 -0.0333 0.0000
-10 -3 6 0.0719 0.0000
-10 -2 1 -0.5572 0.0000
-10 -2 2 0.4478 0.0000
-10 -2 3 -0.3318 0.0000
-10 -2 4 0.2172 0.0000
-10 -2 5 -0.1153 0.0000
-10 -2 6 0.0374 0.0000
-10 -1 1 0.7620 0.0000
-10 -1 2 -0.6332 0.0000
-10 -1 3 0.4903 0.0000
-10 -1 4 -0.3463 0.0000
-10 -1 5 0.2169 0.0000
-10 0 1 -0.7825 0.0000
-10 0 2 0.6627 0.0000
-10 0 3 -0.5237 0.0000
-10 0 4 0.3799 0.0000
-10 1 1 0.6524 0.0000
-10 1 2 -0.5609 0.0000
-10 1 3 0.4476 0.0000
-10 2 1 -0.4404 0.0000
-9 -10 1 0.4770 0.0000
-9 -10 2 -0.4379 0.0000
-9 -9 2 0.6025 0.0000
-9 -9 3 -0.4584 0.0000
-9 -9 4 0.2926 0.0000
-9 -8 1 0.9027 0.0000
-9 -8 2 -0.7679 0.0000
-9 -8 3 0.5917 0.0000
-9 -8 4 -0.4109 0.0000
-9 -8 5 0.2638 0.0000
-9 -8 6 -0.1723 0.0000
-9 -8 7 0.1331 0.0000
-9 -7 1 -1.0370 0.0000
-9 -7 2 0.8809 0.0000
-9 -7 3 -0.6964 0.0000
-9 -7 4 0.5216 0.0000
-9 -7 5 -0.3890 0.0000
-9 -7 6 0.3105 0.0000
-9 -7 7 -0.2739 0.0000
-9 -7 8 0.2525 0.0000
-9 -7 9 -0.2209 0.0000
-9 -6 1 1.0128 0.0000
-9 -6 2 -0.8717 0.0000
-9 -6 3 0.7116 0.0000
-9 -6 4 -0.5677 0.0000
-9 -6 5 0.4651 0.0000
-9 -6 6 -0.4071 0.0000
-9 -6 7 0.3760 0.0000
-9 -6 8 -0.3453 0.0000
-9 -6 9 0.2946 0.0000
-9 -5 1 -0.7736 0.0000
-9 -5 2 0.6845 0.0000
-9 -5 3 -0.5824 0.0000
-9 -5 4 0.4954 0.0000
-9 -5 5 -0.4398 0.0000
-9 -5 6 0.4123 0.0000
-9 -5 7 -0.3944 0.0000
-9 -5 8 0.3641 0.0000
-9 -5 9 -0.3082 0.0000
-9 -5 10 0.2292 0.0000
-9 -4 1 0.3294 0.0000
-9 -4 2 -0.3173 0.0000
-9 -4 3 0.2982 0.0000
-9 -4 4 -0.2893 0.0000
-9 -4 5 0.2969 0.0000
-9 -4 6 -0.3131 0.0000
-9 -4 7 0.3208 0.0000
-9 -4 8 -0.3048 0.0000
-9 -4 9 0.2604 0.0000
-9 -4 10 -0.1954 0.0000
-9 -3 1 0.2272 0.0000
-9 -3 2 -0.1581 0.0000
-9 -3 3 0.0873 0.0000
-9 -3 4 -0.0103 0.0000
-9 -3 5 -0.0690 0.0000
-9 -3 6 0.1378 0.0000
-9 -3 7 -0.1813 0.0000
-9 -3 8 0.1912 0.0000
-9 -3 9 -0.1702 0.0000
-9 -2 1 -0.7509 0.0000
-9 -2 2 0.6178 0.0000
-9 -2 3 -0.4723 0.0000
-9 -2 4 0.3210 0.0000
-9 -2 5 -0.1777 0.0000
-9 -2 6 0.0597 0.0000
-9 -2 7 0.0198 0.0000
-9 -2 8 -0.0577 0.0000
-9 -2 9 0.0626 0.0000
-9 -1 1 1.1052 0.0000
-9 -1 2 -0.9399 0.0000
-9 -1 3 0.7519 0.0000
-9 -1 4 -0.5560 0.0000
-9 -1 5 0.3729 0.0000
-9 -1 6 -0.2232 0.0000
-9 -1 7 0.1195 0.0000
-9 -1 8 -0.0612 0.0000
-9 0 1 -1.2169 0.0000
-9 0 2 1.0544 0.0000
-9 0 3 -0.8621 0.0000
-9 0 4 0.6580 0.0000
-9 0 5 -0.4665 0.0000
-9 0 6 0.3101 0.0000
-9 0 7 -0.2005 0.0000
-9 0 8 0.1344 0.0000
-9 1 1 1.0934 0.0000
-9 1 2 -0.9615 0.0000
-9 1 3 0.7956 0.0000
-9 1 4 -0.6142 0.0000
-9 1 5 0.4424 0.0000
-9 1 6 -0.3024 0.0000
-9 1 7 0.2043 0.0000
-9 2 1 -0.8047 0.0000
-9 2 2 0.7173 0.0000
-9 2 3 -0.5951 0.0000
-9 2 4 0.4553 0.0000
-9 2 5 -0.3218 0.0000
-9 3 1 0.4522 0.0000
-9 3 2 -0.4090 0.0000
-9 3 3 0.3347 0.0000
-9 4 1 -0.1405 0.0000
-8 -11 1 -0.3979 0.0000
-8 -11 2 0.4020 0.0000
-8 -10 1 0.6486 0.0000
-8 -10 2 -0.6087 0.0000
-8 -10 3 0.4907 0.0000
-8 -10 4 -0.3231 0.0000
-8 -9 1 -0.9250 0.0000
-8 -9 2 0.8327 0.0000
-8 -9 3 -0.6676 0.0000
-8 -9 4 0.4649 0.0000
-8 -9 5 -0.2738 0.0000
-8 -9 6 0.1343 0.0000
-8 -8 1 1.1607 0.0000
-8 -8 2 -1.0233 0.0000
-8 -8 3 0.8263 0.0000
-8 -8 4 -0.6100 0.0000
-8 -8 5 0.4205 0.0000
-8 -8 6 -0.2886 0.0000
-8 -8 7 0.2175 0.0000
-8 -8 8 -0.1869 0.0000
-8 -7 1 -1.2832 0.0000
-8 -7 2 1.1243 0.0000
-8 -7 3 -0.9222 0.0000
-8 -7 4 0.7191 0.0000
-8 -7 5 -0.5552 0.0000
-8 -7 6 0.4494 0.0000
-8 -7 7 -0.3936 0.0000
-8 -7 8 0.3606 0.0000
-8 -7 9 -0.3210 0.0000
-8 -6 1 1.2256 0.0000
-8 -6 2 -1.0802 0.0000
-8 -6 3 0.9055 0.0000
-8 -6 4 -0.7423 0.0000
-8 -6 5 0.6225 0.0000
-8 -6 6 -0.5544 0.0000
-8 -6 7 0.5210 0.0000
-8 -6 8 -0.4921 0.0000
-8 -6 9 0.4412 0.0000
-8 -6 10 -0.3584 0.0000
-8 -5 1 -0.9420 0.0000
-8 -5 2 0.8464 0.0000
-8 -5 3 -0.7318 0.0000
-8 -5 4 0.6328 0.0000
-8 -5 5 -0.5719 0.0000
-8 -5 6 0.5484 0.0000
-8 -5 7 -0.5419 0.0000
-8 -5 8 0.5242 0.0000
-8 -5 9 -0.4749 0.0000
-8 -5 10 0.3902 0.0000
-8 -5 11 -0.2821 0.0000
-8 -4 1 0.4354 0.0000
-8 -4 2 -0.4166 0.0000
-8 -4 3 0.3878 0.0000
-8 -4 4 -0.3730 0.0000
-8 -4 5 0.3835 0.0000
-8 -4 6 -0.4121 0.0000
-8 -4 7 0.4384 0.0000
-8 -4 8 -0.4407 0.0000
-8 -4 9 0.4068 0.0000
-8 -4 10 -0.3391 0.0000
-8 -4 11 0.2508 0.0000
-8 -4 12 -0.1593 0.0000
-8 -3 1 0.2160 0.0000
-8 -3 2 -0.1497 0.0000
-8 -3 3 0.0823 0.0000
-8 -3 4 -0.0036 0.0000
-8 -3 5 -0.0855 0.0000
-8 -3 6 0.1719 0.0000
-8 -3 7 -0.2368 0.0000
-8 -3 8 0.2664 0.0000
-8 -3 9 -0.2577 0.0000
-8 -3 10 0.2189 0.0000
-8 -3 11 -0.1641 0.0000
-8 -2 1 -0.8671 0.0000
-8 -2 2 0.7288 0.0000
-8 -2 3 -0.5763 0.0000
-8 -2 4 0.4131 0.0000
-8 -2 5 -0.2517 0.0000
-8 -2 6 0.1112 0.0000
-8 -2 7 -0.0084 0.0000
-8 -2 8 -0.0498 0.0000
-8 -2 9 0.0687 0.0000
-8 -2 10 -0.0621 0.0000
-8 -2 11 0.0446 0.0000
-8 -2 12 -0.0264 0.0000
-8 -1 1 1.3555 0.0000
-8 -1 2 -1.1762 0.0000
-8 -1 3 0.9700 0.0000
-8 -1 4 -0.7507 0.0000
-8 -1 5 0.5405 0.0000
-8 -1 6 -0.3628 0.0000
-8 -1 7 0.2332 0.0000
-8 -1 8 -0.1530 0.0000
-8 -1 9 0.1105 0.0000
-8 -1 10 -0.0881 0.0000
-8 -1 11 0.0708 0.0000
-8 0 1 -1.5680 0.0000
-8 0 2 1.3856 0.0000
-8 0 3 -1.1667 0.0000
-8 0 4 0.9309 0.0000
-8 0 5 -0.7056 0.0000
-8 0 6 0.5166 0.0000
-8 0 7 -0.3781 0.0000
-8 0 8 0.2877 0.0000
-8 0 9 -0.2296 0.0000
-8 0 10 0.1850 0.0000
-8 1 1 1.4791 0.0000
-8 1 2 -1.3262 0.0000
-8 1 3 1.1314 0.0000
-8 1 4 -0.9154 0.0000
-8 1 5 0.7072 0.0000
-8 1 6 -0.5328 0.0000
-8 1 7 0.4043 0.0000
-8 1 8 -0.3168 0.0000
-8 1 9 0.2538 0.0000
-8 2 1 -1.1473 0.0000
-8 2 2 1.0425 0.0000
-8 2 3 -0.8941 0.0000
-8 2 4 0.7222 0.0000
-8 2 5 -0.5546 0.0000
-8 2 6 0.4150 0.0000
-8 2 7 -0.3128 0.0000
-8 2 8 0.2418 0.0000
-8 3 1 0.6852 0.0000
-8 3 2 -0.6304 0.0000
-8 3 3 0.5359 0.0000
-8 3 4 -0.4200 0.0000
-8 3 5 0.3073 0.0000
-8 3 6 -0.2169 0.0000
-8 3 7 0.1543 0.0000
-8 4 1 -0.2254 0.0000
-8 4 2 0.2104 0.0000
-8 4 3 -0.1666 0.0000
-8 4 4 0.1099 0.0000
-8 4 5 -0.0590 0.0000
-8 5 1 -0.1128 0.0000
-8 5 2 0.1034 0.0000
-8 5 3 -0.1055 0.0000
-7 -12 1 0.1920 0.0000
-7 -12 2 -0.2233 0.0000
-7 -11 1 -0.4121 0.0000
-7 -11 2 0.4155 0.0000
-7 -11 3 -0.3433 0.0000
-7 -11 4 0.2163 0.0000
-7 -10 1 0.7295 0.0000
-7 -10 2 -0.6912 0.0000
-7 -10 3 0.5704 0.0000
-7 -10 4 -0.3946 0.0000
-7 -10 5 0.2128 0.0000
-7 -10 6 -0.0716 0.0000
-7 -9 1 -1.0708 0.0000
-7 -9 2 0.9861 0.0000
-7 -9 3 -0.8203 0.0000
-7 -9 4 0.6068 0.0000
-7 -9 5 -0.3954 0.0000
-7 -9 6 0.2293 0.0000
-7 -9 7 -0.1266 0.0000
-7 -9 8 0.0783 0.0000
-7 -8 1 1.3394 0.0000
-7 -8 2 -1.2159 0.0000
-7 -8 3 1.0217 0.0000
-7 -8 4 -0.7948 0.0000
-7 -8 5 0.5822 0.0000
-7 -8 6 -0.4187 0.0000
-7 -8 7 0.3128 0.0000
-7 -8 8 -0.2488 0.0000
-7 -8 9 0.2012 0.0000
-7 -7 1 -1.4558 0.0000
-7 -7 2 1.3130 0.0000
-7 -7 3 -1.1155 0.0000
-7 -7 4 0.9039 0.0000
-7 -7 5 -0.7200 0.0000
-7 -7 6 0.5873 0.0000
-7 -7 7 -0.5025 0.0000
-7 -7 8 0.4429 0.0000
-7 -7 9 -0.3819 0.0000
-7 -7 10 0.3042 0.0000
-7 -6 1 1.3681 0.0000
-7 -6 2 -1.2347 0.0000
-7 -6 3 1.0625 0.0000
-7 -6 4 -0.8921 0.0000
-7 -6 5 0.7581 0.0000
-7 -6 6 -0.6731 0.0000
-7 -6 7 0.6245 0.0000
-7 -6 8 -0.5845 0.0000
-7 -6 9 0.5269 0.0000
-7 -6 10 -0.4398 0.0000
-7 -6 11 0.3286 0.0000
-7 -5 1 -1.0458 0.0000
-7 -5 2 0.9541 0.0000
-7 -5 3 -0.8365 0.0000
-7 -5 4 0.7293 0.0000
-7 -5 5 -0.6585 0.0000
-7 -5 6 0.6278 0.0000
-7 -5 7 -0.6200 0.0000
-7 -5 8 0.6076 0.0000
-7 -5 9 -0.5679 0.0000
-7 -5 10 0.4922 0.0000
-7 -5 11 -0.3867 0.0000
-7 -5 12 0.2673 0.0000
-7 -4 1 0.4910 0.0000
-7 -4 2 -0.4684 0.0000
-7 -4 3 0.4313 0.0000
-7 -4 4 -0.4066 0.0000
-7 -4 5 0.4095 0.0000
-7 -4 6 -0.4372 0.0000
-7 -4 7 0.4716 0.0000
-7 -4 8 -0.4907 0.0000
-7 -4 9 0.4785 0.0000
-7 -4 10 -0.4306 0.0000
-7 -4 11 0.3529 0.0000
-7 -4 12 -0.2574 0.0000
-7 -4 13 0.1580 0.0000
-7 -3 1 0.2305 0.0000
-7 -3 2 -0.1712 0.0000
-7 -3 3 0.1132 0.0000
-7 -3 4 -0.0435 0.0000
-7 -3 5 -0.0409 0.0000
-7 -3 6 0.1302 0.0000
-7 -3 7 -0.2082 0.0000
-7 -3 8 0.2604 0.0000
-7 -3 9 -0.2795 0.0000
-7 -3 10 0.2668 0.0000
-7 -3 11 -0.2286 0.0000
-7 -3 12 0.1731 0.0000
-7 -2 1 -0.9749 0.0000
-7 -2 2 0.8423 0.0000
-7 -2 3 -0.6954 0.0000
-7 -2 4 0.5362 0.0000
-7 -2 5 -0.3748 0.0000
-7 -2 6 0.2273 0.0000
-7 -2 7 -0.1087 0.0000
-7 -2 8 0.0262 0.0000
-7 -2 9 0.0220 0.0000
-7 -2 10 -0.0434 0.0000
-7 -2 11 0.0462 0.0000
-7 -2 12 -0.0362 0.0000
-7 -1 1 1.5594 0.0000
-7 -1 2 -1.3822 0.0000
-7 -1 3 1.1761 0.0000
-7 -1 4 -0.9547 0.0000
-7 -1 5 0.7388 0.0000
-7 -1 6 -0.5502 0.0000
-7 -1 7 0.4030 0.0000
-7 -1 8 -0.2986 0.0000
-7 -1 9 0.2280 0.0000
-7 -1 10 -0.1779 0.0000
-7 -1 11 0.1382 0.0000
-7 -1 12 -0.1046 0.0000
-7 0 1 -1.8379 0.0000
-7 0 2 1.6558 0.0000
-7 0 3 -1.4340 0.0000
-7 0 4 1.1924 0.0000
-7 0 5 -0.9581 0.0000
-7 0 6 0.7559 0.0000
-7 0 7 -0.5989 0.0000
-7 0 8 0.4849 0.0000
-7 0 9 -0.4001 0.0000
-7 0 10 0.3283 0.0000
-7 0 11 -0.2592 0.0000
-7 0 12 0.1909 0.0000
-7 0 13 -0.1275 0.0000
-7 1 1 1.7631 0.0000
-7 1 2 -1.6115 0.0000
-7 1 3 1.4148 0.0000
-7 1 4 -1.1934 0.0000
-7 1 5 0.9760 0.0000
-7 1 6 -0.7879 0.0000
-7 1 7 0.6407 0.0000
-7 1 8 -0.5299 0.0000
-7 1 9 0.4405 0.0000
-7 1 10 -0.3570 0.0000
-7 1 11 0.2717 0.0000
-7 1 12 -0.1864 0.0000
-7 2 1 -1.3911 0.0000
-7 2 2 1.2903 0.0000
-7 2 3 -1.1427 0.0000
-7 2 4 0.9673 0.0000
-7 2 5 -0.7914 0.0000
-7 2 6 0.6382 0.0000
-7 2 7 -0.5172 0.0000
-7 2 8 0.4230 0.0000
-7 2 9 -0.3421 0.0000
-7 2 10 0.2628 0.0000
-7 2 11 -0.1821 0.0000
-7 2 12 0.1054 0.0000
-7 3 1 0.8443 0.0000
-7 3 2 -0.7952 0.0000
-7 3 3 0.7026 0.0000
-7 3 4 -0.5839 0.0000
-7 3 5 0.4633 0.0000
-7 3 6 -0.3599 0.0000
-7 3 7 0.2799 0.0000
-7 3 8 -0.2172 0.0000
-7 3 9 0.1615 0.0000
-7 3 10 -0.1062 0.0000
-7 4 1 -0.2666 0.0000
-7 4 2 0.2565 0.0000
-7 4 3 -0.2142 0.0000
-7 4 4 0.1551 0.0000
-7 4 5 -0.0983 0.0000
-7 4 6 0.0561 0.0000
-7 4 7 -0.0295 0.0000
-7 4 8 0.0114 0.0000
-7 5 1 -0.2059 0.0000
-7 5 2 0.1934 0.0000
-7 5 3 -0.1933 0.0000
-7 5 4 0.1936 0.0000
-7 5 5 -0.1838 0.0000
-7 5 6 0.1613 0.0000
-7 6 1 0.4719 0.0000
-7 6 2 -0.4496 0.0000
-7 6 3 0.4162 0.0000
-7 6 4 -0.3665 0.0000
-7 7 1 -0.4987 0.0000
-6 -12 1 0.1249 0.0000
-6 -12 2 -0.1445 0.0000
-6 -12 3 0.1080 0.0000
-6 -12 4 -0.0295 0.0000
-6 -11 1 -0.3552 0.0000
-6 -11 2 0.3465 0.0000
-6 -11 3 -0.2722 0.0000
-6 -11 4 0.1528 0.0000
-6 -11 5 -0.0292 0.0000
-6 -11 6 -0.0573 0.0000
-6 -10 1 0.7199 0.0000
-6 -10 2 -0.6758 0.0000
-6 -10 3 0.5587 0.0000
-6 -10 4 -0.3935 0.0000
-6 -10 5 0.2241 0.0000
-6 -10 6 -0.0925 0.0000
-6 -10 7 0.0190 0.0000
-6 -9 1 -1.1239 0.0000
-6 -9 2 1.0451 0.0000
-6 -9 3 -0.8908 0.0000
-6 -9 4 0.6891 0.0000
-6 -9 5 -0.4841 0.0000
-6 -9 6 0.3143 0.0000
-6 -9 7 -0.1968 0.0000
-6 -9 8 0.1241 0.0000
-6 -9 9 -0.0760 0.0000
-6 -8 1 1.4402 0.0000
-6 -8 2 -1.3340 0.0000
-6 -8 3 1.1576 0.0000
-6 -8 4 -0.9420 0.0000
-6 -8 5 0.7288 0.0000
-6 -8 6 -0.5495 0.0000
-6 -8 7 0.4140 0.0000
-6 -8 8 -0.3117 0.0000
-6 -8 9 0.2244 0.0000
-6 -8 10 -0.1405 0.0000
-6 -7 1 -1.5703 0.0000
-6 -7 2 1.4503 0.0000
-6 -7 3 -1.2721 0.0000
-6 -7 4 1.0695 0.0000
-6 -7 5 -0.8795 0.0000
-6 -7 6 0.7248 0.0000
-6 -7 7 -0.6059 0.0000
-6 -7 8 0.5070 0.0000
-6 -7 9 -0.4096 0.0000
-6 -7 10 0.3047 0.0000
-6 -7 11 -0.1977 0.0000
-6 -6 1 1.4605 0.0000
-6 -6 2 -1.3475 0.0000
-6 -6 3 1.1908 0.0000
-6 -6 4 -1.0251 0.0000
-6 -6 5 0.8820 0.0000
-6 -6 6 -0.7755 0.0000
-6 -6 7 0.6983 0.0000
-6 -6 8 -0.6305 0.0000
-6 -6 9 0.5528 0.0000
-6 -6 10 -0.4564 0.0000
-6 -6 11 0.3457 0.0000
-6 -6 12 -0.2331 0.0000
-6 -5 1 -1.0851 0.0000
-6 -5 2 1.0067 0.0000
-6 -5 3 -0.8983 0.0000
-6 -5 4 0.7916 0.0000
-6 -5 5 -0.7111 0.0000
-6 -5 6 0.6638 0.0000
-6 -5 7 -0.6390 0.0000
-6 -5 8 0.6171 0.0000
-6 -5 9 -0.5798 0.0000
-6 -5 10 0.5181 0.0000
-6 -5 11 -0.4322 0.0000
-6 -5 12 0.3291 0.0000
-6 -5 13 -0.2192 0.0000
-6 -4 1 0.4474 0.0000
-6 -4 2 -0.4319 0.0000
-6 -4 3 0.4004 0.0000
-6 -4 4 -0.3752 0.0000
-6 -4 5 0.3714 0.0000
-6 -4 6 -0.3901 0.0000
-6 -4 7 0.4212 0.0000
-6 -4 8 -0.4495 0.0000
-6 -4 9 0.4616 0.0000
-6 -4 10 -0.4491 0.0000
-6 -4 11 0.4080 0.0000
-6 -4 12 -0.3387 0.0000
-6 -4 13 0.2468 0.0000
-6 -4 14 -0.1445 0.0000
-6 -3 1 0.3826 0.0000
-6 -3 2 -0.3178 0.0000
-6 -3 3 0.2527 0.0000
-6 -3 4 -0.1789 0.0000
-6 -3 5 0.0942 0.0000
-6 -3 6 -0.0034 0.0000
-6 -3 7 -0.0848 0.0000
-6 -3 8 0.1619 0.0000
-6 -3 9 -0.2216 0.0000
-6 -3 10 0.2584 0.0000
-6 -3 11 -0.2669 0.0000
-6 -3 12 0.2429 0.0000
-6 -3 13 -0.1881 0.0000
-6 -2 1 -1.2390 0.0000
-6 -2 2 1.0994 0.0000
-6 -2 3 -0.9407 0.0000
-6 -2 4 0.7699 0.0000
-6 -2 5 -0.5985 0.0000
-6 -2 6 0.4384 0.0000
-6 -2 7 -0.2979 0.0000
-6 -2 8 0.1795 0.0000
-6 -2 9 -0.0825 0.0000
-6 -2 10 0.0071 0.0000
-6 -2 11 0.0433 0.0000
-6 -2 12 -0.0640 0.0000
-6 -2 13 0.0549 0.0000
-6 -2 14 -0.0249 0.0000
-6 -1 1 1.8989 0.0000
-6 -1 2 -1.7149 0.0000
-6 -1 3 1.4948 0.0000
-6 -1 4 -1.2574 0.0000
-6 -1 5 1.0251 0.0000
-6 -1 6 -0.8165 0.0000
-6 -1 7 0.6406 0.0000
-6 -1 8 -0.4962 0.0000
-6 -1 9 0.3766 0.0000
-6 -1 10 -0.2766 0.0000
-6 -1 11 0.1957 0.0000
-6 -1 12 -0.1368 0.0000
-6 -1 13 0.1002 0.0000
-6 -1 14 -0.0806 0.0000
-6 0 1 -2.1822 0.0000
-6 0 2 1.9983 0.0000
-6 0 3 -1.7679 0.0000
-6 0 4 1.5147 0.0000
-6 0 5 -1.2662 0.0000
-6 0 6 1.0446 0.0000
-6 0 7 -0.8596 0.0000
-6 0 8 0.7082 0.0000
-6 0 9 -0.5805 0.0000
-6 0 10 0.4676 0.0000
-6 0 11 -0.3663 0.0000
-6 0 12 0.2782 0.0000
-6 0 13 -0.2050 0.0000
-6 0 14 0.1451 0.0000
-6 1 1 2.0399 0.0000
-6 1 2 -1.8960 0.0000
-6 1 3 1.7031 0.0000
-6 1 4 -1.4827 0.0000
-6 1 5 1.2615 0.0000
-6 1 6 -1.0618 0.0000
-6 1 7 0.8928 0.0000
-6 1 8 -0.7513 0.0000
-6 1 9 0.6269 0.0000
-6 1 10 -0.5108 0.0000
-6 1 11 0.4005 0.0000
-6 1 12 -0.2987 0.0000
-6 1 13 0.2092 0.0000
-6 2 1 -1.5612 0.0000
-6 2 2 1.4776 0.0000
-6 2 3 -1.3471 0.0000
-6 2 4 1.1860 0.0000
-6 2 5 -1.0174 0.0000
-6 2 6 0.8607 0.0000
-6 2 7 -0.7244 0.0000
-6 2 8 0.6053 0.0000
-6 2 9 -0.4956 0.0000
-6 2 10 0.3899 0.0000
-6 2 11 -0.2890 0.0000
-6 2 12 0.1980 0.0000
-6 2 13 -0.1220 0.0000
-6 3 1 0.9065 0.0000
-6 3 2 -0.8792 0.0000
-6 3 3 0.8103 0.0000
-6 3 4 -0.7116 0.0000
-6 3 5 0.6022 0.0000
-6 3 6 -0.4977 0.0000
-6 3 7 0.4044 0.0000
-6 3 8 -0.3202 0.0000
-6 3 9 0.2404 0.0000
-6 3 10 -0.1645 0.0000
-6 3 11 0.0968 0.0000
-6 3 12 -0.0438 0.0000
-6 4 1 -0.2323 0.0000
-6 4 2 0.2423 0.0000
-6 4 3 -0.2208 0.0000
-6 4 4 0.1779 0.0000
-6 4 5 -0.1283 0.0000
-6 4 6 0.0825 0.0000
-6 4 7 -0.0430 0.0000
-6 4 8 0.0074 0.0000
-6 4 9 0.0260 0.0000
-6 4 10 -0.0544 0.0000
-6 4 11 0.0712 0.0000
-6 5 1 -0.3367 0.0000
-6 5 2 0.3102 0.0000
-6 5 3 -0.2964 0.0000
-6 5 4 0.2871 0.0000
-6 5 5 -0.2739 0.0000
-6 5 6 0.2545 0.0000
-6 5 7 -0.2321 0.0000
-6 5 8 0.2114 0.0000
-6 5 9 -0.1924 0.0000
-6 6 1 0.7037 0.0000
-6 6 2 -0.6726 0.0000
-6 6 3 0.6291 0.0000
-6 6 4 -0.5694 0.0000
-6 6 5 0.4951 0.0000
-6 6 6 -0.4144 0.0000
-6 6 7 0.3374 0.0000
-6 7 1 -0.8095 0.0000
-6 7 2 0.7766 0.0000
-6 7 3 -0.7089 0.0000
-6 7 4 0.6108 0.0000
-6 7 5 -0.4949 0.0000
-6 8 1 0.6683 0.0000
-6 8 2 -0.6339 0.0000
-5 -13 1 -0.0046 0.0000
-5 -13 2 0.0244 0.0000
-5 -12 1 0.0601 0.0000
-5 -12 2 -0.0580 0.0000
-5 -12 3 0.0117 0.0000
-5 -12 4 0.0634 0.0000
-5 -12 5 -0.1347 0.0000
-5 -11 1 -0.2789 0.0000
-5 -11 2 0.2469 0.0000
-5 -11 3 -0.1666 0.0000
-5 -11 4 0.0580 0.0000
-5 -11 5 0.0428 0.0000
-5 -11 6 -0.1021 0.0000
-5 -10 1 0.6638 0.0000
-5 -10 2 -0.6028 0.0000
-5 -10 3 0.4881 0.0000
-5 -10 4 -0.3415 0.0000
-5 -10 5 0.1994 0.0000
-5 -10 6 -0.0938 0.0000
-5 -10 7 0.0374 0.0000
-5 -10 8 -0.0195 0.0000
-5 -9 1 -1.1149 0.0000
-5 -9 2 1.0317 0.0000
-5 -9 3 -0.8902 0.0000
-5 -9 4 0.7125 0.0000
-5 -9 5 -0.5330 0.0000
-5 -9 6 0.3801 0.0000
-5 -9 7 -0.2642 0.0000
-5 -9 8 0.1772 0.0000
-5 -9 9 -0.1030 0.0000
-5 -8 1 1.4850 0.0000
-5 -8 2 -1.3878 0.0000
-5 -8 3 1.2322 0.0000
-5 -8 4 -1.0414 0.0000
-5 -8 5 0.8465 0.0000
-5 -8 6 -0.6702 0.0000
-5 -8 7 0.5189 0.0000
-5 -8 8 -0.3847 0.0000
-5 -8 9 0.2571 0.0000
-5 -8 10 -0.1342 0.0000
-5 -8 11 0.0262 0.0000
-5 -7 1 -1.6493 0.0000
-5 -7 2 1.5468 0.0000
-5 -7 3 -1.3923 0.0000
-5 -7 4 1.2109 0.0000
-5 -7 5 -1.0297 0.0000
-5 -7 6 0.8651 0.0000
-5 -7 7 -0.7179 0.0000
-5 -7 8 0.5783 0.0000
-5 -7 9 -0.4377 0.0000
-5 -7 10 0.2972 0.0000
-5 -7 11 -0.1682 0.0000
-5 -7 12 0.0657 0.0000
-5 -6 1 1.5277 0.0000
-5 -6 2 -1.4348 0.0000
-5 -6 3 1.3012 0.0000
-5 -6 4 -1.1522 0.0000
-5 -6 5 1.0106 0.0000
-5 -6 6 -0.8870 0.0000
-5 -6 7 0.7780 0.0000
-5 -6 8 -0.6728 0.0000
-5 -6 9 0.5627 0.0000
-5 -6 10 -0.4471 0.0000
-5 -6 11 0.3325 0.0000
-5 -6 12 -0.2276 0.0000
-5 -6 13 0.1382 0.0000
-5 -5 1 -1.0717 0.0000
-5 -5 2 1.0147 0.0000
-5 -5 3 -0.9308 0.0000
-5 -5 4 0.8410 0.0000
-5 -5 5 -0.7619 0.0000
-5 -5 6 0.6996 0.0000
-5 -5 7 -0.6503 0.0000
-5 -5 8 0.6052 0.0000
-5 -5 9 -0.5571 0.0000
-5 -5 10 0.5016 0.0000
-5 -5 11 -0.4364 0.0000
-5 -5 12 0.3595 0.0000
-5 -5 13 -0.2706 0.0000
-5 -5 14 0.1735 0.0000
-5 -4 1 0.2751 0.0000
-5 -4 2 -0.2867 0.0000
-5 -4 3 0.2883 0.0000
-5 -4 4 -0.2900 0.0000
-5 -4 5 0.2984 0.0000
-5 -4 6 -0.3155 0.0000
-5 -4 7 0.3395 0.0000
-5 -4 8 -0.3677 0.0000
-5 -4 9 0.3962 0.0000
-5 -4 10 -0.4180 0.0000
-5 -4 11 0.4219 0.0000
-5 -4 12 -0.3954 0.0000
-5 -4 13 0.3313 0.0000
-5 -4 14 -0.2349 0.0000
-5 -4 15 0.1253 0.0000
-5 -3 1 0.7695 0.0000
-5 -3 2 -0.6675 0.0000
-5 -3 3 0.5531 0.0000
-5 -3 4 -0.4333 0.0000
-5 -3 5 0.3150 0.0000
-5 -3 6 -0.2026 0.0000
-5 -3 7 0.0957 0.0000
-5 -3 8 0.0091 0.0000
-5 -3 9 -0.1125 0.0000
-5 -3 10 0.2076 0.0000
-5 -3 11 -0.2782 0.0000
-5 -3 12 0.3057 0.0000
-5 -3 13 -0.2798 0.0000
-5 -3 14 0.2076 0.0000
-5 -3 15 -0.1135 0.0000
-5 -2 1 -1.8331 0.0000
-5 -2 2 1.6468 0.0000
-5 -2 3 -1.4225 0.0000
-5 -2 4 1.1850 0.0000
-5 -2 5 -0.9560 0.0000
-5 -2 6 0.7479 0.0000
-5 -2 7 -0.5611 0.0000
-5 -2 8 0.3891 0.0000
-5 -2 9 -0.2268 0.0000
-5 -2 10 0.0793 0.0000
-5 -2 11 0.0380 0.0000
-5 -2 12 -0.1075 0.0000
-5 -2 13 0.1209 0.0000
-5 -2 14 -0.0880 0.0000
-5 -2 15 0.0342 0.0000
-5 -1 1 2.6066 0.0000
-5 -1 2 -2.3750 0.0000
-5 -1 3 2.0841 0.0000
-5 -1 4 -1.7704 0.0000
-5 -1 5 1.4665 0.0000
-5 -1 6 -1.1921 0.0000
-5 -1 7 0.9510 0.0000
-5 -1 8 -0.7367 0.0000
-5 -1 9 0.5424 0.0000
-5 -1 10 -0.3701 0.0000
-5 -1 11 0.2304 0.0000
-5 -1 12 -0.1354 0.0000
-5 -1 13 0.0878 0.0000
-5 -1 14 -0.0760 0.0000
-5 -1 15 0.0774 0.0000
-5 0 1 -2.8501 0.0000
-5 0 2 2.6305 0.0000
-5 0 3 -2.3425 0.0000
-5 0 4 2.0239 0.0000
-5 0 5 -1.7101 0.0000
-5 0 6 1.4238 0.0000
-5 0 7 -1.1720 0.0000
-5 0 8 0.9504 0.0000
-5 0 9 -0.7530 0.0000
-5 0 10 0.5795 0.0000
-5 0 11 -0.4358 0.0000
-5 0 12 0.3279 0.0000
-5 0 13 -0.2544 0.0000
-5 0 14 0.2036 0.0000
-5 1 1 2.5257 0.0000
-5 1 2 -2.3679 0.0000
-5 1 3 2.1465 0.0000
-5 1 4 -1.8910 0.0000
-5 1 5 1.6307 0.0000
-5 1 6 -1.3865 0.0000
-5 1 7 1.1661 0.0000
-5 1 8 -0.9682 0.0000
-5 1 9 0.7894 0.0000
-5 1 10 -0.6299 0.0000
-5 1 11 0.4940 0.0000
-5 1 12 -0.3852 0.0000
-5 1 13 0.3006 0.0000
-5 1 14 -0.2307 0.0000
-5 2 1 -1.8035 0.0000
-5 2 2 1.7292 0.0000
-5 2 3 -1.6039 0.0000
-5 2 4 1.4441 0.0000
-5 2 5 -1.2696 0.0000
-5 2 6 1.0956 0.0000
-5 2 7 -0.9295 0.0000
-5 2 8 0.7724 0.0000
-5 2 9 -0.6249 0.0000
-5 2 10 0.4906 0.0000
-5 2 11 -0.3758 0.0000
-5 2 12 0.2843 0.0000
-5 2 13 -0.2137 0.0000
-5 2 14 0.1559 0.0000
-5 3 1 0.9402 0.0000
-5 3 2 -0.9386 0.0000
-5 3 3 0.8989 0.0000
-5 3 4 -0.8269 0.0000
-5 3 5 0.7340 0.0000
-5 3 6 -0.6303 0.0000
-5 3 7 0.5219 0.0000
-5 3 8 -0.4122 0.0000
-5 3 9 0.3060 0.0000
-5 3 10 -0.2113 0.0000
-5 3 11 0.1370 0.0000
-5 3 12 -0.0875 0.0000
-5 3 13 0.0591 0.0000
-5 4 1 -0.1390 0.0000
-5 4 2 0.1798 0.0000
-5 4 3 -0.1941 0.0000
-5 4 4 0.1830 0.0000
-5 4 5 -0.1528 0.0000
-5 4 6 0.1097 0.0000
-5 4 7 -0.0578 0.0000
-5 4 8 0.0016 0.0000
-5 4 9 0.0512 0.0000
-5 4 10 -0.0899 0.0000
-5 4 11 0.1049 0.0000
-5 4 12 -0.0941 0.0000
-5 4 13 0.0653 0.0000
-5 5 1 -0.4978 0.0000
-5 5 2 0.4446 0.0000
-5 5 3 -0.4026 0.0000
-5 5 4 0.3717 0.0000
-5 5 5 -0.3494 0.0000
-5 5 6 0.3344 0.0000
-5 5 7 -0.3264 0.0000
-5 5 8 0.3219 0.0000
-5 5 9 -0.3128 0.0000
-5 5 10 0.2883 0.0000
-5 5 11 -0.2412 0.0000
-5 6 1 0.9228 0.0000
-5 6 2 -0.8723 0.0000
-5 6 3 0.8111 0.0000
-5 6 4 -0.7408 0.0000
-5 6 5 0.6654 0.0000
-5 6 6 -0.5911 0.0000
-5 6 7 0.5232 0.0000
-5 6 8 -0.4613 0.0000
-5 6 9 0.3984 0.0000
-5 7 1 -1.0940 0.0000
-5 7 2 1.0456 0.0000
-5 7 3 -0.9636 0.0000
-5 7 4 0.8549 0.0000
-5 7 5 -0.7327 0.0000
-5 7 6 0.6119 0.0000
-5 7 7 -0.5033 0.0000
-5 8 1 0.9930 0.0000
-5 8 2 -0.9414 0.0000
-5 8 3 0.8434 0.0000
-5 8 4 -0.7133 0.0000
-5 8 5 0.5723 0.0000
-5 9 1 -0.6826 0.0000
-5 9 2 0.6294 0.0000
-5 9 3 -0.5341 0.0000
-5 9 4 0.4159 0.0000
-5 9 5 -0.2981 0.0000
-4 -12 1 0.0382 0.0000
-4 -12 2 -0.0146 0.0000
-4 -12 3 -0.0421 0.0000
-4 -12 4 0.1150 0.0000
-4 -12 5 -0.1749 0.0000
-4 -11 1 -0.2410 0.0000
-4 -11 2 0.1842 0.0000
-4 -11 3 -0.0961 0.0000
-4 -11 4 -0.0037 0.0000
-4 -11 5 0.0846 0.0000
-4 -11 6 -0.1213 0.0000
-4 -11 7 0.1073 0.0000
-4 -10 1 0.6213 0.0000
-4 -10 2 -0.5386 0.0000
-4 -10 3 0.4231 0.0000
-4 -10 4 -0.2943 0.0000
-4 -10 5 0.1801 0.0000
-4 -10 6 -0.1023 0.0000
-4 -10 7 0.0645 0.0000
-4 -10 8 -0.0522 0.0000
-4 -10 9 0.0426 0.0000
-4 -9 1 -1.0897 0.0000
-4 -9 2 0.9939 0.0000
-4 -9 3 -0.8610 0.0000
-4 -9 4 0.7088 0.0000
-4 -9 5 -0.5610 0.0000
-4 -9 6 0.4346 0.0000
-4 -9 7 -0.3315 0.0000
-4 -9 8 0.2405 0.0000
-4 -9 9 -0.1485 0.0000
-4 -9 10 0.0521 0.0000
-4 -8 1 1.4994 0.0000
-4 -8 2 -1.4003 0.0000
-4 -8 3 1.2612 0.0000
-4 -8 4 -1.0988 0.0000
-4 -8 5 0.9328 0.0000
-4 -8 6 -0.7750 0.0000
-4 -8 7 0.6247 0.0000
-4 -8 8 -0.4738 0.0000
-4 -8 9 0.3172 0.0000
-4 -8 10 -0.1610 0.0000
-4 -8 11 0.0235 0.0000
-4 -8 12 0.0740 0.0000
-4 -7 1 -1.7051 0.0000
-4 -7 2 1.6096 0.0000
-4 -7 3 -1.4760 0.0000
-4 -7 4 1.3213 0.0000
-4 -7 5 -1.1614 0.0000
-4 -7 6 1.0033 0.0000
-4 -7 7 -0.8438 0.0000
-4 -7 8 0.6763 0.0000
-4 -7 9 -0.5000 0.0000
-4 -7 10 0.3249 0.0000
-4 -7 11 -0.1697 0.0000
-4 -7 12 0.0523 0.0000
-4 -7 13 0.0184 0.0000
-4 -7 14 -0.0463 0.0000
-4 -6 1 1.5818 0.0000
-4 -6 2 -1.5040 0.0000
-4 -6 3 1.3960 0.0000
-4 -6 4 -1.2731 0.0000
-4 -6 5 1.1471 0.0000
-4 -6 6 -1.0210 0.0000
-4 -6 7 0.8909 0.0000
-4 -6 8 -0.7528 0.0000
-4 -6 9 0.6082 0.0000
-4 -6 10 -0.4658 0.0000
-4 -6 11 0.3372 0.0000
-4 -6 12 -0.2303 0.0000
-4 -6 13 0.1465 0.0000
-4 -6 14 -0.0817 0.0000
-4 -5 1 -1.0246 0.0000
-4 -5 2 0.9952 0.0000
-4 -5 3 -0.9498 0.0000
-4 -5 4 0.8960 0.0000
-4 -5 5 -0.8378 0.0000
-4 -5 6 0.7751 0.0000
-4 -5 7 -0.7070 0.0000
-4 -5 8 0.6350 0.0000
-4 -5 9 -0.5642 0.0000
-4 -5 10 0.4992 0.0000
-4 -5 11 -0.4398 0.0000
-4 -5 12 0.3793 0.0000
-4 -5 13 -0.3087 0.0000
-4 -5 14 0.2235 0.0000
-4 -5 15 -0.1301 0.0000
-4 -4 1 -0.0077 0.0000
-4 -4 2 -0.0528 0.0000
-4 -4 3 0.1196 0.0000
-4 -4 4 -0.1838 0.0000
-4 -4 5 0.2363 0.0000
-4 -4 6 -0.2730 0.0000
-4 -4 7 0.2972 0.0000
-4 -4 8 -0.3191 0.0000
-4 -4 9 0.3484 0.0000
-4 -4 10 -0.3860 0.0000
-4 -4 11 0.4199 0.0000
-4 -4 12 -0.4289 0.0000
-4 -4 13 0.3946 0.0000
-4 -4 14 -0.3133 0.0000
-4 -4 15 0.2015 0.0000
-4 -3 1 1.3978 0.0000
-4 -3 2 -1.2191 0.0000
-4 -3 3 1.0021 0.0000
-4 -3 4 -0.7792 0.0000
-4 -3 5 0.5770 0.0000
-4 -3 6 -0.4073 0.0000
-4 -3 7 0.2641 0.0000
-4 -3 8 -0.1308 0.0000
-4 -3 9 -0.0067 0.0000
-4 -3 10 0.1468 0.0000
-4 -3 11 -0.2699 0.0000
-4 -3 12 0.3467 0.0000
-4 -3 13 -0.3556 0.0000
-4 -3 14 0.2966 0.0000
-4 -3 15 -0.1951 0.0000
-4 -2 1 -2.8156 0.0000
-4 -2 2 2.5289 0.0000
-4 -2 3 -2.1672 0.0000
-4 -2 4 1.7853 0.0000
-4 -2 5 -1.4283 0.0000
-4 -2 6 1.1179 0.0000
-4 -2 7 -0.8507 0.0000
-4 -2 8 0.6088 0.0000
-4 -2 9 -0.3774 0.0000
-4 -2 10 0.1593 0.0000
-4 -2 11 0.0244 0.0000
-4 -2 12 -0.1457 0.0000
-4 -2 13 0.1883 0.0000
-4 -2 14 -0.1601 0.0000
-4 -2 15 0.0925 0.0000
-4 -1 1 3.8085 0.0000
-4 -1 2 -3.4695 0.0000
-4 -1 3 3.0258 0.0000
-4 -1 4 -2.5454 0.0000
-4 -1 5 2.0852 0.0000
-4 -1 6 -1.6753 0.0000
-4 -1 7 1.3184 0.0000
-4 -1 8 -1.0014 0.0000
-4 -1 9 0.7132 0.0000
-4 -1 10 -0.4575 0.0000
-4 -1 11 0.2517 0.0000
-4 -1 12 -0.1153 0.0000
-4 -1 13 0.0534 0.0000
-4 -1 14 -0.0492 0.0000
-4 -1 15 0.0694 0.0000
-4 0 1 -4.0278 0.0000
-4 0 2 3.7159 0.0000
-4 0 3 -3.2903 0.0000
-4 0 4 2.8167 0.0000
-4 0 5 -2.3510 0.0000
-4 0 6 1.9256 0.0000
-4 0 7 -1.5487 0.0000
-4 0 8 1.2147 0.0000
-4 0 9 -0.9191 0.0000
-4 0 10 0.6671 0.0000
-4 0 11 -0.4714 0.0000
-4 0 12 0.3410 0.0000
-4 0 13 -0.2705 0.0000
-4 0 14 0.2372 0.0000
-4 0 15 -0.2107 0.0000
-4 1 1 3.4335 0.0000
-4 1 2 -3.2163 0.0000
-4 1 3 2.9009 0.0000
-4 1 4 -2.5358 0.0000
-4 1 5 2.1637 0.0000
-4 1 6 -1.8109 0.0000
-4 1 7 1.4872 0.0000
-4 1 8 -1.1939 0.0000
-4 1 9 0.9337 0.0000
-4 1 10 -0.7148 0.0000
-4 1 11 0.5474 0.0000
-4 1 12 -0.4342 0.0000
-4 1 13 0.3641 0.0000
-4 1 14 -0.3138 0.0000
-4 1 15 0.2590 0.0000
-4 2 1 -2.3116 0.0000
-4 2 2 2.2165 0.0000
-4 2 3 -2.0533 0.0000
-4 2 4 1.8466 0.0000
-4 2 5 -1.6195 0.0000
-4 2 6 1.3874 0.0000
-4 2 7 -1.1583 0.0000
-4 2 8 0.9382 0.0000
-4 2 9 -0.7363 0.0000
-4 2 10 0.5655 0.0000
-4 2 11 -0.4367 0.0000
-4 2 12 0.3513 0.0000
-4 2 13 -0.2974 0.0000
-4 2 14 0.2541 0.0000
-4 3 1 1.0818 0.0000
-4 3 2 -1.0912 0.0000
-4 3 3 1.0619 0.0000
-4 3 4 -0.9976 0.0000
-4 3 5 0.9042 0.0000
-4 3 6 -0.7873 0.0000
-4 3 7 0.6526 0.0000
-4 3 8 -0.5092 0.0000
-4 3 9 0.3716 0.0000
-4 3 10 -0.2571 0.0000
-4 3 11 0.1788 0.0000
-4 3 12 -0.1384 0.0000
-4 3 13 0.1240 0.0000
-4 3 14 -0.1160 0.0000
-4 4 1 -0.0564 0.0000
-4 4 2 0.1260 0.0000
-4 4 3 -0.1766 0.0000
-4 4 4 0.2005 0.0000
-4 4 5 -0.1944 0.0000
-4 4 6 0.1584 0.0000
-4 4 7 -0.0971 0.0000
-4 4 8 0.0216 0.0000
-4 4 9 0.0504 0.0000
-4 4 10 -0.0995 0.0000
-4 4 11 0.1127 0.0000
-4 4 12 -0.0905 0.0000
-4 4 13 0.0472 0.0000
-4 4 14 -0.0044 0.0000
-4 5 1 -0.6631 0.0000
-4 5 2 0.5771 0.0000
-4 5 3 -0.4969 0.0000
-4 5 4 0.4326 0.0000
-4 5 5 -0.3905 0.0000
-4 5 6 0.3728 0.0000
-4 5 7 -0.3757 0.0000
-4 5 8 0.3880 0.0000
-4 5 9 -0.3920 0.0000
-4 5 10 0.3698 0.0000
-4 5 11 -0.3123 0.0000
-4 5 12 0.2253 0.0000
-4 5 13 -0.1282 0.0000
-4 6 1 1.1076 0.0000
-4 6 2 -1.0286 0.0000
-4 6 3 0.9407 0.0000
-4 6 4 -0.8533 0.0000
-4 6 5 0.7745 0.0000
-4 6 6 -0.7096 0.0000
-4 6 7 0.6577 0.0000
-4 6 8 -0.6095 0.0000
-4 6 9 0.5503 0.0000
-4 6 10 -0.4666 0.0000
-4 6 11 0.3551 0.0000
-4 7 1 -1.3065 0.0000
-4 7 2 1.2349 0.0000
-4 7 3 -1.1365 0.0000
-4 7 4 1.0224 0.0000
-4 7 5 -0.9055 0.0000
-4 7 6 0.7963 0.0000
-4 7 7 -0.6983 0.0000
-4 7 8 0.6058 0.0000
-4 7 9 -0.5074 0.0000
-4 8 1 1.2468 0.0000
-4 8 2 -1.1735 0.0000
-4 8 3 1.0599 0.0000
-4 8 4 -0.9221 0.0000
-4 8 5 0.7794 0.0000
-4 8 6 -0.6476 0.0000
-4 8 7 0.5329 0.0000
-4 8 8 -0.4316 0.0000
-4 9 1 -0.9459 0.0000
-4 9 2 0.8685 0.0000
-4 9 3 -0.7510 0.0000
-4 9 4 0.6142 0.0000
-4 9 5 -0.4805 0.0000
-4 9 6 0.3660 0.0000
-4 9 7 -0.2760 0.0000
-3 -12 1 0.0688 0.0000
-3 -12 2 -0.0350 0.0000
-3 -12 3 -0.0247 0.0000
-3 -12 4 0.0940 0.0000
-3 -12 5 -0.1475 0.0000
-3 -12 6 0.1633 0.0000
-3 -11 1 -0.2707 0.0000
-3 -11 2 0.2011 0.0000
-3 -11 3 -0.1103 0.0000
-3 -11 4 0.0172 0.0000
-3 -11 5 0.0531 0.0000
-3 -11 6 -0.0817 0.0000
-3 -11 7 0.0668 0.0000
-3 -11 8 -0.0253 0.0000
-3 -11 9 -0.0165 0.0000
-3 -10 1 0.6344 0.0000
-3 -10 2 -0.5388 0.0000
-3 -10 3 0.4244 0.0000
-3 -10 4 -0.3085 0.0000
-3 -10 5 0.2127 0.0000
-3 -10 6 -0.1505 0.0000
-3 -10 7 0.1198 0.0000
-3 -10 8 -0.1042 0.0000
-3 -10 9 0.0833 0.0000
-3 -10 10 -0.0455 0.0000
-3 -9 1 -1.0869 0.0000
-3 -9 2 0.9815 0.0000
-3 -9 3 -0.8554 0.0000
-3 -9 4 0.7234 0.0000
-3 -9 5 -0.6014 0.0000
-3 -9 6 0.4975 0.0000
-3 -9 7 -0.4067 0.0000
-3 -9 8 0.3157 0.0000
-3 -9 9 -0.2133 0.0000
-3 -9 10 0.1001 0.0000
-3 -9 11 0.0086 0.0000
-3 -9 12 -0.0900 0.0000
-3 -8 1 1.5032 0.0000
-3 -8 2 -1.3994 0.0000
-3 -8 3 1.2720 0.0000
-3 -8 4 -1.1341 0.0000
-3 -8 5 0.9969 0.0000
-3 -8 6 -0.8629 0.0000
-3 -8 7 0.7252 0.0000
-3 -8 8 -0.5736 0.0000
-3 -8 9 0.4048 0.0000
-3 -8 10 -0.2295 0.0000
-3 -8 11 0.0701 0.0000
-3 -8 12 0.0480 0.0000
-3 -8 13 -0.1090 0.0000
-3 -7 1 -1.7374 0.0000
-3 -7 2 1.6427 0.0000
-3 -7 3 -1.5245 0.0000
-3 -7 4 1.3951 0.0000
-3 -7 5 -1.2619 0.0000
-3 -7 6 1.1230 0.0000
-3 -7 7 -0.9700 0.0000
-3 -7 8 0.7956 0.0000
-3 -7 9 -0.6020 0.0000
-3 -7 10 0.4044 0.0000
-3 -7 11 -0.2258 0.0000
-3 -7 12 0.0878 0.0000
-3 -7 13 -0.0013 0.0000
-3 -6 1 1.6207 0.0000
-3 -6 2 -1.5526 0.0000
-3 -6 3 1.4675 0.0000
-3 -6 4 -1.3740 0.0000
-3 -6 5 1.2737 0.0000
-3 -6 6 -1.1613 0.0000
-3 -6 7 1.0294 0.0000
-3 -6 8 -0.8757 0.0000
-3 -6 9 0.7073 0.0000
-3 -6 10 -0.5396 0.0000
-3 -6 11 0.3889 0.0000
-3 -6 12 -0.2661 0.0000
-3 -6 13 0.1724 0.0000
-3 -6 14 -0.1024 0.0000
-3 -5 1 -0.9695 0.0000
-3 -5 2 0.9685 0.0000
-3 -5 3 -0.9668 0.0000
-3 -5 4 0.9600 0.0000
-3 -5 5 -0.9388 0.0000
-3 -5 6 0.8941 0.0000
-3 -5 7 -0.8228 0.0000
-3 -5 8 0.7318 0.0000
-3 -5 9 -0.6352 0.0000
-3 -5 10 0.5467 0.0000
-3 -5 11 -0.4718 0.0000
-3 -5 12 0.4052 0.0000
-3 -5 13 -0.3352 0.0000
-3 -5 14 0.2534 0.0000
-3 -5 15 -0.1620 0.0000
-3 -4 1 -0.3254 0.0000
-3 -4 2 0.2039 0.0000
-3 -4 3 -0.0534 0.0000
-3 -4 4 -0.0973 0.0000
-3 -4 5 0.2201 0.0000
-3 -4 6 -0.2988 0.0000
-3 -4 7 0.3361 0.0000
-3 -4 8 -0.3505 0.0000
-3 -4 9 0.3646 0.0000
-3 -4 10 -0.3910 0.0000
-3 -4 11 0.4236 0.0000
-3 -4 12 -0.4412 0.0000
-3 -4 13 0.4202 0.0000
-3 -4 14 -0.3508 0.0000
-3 -4 15 0.2445 0.0000
-3 -3 1 2.1427 0.0000
-3 -3 2 -1.8611 0.0000
-3 -3 3 1.5054 0.0000
-3 -3 4 -1.1374 0.0000
-3 -3 5 0.8106 0.0000
-3 -3 6 -0.5521 0.0000
-3 -3 7 0.3571 0.0000
-3 -3 8 -0.1988 0.0000
-3 -3 9 0.0482 0.0000
-3 -3 10 0.1058 0.0000
-3 -3 11 -0.2490 0.0000
-3 -3 12 0.3505 0.0000
-3 -3 13 -0.3827 0.0000
-3 -3 14 0.3396 0.0000
-3 -3 15 -0.2429 0.0000
-3 -2 1 -4.0428 0.0000
-3 -2 2 3.6160 0.0000
-3 -2 3 -3.0623 0.0000
-3 -2 4 2.4746 0.0000
-3 -2 5 -1.9312 0.0000
-3 -2 6 1.4732 0.0000
-3 -2 7 -1.1000 0.0000
-3 -2 8 0.7846 0.0000
-3 -2 9 -0.4987 0.0000
-3 -2 10 0.2341 0.0000
-3 -2 11 -0.0080 0.0000
-3 -2 12 -0.1494 0.0000
-3 -2 13 0.2173 0.0000
-3 -2 14 -0.2006 0.0000
-3 -2 15 0.1314 0.0000
-3 -1 1 5.3902 0.0000
-3 -1 2 -4.8943 0.0000
-3 -1 3 4.2288 0.0000
-3 -1 4 -3.5039 0.0000
-3 -1 5 2.8125 0.0000
-3 -1 6 -2.2065 0.0000
-3 -1 7 1.6943 0.0000
-3 -1 8 -1.2571 0.0000
-3 -1 9 0.8751 0.0000
-3 -1 10 -0.5452 0.0000
-3 -1 11 0.2834 0.0000
-3 -1 12 -0.1101 0.0000
-3 -1 13 0.0313 0.0000
-3 -1 14 -0.0272 0.0000
-3 -1 15 0.0584 0.0000
-3 0 1 -5.6724 0.0000
-3 0 2 5.2158 0.0000
-3 0 3 -4.5773 0.0000
-3 0 4 3.8624 0.0000
-3 0 5 -3.1608 0.0000
-3 0 6 2.5257 0.0000
-3 0 7 -1.9726 0.0000
-3 0 8 1.4954 0.0000
-3 0 9 -1.0868 0.0000
-3 0 10 0.7508 0.0000
-3 0 11 -0.5003 0.0000
-3 0 12 0.3436 0.0000
-3 0 13 -0.2708 0.0000
-3 0 14 0.2505 0.0000
-3 0 15 -0.2416 0.0000
-3 1 1 4.8063 0.0000
-3 1 2 -4.4810 0.0000
-3 1 3 3.9998 0.0000
-3 1 4 -3.4428 0.0000
-3 1 5 2.8781 0.0000
-3 1 6 -2.3477 0.0000
-3 1 7 1.8684 0.0000
-3 1 8 -1.4444 0.0000
-3 1 9 1.0811 0.0000
-3 1 10 -0.7898 0.0000
-3 1 11 0.5821 0.0000
-3 1 12 -0.4580 0.0000
-3 1 13 0.3980 0.0000
-3 1 14 -0.3670 0.0000
-3 1 15 0.3283 0.0000
-3 2 1 -3.1901 0.0000
-3 2 2 3.0345 0.0000
-3 2 3 -2.7752 0.0000
-3 2 4 2.4559 0.0000
-3 2 5 -2.1133 0.0000
-3 2 6 1.7701 0.0000
-3 2 7 -1.4384 0.0000
-3 2 8 1.1283 0.0000
-3 2 9 -0.8547 0.0000
-3 2 10 0.6359 0.0000
-3 2 11 -0.4850 0.0000
-3 2 12 0.3999 0.0000
-3 2 13 -0.3595 0.0000
-3 2 14 0.3317 0.0000
-3 2 15 -0.2876 0.0000
-3 3 1 1.4488 0.0000
-3 3 2 -1.4414 0.0000
-3 3 3 1.3843 0.0000
-3 3 4 -1.2876 0.0000
-3 3 5 1.1588 0.0000
-3 3 6 -1.0023 0.0000
-3 3 7 0.8240 0.0000
-3 3 8 -0.6369 0.0000
-3 3 9 0.4618 0.0000
-3 3 10 -0.3225 0.0000
-3 3 11 0.2346 0.0000
-3 3 12 -0.1973 0.0000
-3 3 13 0.1918 0.0000
-3 3 14 -0.1901 0.0000
-3 4 1 -0.0693 0.0000
-3 4 2 0.1520 0.0000
-3 4 3 -0.2218 0.0000
-3 4 4 0.2673 0.0000
-3 4 5 -0.2785 0.0000
-3 4 6 0.2495 0.0000
-3 4 7 -0.1831 0.0000
-3 4 8 0.0939 0.0000
-3 4 9 -0.0061 0.0000
-3 4 10 -0.0546 0.0000
-3 4 11 0.0722 0.0000
-3 4 12 -0.0481 0.0000
-3 4 13 0.0010 0.0000
-3 4 14 0.0426 0.0000
-3 5 1 -0.7972 0.0000
-3 5 2 0.6841 0.0000
-3 5 3 -0.5671 0.0000
-3 5 4 0.4648 0.0000
-3 5 5 -0.3922 0.0000
-3 5 6 0.3572 0.0000
-3 5 7 -0.3567 0.0000
-3 5 8 0.3748 0.0000
-3 5 9 -0.3872 0.0000
-3 5 10 0.3707 0.0000
-3 5 11 -0.3133 0.0000
-3 5 12 0.2217 0.0000
-3 5 13 -0.1181 0.0000
-3 5 14 0.0304 0.0000
-3 6 1 1.2541 0.0000
-3 6 2 -1.1467 0.0000
-3 6 3 1.0275 0.0000
-3 6 4 -0.9140 0.0000
-3 6 5 0.8200 0.0000
-3 6 6 -0.7521 0.0000
-3 6 7 0.7061 0.0000
-3 6 8 -0.6669 0.0000
-3 6 9 0.6133 0.0000
-3 6 10 -0.5280 0.0000
-3 6 11 0.4068 0.0000
-3 6 12 -0.2637 0.0000
-3 6 13 0.1253 0.0000
-3 7 1 -1.4407 0.0000
-3 7 2 1.3453 0.0000
-3 7 3 -1.2295 0.0000
-3 7 4 1.1088 0.0000
-3 7 5 -0.9965 0.0000
-3 7 6 0.8995 0.0000
-3 7 7 -0.8148 0.0000
-3 7 8 0.7299 0.0000
-3 7 9 -0.6289 0.0000
-3 7 10 0.5011 0.0000
-3 7 11 -0.3499 0.0000
-3 8 1 1.3999 0.0000
-3 8 2 -1.3066 0.0000
-3 8 3 1.1839 0.0000
-3 8 4 -1.0487 0.0000
-3 8 5 0.9168 0.0000
-3 8 6 -0.7976 0.0000
-3 8 7 0.6904 0.0000
-3 8 8 -0.5859 0.0000
-3 8 9 0.4723 0.0000
-3 8 10 -0.3441 0.0000
-3 9 1 -1.1272 0.0000
-3 9 2 1.0299 0.0000
-3 9 3 -0.9017 0.0000
-3 9 4 0.7624 0.0000
-3 9 5 -0.6305 0.0000
-3 9 6 0.5164 0.0000
-3 9 7 -0.4201 0.0000
-3 9 8 0.3334 0.0000
-3 9 9 -0.2466 0.0000
-3 10 1 0.6915 0.0000
-3 10 2 -0.5991 0.0000
-3 10 3 0.4859 0.0000
-3 10 4 -0.3721 0.0000
-3 10 5 0.2742 0.0000
-2 -12 1 0.1280 0.0000
-2 -12 2 -0.1003 0.0000
-2 -12 3 0.0489 0.0000
-2 -12 4 0.0122 0.0000
-2 -12 5 -0.0621 0.0000
-2 -12 6 0.0831 0.0000
-2 -11 1 -0.3553 0.0000
-2 -11 2 0.2925 0.0000
-2 -11 3 -0.2100 0.0000
-2 -11 4 0.1239 0.0000
-2 -11 5 -0.0551 0.0000
-2 -11 6 0.0186 0.0000
-2 -11 7 -0.0156 0.0000
-2 -11 8 0.0323 0.0000
-2 -10 1 0.7089 0.0000
-2 -10 2 -0.6194 0.0000
-2 -10 3 0.5136 0.0000
-2 -10 4 -0.4068 0.0000
-2 -10 5 0.3159 0.0000
-2 -10 6 -0.2508 0.0000
-2 -10 7 0.2087 0.0000
-2 -10 8 -0.1754 0.0000
-2 -10 9 0.1349 0.0000
-2 -10 10 -0.0799 0.0000
-2 -9 1 -1.1244 0.0000
-2 -9 2 1.0239 0.0000
-2 -9 3 -0.9078 0.0000
-2 -9 4 0.7890 0.0000
-2 -9 5 -0.6795 0.0000
-2 -9 6 0.5831 0.0000
-2 -9 7 -0.4934 0.0000
-2 -9 8 0.3979 0.0000
-2 -9 9 -0.2873 0.0000
-2 -9 10 0.1641 0.0000
-2 -9 11 -0.0442 0.0000
-2 -8 1 1.5096 0.0000
-2 -8 2 -1.4095 0.0000
-2 -8 3 1.2930 0.0000
-2 -8 4 -1.1717 0.0000
-2 -8 5 1.0534 0.0000
-2 -8 6 -0.9365 0.0000
-2 -8 7 0.8115 0.0000
-2 -8 8 -0.6672 0.0000
-2 -8 9 0.5003 0.0000
-2 -8 10 -0.3209 0.0000
-2 -8 11 0.1514 0.0000
-2 -8 12 -0.0175 0.0000
-2 -7 1 -1.7439 0.0000
-2 -7 2 1.6525 0.0000
-2 -7 3 -1.5453 0.0000
-2 -7 4 1.4340 0.0000
-2 -7 5 -1.3223 0.0000
-2 -7 6 1.2044 0.0000
-2 -7 7 -1.0685 0.0000
-2 -7 8 0.9051 0.0000
-2 -7 9 -0.7152 0.0000
-2 -7 10 0.5128 0.0000
-2 -7 11 -0.3211 0.0000
-2 -7 12 0.1633 0.0000
-2 -7 13 -0.0538 0.0000
-2 -6 1 1.6383 0.0000
-2 -6 2 -1.5774 0.0000
-2 -6 3 1.5078 0.0000
-2 -6 4 -1.4366 0.0000
-2 -6 5 1.3605 0.0000
-2 -6 6 -1.2693 0.0000
-2 -6 7 1.1515 0.0000
-2 -6 8 -1.0027 0.0000
-2 -6 9 0.8294 0.0000
-2 -6 10 -0.6476 0.0000
-2 -6 11 0.4759 0.0000
-2 -6 12 -0.3287 0.0000
-2 -6 13 0.2117 0.0000
-2 -6 14 -0.1235 0.0000
-2 -5 1 -0.9341 0.0000
-2 -5 2 0.9552 0.0000
-2 -5 3 -0.9874 0.0000
-2 -5 4 1.0206 0.0000
-2 -5 5 -1.0367 0.0000
-2 -5 6 1.0187 0.0000
-2 -5 7 -0.9587 0.0000
-2 -5 8 0.8629 0.0000
-2 -5 9 -0.7480 0.0000
-2 -5 10 0.6324 0.0000
-2 -5 11 -0.5278 0.0000
-2 -5 12 0.4343 0.0000
-2 -5 13 -0.3450 0.0000
-2 -5 14 0.2533 0.0000
-2 -5 15 -0.1606 0.0000
-2 -4 1 -0.5681 0.0000
-2 -4 2 0.3935 0.0000
-2 -4 3 -0.1693 0.0000
-2 -4 4 -0.0617 0.0000
-2 -4 5 0.2554 0.0000
-2 -4 6 -0.3831 0.0000
-2 -4 7 0.4414 0.0000
-2 -4 8 -0.4505 0.0000
-2 -4 9 0.4404 0.0000
-2 -4 10 -0.4338 0.0000
-2 -4 11 0.4348 0.0000
-2 -4 12 -0.4298 0.0000
-2 -4 13 0.3986 0.0000
-2 -4 14 -0.3305 0.0000
-2 -4 15 0.2329 0.0000
-2 -3 1 2.7813 0.0000
-2 -3 2 -2.4030 0.0000
-2 -3 3 1.9153 0.0000
-2 -3 4 -1.4048 0.0000
-2 -3 5 0.9504 0.0000
-2 -3 6 -0.5981 0.0000
-2 -3 7 0.3506 0.0000
-2 -3 8 -0.1773 0.0000
-2 -3 9 0.0375 0.0000
-2 -3 10 0.0947 0.0000
-2 -3 11 -0.2179 0.0000
-2 -3 12 0.3096 0.0000
-2 -3 13 -0.3442 0.0000
-2 -3 14 0.3125 0.0000
-2 -3 15 -0.2305 0.0000
-2 -2 1 -5.1897 0.0000
-2 -2 2 4.6232 0.0000
-2 -2 3 -3.8760 0.0000
-2 -2 4 3.0765 0.0000
-2 -2 5 -2.3378 0.0000
-2 -2 6 1.7253 0.0000
-2 -2 7 -1.2485 0.0000
-2 -2 8 0.8758 0.0000
-2 -2 9 -0.5657 0.0000
-2 -2 10 0.2937 0.0000
-2 -2 11 -0.0638 0.0000
-2 -2 12 -0.1015 0.0000
-2 -2 13 0.1827 0.0000
-2 -2 14 -0.1817 0.0000
-2 -2 15 0.1259 0.0000
-2 -1 1 6.9813 0.0000
-2 -1 2 -6.3201 0.0000
-2 -1 3 5.4189 0.0000
-2 -1 4 -4.4303 0.0000
-2 -1 5 3.4876 0.0000
-2 -1 6 -2.6712 0.0000
-2 -1 7 2.0013 0.0000
-2 -1 8 -1.4568 0.0000
-2 -1 9 1.0062 0.0000
-2 -1 10 -0.6328 0.0000
-2 -1 11 0.3413 0.0000
-2 -1 12 -0.1456 0.0000
-2 -1 13 0.0497 0.0000
-2 -1 14 -0.0341 0.0000
-2 -1 15 0.0598 0.0000
-2 -1 16 -0.0844 0.0000
-2 0 1 -7.4503 0.0000
-2 0 2 6.8309 0.0000
-2 0 3 -5.9514 0.0000
-2 0 4 4.9609 0.0000
-2 0 5 -3.9891 0.0000
-2 0 6 3.1178 0.0000
-2 0 7 -2.3757 0.0000
-2 0 8 1.7571 0.0000
-2 0 9 -1.2479 0.0000
-2 0 10 0.8429 0.0000
-2 0 11 -0.5473 0.0000
-2 0 12 0.3637 0.0000
-2 0 13 -0.2780 0.0000
-2 0 14 0.2553 0.0000
-2 0 15 -0.2502 0.0000
-2 1 1 6.4161 0.0000
-2 1 2 -5.9571 0.0000
-2 1 3 5.2706 0.0000
-2 1 4 -4.4747 0.0000
-2 1 5 3.6716 0.0000
-2 1 6 -2.9268 0.0000
-2 1 7 2.2689 0.0000
-2 1 8 -1.7049 0.0000
-2 1 9 1.2378 0.0000
-2 1 10 -0.8747 0.0000
-2 1 11 0.6227 0.0000
-2 1 12 -0.4767 0.0000
-2 1 13 0.4111 0.0000
-2 1 14 -0.3842 0.0000
-2 1 15 0.3531 0.0000
-2 2 1 -4.3412 0.0000
-2 2 2 4.0958 0.0000
-2 2 3 -3.6960 0.0000
-2 2 4 3.2133 0.0000
-2 2 5 -2.7072 0.0000
-2 2 6 2.2151 0.0000
-2 2 7 -1.7564 0.0000
-2 2 8 1.3437 0.0000
-2 2 9 -0.9922 0.0000
-2 2 10 0.7193 0.0000
-2 2 11 -0.5359 0.0000
-2 2 12 0.4359 0.0000
-2 2 13 -0.3925 0.0000
-2 2 14 0.3672 0.0000
-2 2 15 -0.3258 0.0000
-2 3 1 2.0438 0.0000
-2 3 2 -1.9910 0.0000
-2 3 3 1.8661 0.0000
-2 3 4 -1.6943 0.0000
-2 3 5 1.4930 0.0000
-2 3 6 -1.2711 0.0000
-2 3 7 1.0357 0.0000
-2 3 8 -0.7998 0.0000
-2 3 9 0.5851 0.0000
-2 3 10 -0.4158 0.0000
-2 3 11 0.3076 0.0000
-2 3 12 -0.2575 0.0000
-2 3 13 0.2439 0.0000
-2 3 14 -0.2358 0.0000
-2 3 15 0.2083 0.0000
-2 4 1 -0.2189 0.0000
-2 4 2 0.2911 0.0000
-2 4 3 -0.3516 0.0000
-2 4 4 0.3935 0.0000
-2 4 5 -0.4059 0.0000
-2 4 6 0.3791 0.0000
-2 4 7 -0.3121 0.0000
-2 4 8 0.2177 0.0000
-2 4 9 -0.1201 0.0000
-2 4 10 0.0464 0.0000
-2 4 11 -0.0141 0.0000
-2 4 12 0.0226 0.0000
-2 4 13 -0.0542 0.0000
-2 4 14 0.0831 0.0000
-2 5 1 -0.8747 0.0000
-2 5 2 0.7518 0.0000
-2 5 3 -0.6127 0.0000
-2 5 4 0.4786 0.0000
-2 5 5 -0.3710 0.0000
-2 5 6 0.3044 0.0000
-2 5 7 -0.2808 0.0000
-2 5 8 0.2864 0.0000
-2 5 9 -0.2969 0.0000
-2 5 10 0.2871 0.0000
-2 5 11 -0.2426 0.0000
-2 5 12 0.1671 0.0000
-2 5 13 -0.0798 0.0000
-2 6 1 1.3729 0.0000
-2 6 2 -1.2491 0.0000
-2 6 3 1.1040 0.0000
-2 6 4 -0.9598 0.0000
-2 6 5 0.8359 0.0000
-2 6 6 -0.7435 0.0000
-2 6 7 0.6807 0.0000
-2 6 8 -0.6327 0.0000
-2 6 9 0.5776 0.0000
-2 6 10 -0.4960 0.0000
-2 6 11 0.3819 0.0000
-2 6 12 -0.2464 0.0000
-2 6 13 0.1139 0.0000
-2 6 14 -0.0110 0.0000
-2 7 1 -1.5268 0.0000
-2 7 2 1.4180 0.0000
-2 7 3 -1.2890 0.0000
-2 7 4 1.1581 0.0000
-2 7 5 -1.0399 0.0000
-2 7 6 0.9406 0.0000
-2 7 7 -0.8555 0.0000
-2 7 8 0.7702 0.0000
-2 7 9 -0.6672 0.0000
-2 7 10 0.5356 0.0000
-2 7 11 -0.3783 0.0000
-2 7 12 0.2140 0.0000
-2 7 13 -0.0705 0.0000
-2 8 1 1.4723 0.0000
-2 8 2 -1.3714 0.0000
-2 8 3 1.2493 0.0000
-2 8 4 -1.1224 0.0000
-2 8 5 1.0032 0.0000
-2 8 6 -0.8961 0.0000
-2 8 7 0.7959 0.0000
-2 8 8 -0.6905 0.0000
-2 8 9 0.5676 0.0000
-2 8 10 -0.4230 0.0000
-2 8 11 0.2662 0.0000
-2 8 12 -0.1184 0.0000
-2 9 1 -1.2218 0.0000
-2 9 2 1.1192 0.0000
-2 9 3 -0.9958 0.0000
-2 9 4 0.8687 0.0000
-2 9 5 -0.7508 0.0000
-2 9 6 0.6465 0.0000
-2 9 7 -0.5511 0.0000
-2 9 8 0.4548 0.0000
-2 9 9 -0.3489 0.0000
-2 9 10 0.2331 0.0000
-2 10 1 0.8039 0.0000
-2 10 2 -0.7036 0.0000
-2 10 3 0.5896 0.0000
-2 10 4 -0.4794 0.0000
-2 10 5 0.3849 0.0000
-2 10 6 -0.3088 0.0000
-2 10 7 0.2459 0.0000
-1 -12 1 0.1783 0.0000
-1 -12 2 -0.1680 0.0000
-1 -12 3 0.1332 0.0000
-1 -12 4 -0.0843 0.0000
-1 -11 1 -0.4524 0.0000
-1 -11 2 0.4124 0.0000
-1 -11 3 -0.3472 0.0000
-1 -11 4 0.2696 0.0000
-1 -11 5 -0.1970 0.0000
-1 -11 6 0.1431 0.0000
-1 -11 7 -0.1114 0.0000
-1 -10 1 0.8166 0.0000
-1 -10 2 -0.7507 0.0000
-1 -10 3 0.6611 0.0000
-1 -10 4 -0.5604 0.0000
-1 -10 5 0.4636 0.0000
-1 -10 6 -0.3806 0.0000
-1 -10 7 0.3119 0.0000
-1 -10 8 -0.2496 0.0000
-1 -10 9 0.1839 0.0000
-1 -9 1 -1.1964 0.0000
-1 -9 2 1.1170 0.0000
-1 -9 3 -1.0157 0.0000
-1 -9 4 0.9036 0.0000
-1 -9 5 -0.7918 0.0000
-1 -9 6 0.6856 0.0000
-1 -9 7 -0.5820 0.0000
-1 -9 8 0.4729 0.0000
-1 -9 9 -0.3523 0.0000
-1 -9 10 0.2230 0.0000
-1 -9 11 -0.0986 0.0000
-1 -8 1 1.5266 0.0000
-1 -8 2 -1.4434 0.0000
-1 -8 3 1.3393 0.0000
-1 -8 4 -1.2259 0.0000
-1 -8 5 1.1114 0.0000
-1 -8 6 -0.9962 0.0000
-1 -8 7 0.8736 0.0000
-1 -8 8 -0.7344 0.0000
-1 -8 9 0.5748 0.0000
-1 -8 10 -0.4017 0.0000
-1 -8 11 0.2331 0.0000
-1 -8 12 -0.0914 0.0000
-1 -7 1 -1.7298 0.0000
-1 -7 2 1.6498 0.0000
-1 -7 3 -1.5513 0.0000
-1 -7 4 1.4472 0.0000
-1 -7 5 -1.3432 0.0000
-1 -7 6 1.2357 0.0000
-1 -7 7 -1.1142 0.0000
-1 -7 8 0.9684 0.0000
-1 -7 9 -0.7954 0.0000
-1 -7 10 0.6040 0.0000
-1 -7 11 -0.4124 0.0000
-1 -7 12 0.2425 0.0000
-1 -7 13 -0.1117 0.0000
-1 -6 1 1.6333 0.0000
-1 -6 2 -1.5795 0.0000
-1 -6 3 1.5157 0.0000
-1 -6 4 -1.4512 0.0000
-1 -6 5 1.3851 0.0000
-1 -6 6 -1.3081 0.0000
-1 -6 7 1.2081 0.0000
-1 -6 8 -1.0771 0.0000
-1 -6 9 0.9165 0.0000
-1 -6 10 -0.7368 0.0000
-1 -6 11 0.5545 0.0000
-1 -6 12 -0.3858 0.0000
-1 -6 13 0.2429 0.0000
-1 -6 14 -0.1320 0.0000
-1 -5 1 -0.9370 0.0000
-1 -5 2 0.9678 0.0000
-1 -5 3 -1.0113 0.0000
-1 -5 4 1.0588 0.0000
-1 -5 5 -1.0922 0.0000
-1 -5 6 1.0923 0.0000
-1 -5 7 -1.0478 0.0000
-1 -5 8 0.9598 0.0000
-1 -5 9 -0.8407 0.0000
-1 -5 10 0.7073 0.0000
-1 -5 11 -0.5737 0.0000
-1 -5 12 0.4470 0.0000
-1 -5 13 -0.3289 0.0000
-1 -5 14 0.2202 0.0000
-1 -4 1 -0.6435 0.0000
-1 -4 2 0.4440 0.0000
-1 -4 3 -0.1860 0.0000
-1 -4 4 -0.0846 0.0000
-1 -4 5 0.3176 0.0000
-1 -4 6 -0.4768 0.0000
-1 -4 7 0.5521 0.0000
-1 -4 8 -0.5587 0.0000
-1 -4 9 0.5259 0.0000
-1 -4 10 -0.4808 0.0000
-1 -4 11 0.4366 0.0000
-1 -4 12 -0.3909 0.0000
-1 -4 13 0.3336 0.0000
-1 -4 14 -0.2585 0.0000
-1 -4 15 0.1712 0.0000
-1 -3 1 3.0923 0.0000
-1 -3 2 -2.6599 0.0000
-1 -3 3 2.0965 0.0000
-1 -3 4 -1.5001 0.0000
-1 -3 5 0.9647 0.0000
-1 -3 6 -0.5504 0.0000
-1 -3 7 0.2702 0.0000
-1 -3 8 -0.0967 0.0000
-1 -3 9 -0.0148 0.0000
-1 -3 10 0.1014 0.0000
-1 -3 11 -0.1766 0.0000
-1 -3 12 0.2320 0.0000
-1 -3 13 -0.2507 0.0000
-1 -3 14 0.2249 0.0000
-1 -3 15 -0.1640 0.0000
-1 -2 1 -5.8843 0.0000
-1 -2 2 5.2280 0.0000
-1 -2 3 -4.3527 0.0000
-1 -2 4 3.4081 0.0000
-1 -2 5 -2.5319 0.0000
-1 -2 6 1.8109 0.0000
-1 -2 7 -1.2672 0.0000
-1 -2 8 0.8712 0.0000
-1 -2 9 -0.5725 0.0000
-1 -2 10 0.3313 0.0000
-1 -2 11 -0.1336 0.0000
-1 -2 12 -0.0123 0.0000
-1 -2 13 0.0935 0.0000
-1 -2 14 -0.1096 0.0000
-1 -2 15 0.0798 0.0000
-1 -1 1 8.0936 0.0000
-1 -1 2 -7.3139 0.0000
-1 -1 3 6.2389 0.0000
-1 -1 4 -5.0512 0.0000
-1 -1 5 3.9163 0.0000
-1 -1 6 -2.9409 0.0000
-1 -1 7 2.1599 0.0000
-1 -1 8 -1.5533 0.0000
-1 -1 9 1.0794 0.0000
-1 -1 10 -0.7049 0.0000
-1 -1 11 0.4174 0.0000
-1 -1 12 -0.2186 0.0000
-1 -1 13 0.1080 0.0000
-1 -1 14 -0.0698 0.0000
-1 -1 15 0.0725 0.0000
-1 -1 16 -0.0813 0.0000
-1 0 1 -8.8420 0.0000
-1 0 2 8.0937 0.0000
-1 0 3 -7.0189 0.0000
-1 0 4 5.8009 0.0000
-1 0 5 -4.6053 0.0000
-1 0 6 3.5414 0.0000
-1 0 7 -2.6533 0.0000
-1 0 8 1.9369 0.0000
-1 0 9 -1.3690 0.0000
-1 0 10 0.9303 0.0000
-1 0 11 -0.6119 0.0000
-1 0 12 0.4072 0.0000
-1 0 13 -0.2991 0.0000
-1 0 14 0.2552 0.0000
-1 0 15 -0.2351 0.0000
-1 0 16 0.2054 0.0000
-1 1 1 7.8138 0.0000
-1 1 2 -7.2369 0.0000
-1 1 3 6.3662 0.0000
-1 1 4 -5.3534 0.0000
-1 1 5 4.3342 0.0000
-1 1 6 -3.3992 0.0000
-1 1 7 2.5907 0.0000
-1 1 8 -1.9174 0.0000
-1 1 9 1.3756 0.0000
-1 1 10 -0.9620 0.0000
-1 1 11 0.6737 0.0000
-1 1 12 -0.4987 0.0000
-1 1 13 0.4097 0.0000
-1 1 14 -0.3660 0.0000
-1 1 15 0.3267 0.0000
-1 1 16 -0.2663 0.0000
-1 2 1 -5.4585 0.0000
-1 2 2 5.1213 0.0000
-1 2 3 -4.5773 0.0000
-1 2 4 3.9262 0.0000
-1 2 5 -3.2535 0.0000
-1 2 6 2.6154 0.0000
-1 2 7 -2.0399 0.0000
-1 2 8 1.5401 0.0000
-1 2 9 -1.1258 0.0000
-1 2 10 0.8071 0.0000
-1 2 11 -0.5883 0.0000
-1 2 12 0.4593 0.0000
-1 2 13 -0.3925 0.0000
-1 2 14 0.3507 0.0000
-1 2 15 -0.3014 0.0000
-1 3 1 2.7154 0.0000
-1 3 2 -2.6025 0.0000
-1 3 3 2.3887 0.0000
-1 3 4 -2.1191 0.0000
-1 3 5 1.8271 0.0000
-1 3 6 -1.5306 0.0000
-1 3 7 1.2387 0.0000
-1 3 8 -0.9615 0.0000
-1 3 9 0.7149 0.0000
-1 3 10 -0.5175 0.0000
-1 3 11 0.3811 0.0000
-1 3 12 -0.3020 0.0000
-1 3 13 0.2608 0.0000
-1 3 14 -0.2305 0.0000
-1 3 15 0.1895 0.0000
-1 4 1 -0.4644 0.0000
-1 4 2 0.5049 0.0000
-1 4 3 -0.5296 0.0000
-1 4 4 0.5423 0.0000
-1 4 5 -0.5380 0.0000
-1 4 6 0.5068 0.0000
-1 4 7 -0.4434 0.0000
-1 4 8 0.3534 0.0000
-1 4 9 -0.2543 0.0000
-1 4 10 0.1687 0.0000
-1 4 11 -0.1127 0.0000
-1 4 12 0.0890 0.0000
-1 4 13 -0.0860 0.0000
-1 4 14 0.0856 0.0000
-1 4 15 -0.0736 0.0000
-1 5 1 -0.8966 0.0000
-1 5 2 0.7855 0.0000
-1 5 3 -0.6467 0.0000
-1 5 4 0.4974 0.0000
-1 5 5 -0.3604 0.0000
-1 5 6 0.2560 0.0000
-1 5 7 -0.1944 0.0000
-1 5 8 0.1707 0.0000
-1 5 9 -0.1674 0.0000
-1 5 10 0.1629 0.0000
-1 5 11 -0.1415 0.0000
-1 5 12 0.1004 0.0000
-1 5 13 -0.0497 0.0000
-1 5 14 0.0051 0.0000
-1 6 1 1.4777 0.0000
-1 6 2 -1.3573 0.0000
-1 6 3 1.2012 0.0000
-1 6 4 -1.0311 0.0000
-1 6 5 0.8701 0.0000
-1 6 6 -0.7353 0.0000
-1 6 7 0.6328 0.0000
-1 6 8 -0.5555 0.0000
-1 6 9 0.4872 0.0000
-1 6 10 -0.4107 0.0000
-1 6 11 0.3168 0.0000
-1 6 12 -0.2094 0.0000
-1 6 13 0.1036 0.0000
-1 6 14 -0.0183 0.0000
-1 7 1 -1.6044 0.0000
-1 7 2 1.5010 0.0000
-1 7 3 -1.3698 0.0000
-1 7 4 1.2285 0.0000
-1 7 5 -1.0930 0.0000
-1 7 6 0.9724 0.0000
-1 7 7 -0.8659 0.0000
-1 7 8 0.7641 0.0000
-1 7 9 -0.6534 0.0000
-1 7 10 0.5238 0.0000
-1 7 11 -0.3759 0.0000
-1 7 12 0.2228 0.0000
-1 7 13 -0.0861 0.0000
-1 8 1 1.5105 0.0000
-1 8 2 -1.4223 0.0000
-1 8 3 1.3138 0.0000
-1 8 4 -1.1989 0.0000
-1 8 5 1.0876 0.0000
-1 8 6 -0.9825 0.0000
-1 8 7 0.8788 0.0000
-1 8 8 -0.7663 0.0000
-1 8 9 0.6355 0.0000
-1 8 10 -0.4836 0.0000
-1 8 11 0.3194 0.0000
-1 8 12 -0.1623 0.0000
-1 9 1 -1.2584 0.0000
-1 9 2 1.1731 0.0000
-1 9 3 -1.0723 0.0000
-1 9 4 0.9690 0.0000
-1 9 5 -0.8706 0.0000
-1 9 6 0.7775 0.0000
-1 9 7 -0.6833 0.0000
-1 9 8 0.5793 0.0000
-1 9 9 -0.4591 0.0000
-1 9 10 0.3250 0.0000
-1 10 1 0.8629 0.0000
-1 10 2 -0.7765 0.0000
-1 10 3 0.6813 0.0000
-1 10 4 -0.5902 0.0000
-1 10 5 0.5100 0.0000
-1 10 6 -0.4394 0.0000
-1 10 7 0.3721 0.0000
-1 10 8 -0.2999 0.0000
-1 11 1 -0.4180 0.0000
-1 11 2 0.3412 0.0000
-1 11 3 -0.2659 0.0000
-1 11 4 0.2031 0.0000
0 -11 1 -0.5161 0.0000
0 -11 2 0.5010 0.0000
0 -11 3 -0.4536 0.0000
0 -11 4 0.3838 0.0000
0 -11 5 -0.3066 0.0000
0 -11 6 0.2356 0.0000
0 -10 1 0.9114 0.0000
0 -10 2 -0.8732 0.0000
0 -10 3 0.8000 0.0000
0 -10 4 -0.7022 0.0000
0 -10 5 0.5941 0.0000
0 -10 6 -0.4882 0.0000
0 -10 7 0.3902 0.0000
0 -10 8 -0.2992 0.0000
0 -9 1 -1.2768 0.0000
0 -9 2 1.2244 0.0000
0 -9 3 -1.1373 0.0000
0 -9 4 1.0255 0.0000
0 -9 5 -0.9013 0.0000
0 -9 6 0.7741 0.0000
0 -9 7 -0.6474 0.0000
0 -9 8 0.5197 0.0000
0 -9 9 -0.3889 0.0000
0 -9 10 0.2573 0.0000
0 -8 1 1.5531 0.0000
0 -8 2 -1.4939 0.0000
0 -8 3 1.4017 0.0000
0 -8 4 -1.2878 0.0000
0 -8 5 1.1633 0.0000
0 -8 6 -1.0345 0.0000
0 -8 7 0.9014 0.0000
0 -8 8 -0.7597 0.0000
0 -8 9 0.6061 0.0000
0 -8 10 -0.4435 0.0000
0 -8 11 0.2832 0.0000
0 -7 1 -1.7051 0.0000
0 -7 2 1.6434 0.0000
0 -7 3 -1.5516 0.0000
0 -7 4 1.4443 0.0000
0 -7 5 -1.3322 0.0000
0 -7 6 1.2186 0.0000
0 -7 7 -1.0991 0.0000
0 -7 8 0.9656 0.0000
0 -7 9 -0.8119 0.0000
0 -7 10 0.6394 0.0000
0 -7 11 -0.4588 0.0000
0 -7 12 0.2878 0.0000
0 -7 13 -0.1450 0.0000
0 -6 1 1.6082 0.0000
0 -6 2 -1.5629 0.0000
0 -6 3 1.4962 0.0000
0 -6 4 -1.4216 0.0000
0 -6 5 1.3454 0.0000
0 -6 6 -1.2658 0.0000
0 -6 7 1.1746 0.0000
0 -6 8 -1.0625 0.0000
0 -6 9 0.9237 0.0000
0 -6 10 -0.7601 0.0000
0 -6 11 0.5815 0.0000
0 -6 12 -0.4037 0.0000
0 -6 13 0.2441 0.0000
0 -5 1 -0.9741 0.0000
0 -5 2 1.0012 0.0000
0 -5 3 -1.0301 0.0000
0 -5 4 1.0594 0.0000
0 -5 5 -1.0790 0.0000
0 -5 6 1.0759 0.0000
0 -5 7 -1.0391 0.0000
0 -5 8 0.9646 0.0000
0 -5 9 -0.8558 0.0000
0 -5 10 0.7216 0.0000
0 -5 11 -0.5737 0.0000
0 -5 12 0.4239 0.0000
0 -5 13 -0.2831 0.0000
0 -5 14 0.1616 0.0000
0 -4 1 -0.5292 0.0000
0 -4 2 0.3420 0.0000
0 -4 3 -0.1040 0.0000
0 -4 4 -0.1469 0.0000
0 -4 5 0.3671 0.0000
0 -4 6 -0.5227 0.0000
0 -4 7 0.5998 0.0000
0 -4 8 -0.6057 0.0000
0 -4 9 0.5613 0.0000
0 -4 10 -0.4903 0.0000
0 -4 11 0.4094 0.0000
0 -4 12 -0.3265 0.0000
0 -4 13 0.2433 0.0000
0 -4 14 -0.1617 0.0000
0 -4 15 0.0873 0.0000
0 -3 1 2.9704 0.0000
0 -3 2 -2.5480 0.0000
0 -3 3 1.9957 0.0000
0 -3 4 -1.4059 0.0000
0 -3 5 0.8704 0.0000
0 -3 6 -0.4530 0.0000
0 -3 7 0.1742 0.0000
0 -3 8 -0.0153 0.0000
0 -3 9 -0.0639 0.0000
0 -3 10 0.1033 0.0000
0 -3 11 -0.1266 0.0000
0 -3 12 0.1395 0.0000
0 -3 13 -0.1371 0.0000
0 -3 14 0.1155 0.0000
0 -3 15 -0.0786 0.0000
0 -2 1 -5.8889 0.0000
0 -2 2 5.2275 0.0000
0 -2 3 -4.3379 0.0000
0 -2 4 3.3698 0.0000
0 -2 5 -2.4661 0.0000
0 -2 6 1.7231 0.0000
0 -2 7 -1.1733 0.0000
0 -2 8 0.7941 0.0000
0 -2 9 -0.5347 0.0000
0 -2 10 0.3457 0.0000
0 -2 11 -0.1984 0.0000
0 -2 12 0.0856 0.0000
0 -2 13 -0.0117 0.0000
0 -2 14 -0.0221 0.0000
0 -2 15 0.0243 0.0000
0 -1 1 8.3482 0.0000
0 -1 2 -7.5408 0.0000
0 -1 3 6.4165 0.0000
0 -1 4 -5.1651 0.0000
0 -1 5 3.9650 0.0000
0 -1 6 -2.9377 0.0000
0 -1 7 2.1296 0.0000
0 -1 8 -1.5254 0.0000
0 -1 9 1.0781 0.0000
0 -1 10 -0.7411 0.0000
0 -1 11 0.4851 0.0000
0 -1 12 -0.2987 0.0000
0 -1 13 0.1769 0.0000
0 -1 14 -0.1097 0.0000
0 -1 15 0.0785 0.0000
0 -1 16 -0.0621 0.0000
0 0 2 8.5783 0.0000
0 0 3 -7.4218 0.0000
0 0 4 6.1030 0.0000
0 0 5 -4.8061 0.0000
0 0 6 3.6586 0.0000
0 0 7 -2.7163 0.0000
0 0 8 1.9774 0.0000
0 0 9 -1.4110 0.0000
0 0 10 0.9833 0.0000
0 0 11 -0.6702 0.0000
0 0 12 0.4552 0.0000
0 0 13 -0.3208 0.0000
0 0 14 0.2430 0.0000
0 0 15 -0.1937 0.0000
0 0 16 0.1498 0.0000
0 1 1 8.5229 0.0000
0 1 2 -7.8856 0.0000
0 1 3 6.9151 0.0000
0 1 4 -5.7815 0.0000
0 1 5 4.6418 0.0000
0 1 6 -3.6051 0.0000
0 1 7 2.7243 0.0000
0 1 8 -2.0089 0.0000
0 1 9 1.4467 0.0000
0 1 10 -1.0212 0.0000
0 1 11 0.7171 0.0000
0 1 12 -0.5164 0.0000
0 1 13 0.3937 0.0000
0 1 14 -0.3173 0.0000
0 1 15 0.2565 0.0000
0 1 16 -0.1922 0.0000
0 2 0 6.2107 0.0000
0 2 1 -6.1531 0.0000
0 2 2 5.7549 0.0000
0 2 3 -5.1132 0.0000
0 2 4 4.3469 0.0000
0 2 5 -3.5622 0.0000
0 2 6 2.8306 0.0000
0 2 7 -2.1883 0.0000
0 2 8 1.6468 0.0000
0 2 9 -1.2072 0.0000
0 2 10 0.8681 0.0000
0 2 11 -0.6244 0.0000
0 2 12 0.4631 0.0000
0 2 13 -0.3608 0.0000
0 2 14 0.2889 0.0000
0 2 15 -0.2233 0.0000
0 2 16 0.1531 0.0000
0 3 0 -3.1991 0.0000
0 3 1 3.2165 0.0000
0 3 2 -3.0508 0.0000
0 3 3 2.7594 0.0000
0 3 4 -2.4049 0.0000
0 3 5 2.0366 0.0000
0 3 6 -1.6826 0.0000
0 3 7 1.3549 0.0000
0 3 8 -1.0587 0.0000
0 3 9 0.8003 0.0000
0 3 10 -0.5877 0.0000
0 3 11 0.4263 0.0000
0 3 12 -0.3125 0.0000
0 3 13 0.2335 0.0000
0 3 14 -0.1720 0.0000
0 3 15 0.1149 0.0000
0 4 0 0.6458 0.0000
0 4 1 -0.6946 0.0000
0 4 2 0.6951 0.0000
0 4 3 -0.6719 0.0000
0 4 4 0.6425 0.0000
0 4 5 -0.6111 0.0000
0 4 6 0.5716 0.0000
0 4 7 -0.5152 0.0000
0 4 8 0.4386 0.0000
0 4 9 -0.3482 0.0000
0 4 10 0.2567 0.0000
0 4 11 -0.1768 0.0000
0 4 12 0.1148 0.0000
0 4 13 -0.0693 0.0000
0 4 14 0.0342 0.0000
0 4 15 -0.0045 0.0000
0 5 0 0.9412 0.0000
0 5 1 -0.8891 0.0000
0 5 2 0.8058 0.0000
0 5 3 -0.6878 0.0000
0 5 4 0.5437 0.0000
0 5 5 -0.3925 0.0000
0 5 6 0.2569 0.0000
0 5 7 -0.1551 0.0000
0 5 8 0.0944 0.0000
0 5 9 -0.0693 0.0000
0 5 10 0.0664 0.0000
0 5 11 -0.0705 0.0000
0 5 12 0.0711 0.0000
0 5 13 -0.0651 0.0000
0 5 14 0.0546 0.0000
0 6 0 -1.6157 0.0000
0 6 1 1.5723 0.0000
0 6 2 -1.4732 0.0000
0 6 3 1.3247 0.0000
0 6 4 -1.1433 0.0000
0 6 5 0.9518 0.0000
0 6 6 -0.7725 0.0000
0 6 7 0.6211 0.0000
0 6 8 -0.5030 0.0000
0 6 9 0.4129 0.0000
0 6 10 -0.3395 0.0000
0 6 11 0.2714 0.0000
0 6 12 -0.2023 0.0000
0 6 13 0.1334 0.0000
0 6 14 -0.0712 0.0000
0 7 0 1.7238 0.0000
0 7 1 -1.6925 0.0000
0 7 2 1.6126 0.0000
0 7 3 -1.4929 0.0000
0 7 4 1.3476 0.0000
0 7 5 -1.1923 0.0000
0 7 6 1.0401 0.0000
0 7 7 -0.8983 0.0000
0 7 8 0.7675 0.0000
0 7 9 -0.6426 0.0000
0 7 10 0.5170 0.0000
0 7 11 -0.3877 0.0000
0 7 12 0.2580 0.0000
0 7 13 -0.1385 0.0000
0 7 14 0.0421 0.0000
0 8 0 -1.5721 0.0000
0 8 1 1.5505 0.0000
0 8 2 -1.4939 0.0000
0 8 3 1.4114 0.0000
0 8 4 -1.3125 0.0000
0 8 5 1.2048 0.0000
0 8 6 -1.0919 0.0000
0 8 7 0.9737 0.0000
0 8 8 -0.8466 0.0000
0 8 9 0.7069 0.0000
0 8 10 -0.5536 0.0000
0 8 11 0.3925 0.0000
0 8 12 -0.2365 0.0000
0 9 0 1.2907 0.0000
0 9 1 -1.2698 0.0000
0 9 2 1.2228 0.0000
0 9 3 -1.1596 0.0000
0 9 4 1.0877 0.0000
0 9 5 -1.0102 0.0000
0 9 6 0.9259 0.0000
0 9 7 -0.8301 0.0000
0 9 8 0.7181 0.0000
0 9 9 -0.5874 0.0000
0 9 10 0.4419 0.0000
0 9 11 -0.2926 0.0000
0 10 0 -0.9120 0.0000
0 10 1 0.8812 0.0000
0 10 2 -0.8304 0.0000
0 10 3 0.7713 0.0000
0 10 4 -0.7115 0.0000
0 10 5 0.6531 0.0000
0 10 6 -0.5927 0.0000
0 10 7 0.5244 0.0000
0 10 8 -0.4429 0.0000
0 10 9 0.3473 0.0000
0 11 0 0.4980 0.0000
0 11 1 -0.4551 0.0000
0 11 2 0.4007 0.0000
0 11 3 -0.3471 0.0000
0 11 4 0.3020 0.0000
0 11 5 -0.2659 0.0000
0 11 6 0.2345 0.0000
1 -11 0 0.4813 0.0000
1 -11 1 -0.5165 0.0000
1 -11 2 0.5151 0.0000
1 -11 3 -0.4771 0.0000
1 -11 4 0.4115 0.0000
1 -10 0 -0.9247 0.0000
1 -10 1 0.9481 0.0000
1 -10 2 -0.9259 0.0000
1 -10 3 0.8599 0.0000
1 -10 4 -0.7605 0.0000
1 -10 5 0.6425 0.0000
1 -10 6 -0.5207 0.0000
1 -10 7 0.4048 0.0000
1 -9 0 1.3135 0.0000
1 -9 1 -1.3262 0.0000
1 -9 2 1.2906 0.0000
1 -9 3 -1.2092 0.0000
1 -9 4 1.0917 0.0000
1 -9 5 -0.9523 0.0000
1 -9 6 0.8049 0.0000
1 -9 7 -0.6588 0.0000
1 -9 8 0.5182 0.0000
1 -9 9 -0.3838 0.0000
1 -8 0 -1.5642 0.0000
1 -8 1 1.5725 0.0000
1 -8 2 -1.5314 0.0000
1 -8 3 1.4450 0.0000
1 -8 4 -1.3241 0.0000
1 -8 5 1.1828 0.0000
1 -8 6 -1.0339 0.0000
1 -8 7 0.8846 0.0000
1 -8 8 -0.7363 0.0000
1 -8 9 0.5869 0.0000
1 -8 10 -0.4361 0.0000
1 -8 11 0.2887 0.0000
1 -7 0 1.6645 0.0000
1 -7 1 -1.6726 0.0000
1 -7 2 1.6286 0.0000
1 -7 3 -1.5409 0.0000
1 -7 4 1.4242 0.0000
1 -7 5 -1.2942 0.0000
1 -7 6 1.1625 0.0000
1 -7 7 -1.0332 0.0000
1 -7 8 0.9025 0.0000
1 -7 9 -0.7629 0.0000
1 -7 10 0.6095 0.0000
1 -7 11 -0.4454 0.0000
1 -7 12 0.2831 0.0000
1 -6 0 -1.5476 0.0000
1 -6 1 1.5620 0.0000
1 -6 2 -1.5261 0.0000
1 -6 3 1.4528 0.0000
1 -6 4 -1.3587 0.0000
1 -6 5 1.2586 0.0000
1 -6 6 -1.1610 0.0000
1 -6 7 1.0657 0.0000
1 -6 8 -0.9647 0.0000
1 -6 9 0.8472 0.0000
1 -6 10 -0.7059 0.0000
1 -6 11 0.5427 0.0000
1 -6 12 -0.3705 0.0000
1 -6 13 0.2097 0.0000
1 -5 0 0.9723 0.0000
1 -5 1 -1.0142 0.0000
1 -5 2 1.0298 0.0000
1 -5 3 -1.0282 0.0000
1 -5 4 1.0165 0.0000
1 -5 5 -0.9977 0.0000
1 -5 6 0.9704 0.0000
1 -5 7 -0.9292 0.0000
1 -5 8 0.8671 0.0000
1 -5 9 -0.7777 0.0000
1 -5 10 0.6592 0.0000
1 -5 11 -0.5168 0.0000
1 -5 12 0.3632 0.0000
1 -5 13 -0.2163 0.0000
1 -5 14 0.0943 0.0000
1 -4 0 0.3966 0.0000
1 -4 1 -0.2908 0.0000
1 -4 2 0.1450 0.0000
1 -4 3 0.0296 0.0000
1 -4 4 -0.2103 0.0000
1 -4 5 0.3704 0.0000
1 -4 6 -0.4876 0.0000
1 -4 7 0.5498 0.0000
1 -4 8 -0.5566 0.0000
1 -4 9 0.5164 0.0000
1 -4 10 -0.4424 0.0000
1 -4 11 0.3487 0.0000
1 -4 12 -0.2485 0.0000
1 -4 13 0.1535 0.0000
1 -4 14 -0.0737 0.0000
1 -3 0 -2.6840 0.0000
1 -3 1 2.4855 0.0000
1 -3 2 -2.1324 0.0000
1 -3 3 1.6731 0.0000
1 -3 4 -1.1797 0.0000
1 -3 5 0.7260 0.0000
1 -3 6 -0.3659 0.0000
1 -3 7 0.1218 0.0000
1 -3 8 0.0148 0.0000
1 -3 9 -0.0720 0.0000
1 -3 10 0.0827 0.0000
1 -3 11 -0.0731 0.0000
1 -3 12 0.0580 0.0000
1 -3 13 -0.0428 0.0000
1 -3 14 0.0284 0.0000
1 -3 15 -0.0153 0.0000
1 -2 0 5.5048 0.0000
1 -2 1 -5.2236 0.0000
1 -2 2 4.6447 0.0000
1 -2 3 -3.8608 0.0000
1 -2 4 3.0004 0.0000
1 -2 5 -2.1899 0.0000
1 -2 6 1.5193 0.0000
1 -2 7 -1.0249 0.0000
1 -2 8 0.6937 0.0000
1 -2 9 -0.4830 0.0000
1 -2 10 0.3445 0.0000
1 -2 11 -0.2422 0.0000
1 -2 12 0.1583 0.0000
1 -2 13 -0.0895 0.0000
1 -2 14 0.0380 0.0000
1 -2 15 -0.0051 0.0000
1 -1 0 -7.9741 0.0000
1 -1 1 7.6667 0.0000
1 -1 2 -6.9348 0.0000
1 -1 3 5.9052 0.0000
1 -1 4 -4.7501 0.0000
1 -1 5 3.6362 0.0000
1 -1 6 -2.6821 0.0000
1 -1 7 1.9390 0.0000
1 -1 8 -1.3977 0.0000
1 -1 9 1.0135 0.0000
1 -1 10 -0.7345 0.0000
1 -1 11 0.5212 0.0000
1 -1 12 -0.3527 0.0000
1 -1 13 0.2213 0.0000
1 -1 14 -0.1245 0.0000
1 -1 15 0.0587 0.0000
1 -1 16 -0.0177 0.0000
1 0 1 -8.8593 0.0000
1 0 2 8.1143 0.0000
1 0 3 -7.0213 0.0000
1 0 4 5.7663 0.0000
1 0 5 -4.5284 0.0000
1 0 6 3.4362 0.0000
1 0 7 -2.5498 0.0000
1 0 8 1.8699 0.0000
1 0 9 -1.3622 0.0000
1 0 10 0.9834 0.0000
1 0 11 -0.6983 0.0000
1 0 12 0.4839 0.0000
1 0 13 -0.3252 0.0000
1 0 14 0.2104 0.0000
1 0 15 -0.1281 0.0000
1 0 16 0.0688 0.0000
1 1 0 -8.4340 0.0000
1 1 1 8.2754 0.0000
1 1 2 -7.6595 0.0000
1 1 3 6.7121 0.0000
1 1 4 -5.5994 0.0000
1 1 5 4.4799 0.0000
1 1 6 -3.4675 0.0000
1 1 7 2.6191 0.0000
1 1 8 -1.9439 0.0000
1 1 9 1.4227 0.0000
1 1 10 -1.0279 0.0000
1 1 11 0.7337 0.0000
1 1 12 -0.5186 0.0000
1 1 13 0.3635 0.0000
1 1 14 -0.2501 0.0000
1 1 15 0.1634 0.0000
1 1 16 -0.0944 0.0000
1 2 0 6.2063 0.0000
1 2 1 -6.1483 0.0000
1 2 2 5.7441 0.0000
1 2 3 -5.0893 0.0000
1 2 4 4.3060 0.0000
1 2 5 -3.5067 0.0000
1 2 6 2.7705 0.0000
1 2 7 -2.1373 0.0000
1 2 8 1.6162 0.0000
1 2 9 -1.1999 0.0000
1 2 10 0.8751 0.0000
1 2 11 -0.6282 0.0000
1 2 12 0.4447 0.0000
1 2 13 -0.3087 0.0000
1 2 14 0.2051 0.0000
1 2 15 -0.1224 0.0000
1 2 16 0.0562 0.0000
1 3 0 -3.3232 0.0000
1 3 1 3.3302 0.0000
1 3 2 -3.1403 0.0000
1 3 3 2.8143 0.0000
1 3 4 -2.4225 0.0000
1 3 5 2.0234 0.0000
1 3 6 -1.6531 0.0000
1 3 7 1.3259 0.0000
1 3 8 -1.0427 0.0000
1 3 9 0.7999 0.0000
1 3 10 -0.5941 0.0000
1 3 11 0.4231 0.0000
1 3 12 -0.2839 0.0000
1 3 13 0.1723 0.0000
1 3 14 -0.0837 0.0000
1 3 15 0.0156 0.0000
1 3 16 0.0314 0.0000
1 4 0 0.7583 0.0000
1 4 1 -0.7890 0.0000
1 4 2 0.7578 0.0000
1 4 3 -0.6961 0.0000
1 4 4 0.6306 0.0000
1 4 5 -0.5749 0.0000
1 4 6 0.5286 0.0000
1 4 7 -0.4823 0.0000
1 4 8 0.4259 0.0000
1 4 9 -0.3538 0.0000
1 4 10 0.2678 0.0000
1 4 11 -0.1748 0.0000
1 4 12 0.0841 0.0000
1 4 13 -0.0047 0.0000
1 4 14 -0.0564 0.0000
1 4 15 0.0945 0.0000
1 5 0 0.9147 0.0000
1 5 1 -0.8862 0.0000
1 5 2 0.8341 0.0000
1 5 3 -0.7467 0.0000
1 5 4 0.6238 0.0000
1 5 5 -0.4776 0.0000
1 5 6 0.3284 0.0000
1 5 7 -0.1989 0.0000
1 5 8 0.1061 0.0000
1 5 9 -0.0579 0.0000
1 5 10 0.0506 0.0000
1 5 11 -0.0723 0.0000
1 5 12 0.1062 0.0000
1 5 13 -0.1363 0.0000
1 5 14 0.1508 0.0000
1 5 15 -0.1446 0.0000
1 6 0 -1.6608 0.0000
1 6 1 1.6452 0.0000
1 6 2 -1.5748 0.0000
1 6 3 1.4482 0.0000
1 6 4 -1.2748 0.0000
1 6 5 1.0730 0.0000
1 6 6 -0.8660 0.0000
1 6 7 0.6767 0.0000
1 6 8 -0.5221 0.0000
1 6 9 0.4096 0.0000
1 6 10 -0.3360 0.0000
1 6 11 0.2895 0.0000
1 6 12 -0.2546 0.0000
1 6 13 0.2182 0.0000
1 6 14 -0.1734 0.0000
1 7 0 1.7762 0.0000
1 7 1 -1.7773 0.0000
1 7 2 1.7279 0.0000
1 7 3 -1.6301 0.0000
1 7 4 1.4924 0.0000
1 7 5 -1.3274 0.0000
1 7 6 1.1502 0.0000
1 7 7 -0.9759 0.0000
1 7 8 0.8158 0.0000
1 7 9 -0.6756 0.0000
1 7 10 0.5538 0.0000
1 7 11 -0.4441 0.0000
1 7 12 0.3399 0.0000
1 7 13 -0.2384 0.0000
1 7 14 0.1430 0.0000
1 8 0 -1.5790 0.0000
1 8 1 1.5958 0.0000
1 8 2 -1.5772 0.0000
1 8 3 1.5263 0.0000
1 8 4 -1.4474 0.0000
1 8 5 1.3446 0.0000
1 8 6 -1.2231 0.0000
1 8 7 1.0882 0.0000
1 8 8 -0.9451 0.0000
1 8 9 0.7972 0.0000
1 8 10 -0.6465 0.0000
1 8 11 0.4945 0.0000
1 8 12 -0.3455 0.0000
1 8 13 0.2080 0.0000
1 9 0 1.2474 0.0000
1 9 1 -1.2703 0.0000
1 9 2 1.2692 0.0000
1 9 3 -1.2486 0.0000
1 9 4 1.2105 0.0000
1 9 5 -1.1541 0.0000
1 9 6 1.0775 0.0000
1 9 7 -0.9797 0.0000
1 9 8 0.8613 0.0000
1 9 9 -0.7248 0.0000
1 9 10 0.5748 0.0000
1 9 11 -0.4194 0.0000
1 10 0 -0.8540 0.0000
1 10 1 0.8663 0.0000
1 10 2 -0.8614 0.0000
1 10 3 0.8462 0.0000
1 10 4 -0.8233 0.0000
1 10 5 0.7907 0.0000
1 10 6 -0.7439 0.0000
1 10 7 0.6787 0.0000
1 10 8 -0.5933 0.0000
1 10 9 0.4895 0.0000
1 11 0 0.4642 0.0000
1 11 1 -0.4541 0.0000
1 11 2 0.4333 0.0000
1 11 3 -0.4112 0.0000
1 11 4 0.3918 0.0000
1 11 5 -0.3732 0.0000
1 11 6 0.3501 0.0000
1 11 7 -0.3169 0.0000
1 12 0 -0.1645 0.0000
1 12 1 0.1356 0.0000
1 12 2 -0.1043 0.0000
2 -10 0 -0.8727 0.0000
2 -10 1 0.8966 0.0000
2 -10 2 -0.8710 0.0000
2 -10 3 0.8002 0.0000
2 -10 4 -0.6965 0.0000
2 -10 5 0.5759 0.0000
2 -9 0 1.2866 0.0000
2 -9 1 -1.3019 0.0000
2 -9 2 1.2633 0.0000
2 -9 3 -1.1751 0.0000
2 -9 4 1.0487 0.0000
2 -9 5 -0.9000 0.0000
2 -9 6 0.7449 0.0000
2 -9 7 -0.5955 0.0000
2 -9 8 0.4582 0.0000
2 -8 0 -1.5361 0.0000
2 -8 1 1.5510 0.0000
2 -8 2 -1.5118 0.0000
2 -8 3 1.4216 0.0000
2 -8 4 -1.2911 0.0000
2 -8 5 1.1361 0.0000
2 -8 6 -0.9731 0.0000
2 -8 7 0.8142 0.0000
2 -8 8 -0.6645 0.0000
2 -8 9 0.5229 0.0000
2 -8 10 -0.3867 0.0000
2 -7 0 1.5980 0.0000
2 -7 1 -1.6187 0.0000
2 -7 2 1.5837 0.0000
2 -7 3 -1.4968 0.0000
2 -7 4 1.3711 0.0000
2 -7 5 -1.2246 0.0000
2 -7 6 1.0750 0.0000
2 -7 7 -0.9332 0.0000
2 -7 8 0.8003 0.0000
2 -7 9 -0.6693 0.0000
2 -7 10 0.5318 0.0000
2 -7 11 -0.3856 0.0000
2 -6 0 -1.4560 0.0000
2 -6 1 1.4856 0.0000
2 -6 2 -1.4583 0.0000
2 -6 3 1.3812 0.0000
2 -6 4 -1.2706 0.0000
2 -6 5 1.1468 0.0000
2 -6 6 -1.0277 0.0000
2 -6 7 0.9212 0.0000
2 -6 8 -0.8232 0.0000
2 -6 9 0.7206 0.0000
2 -6 10 -0.6000 0.0000
2 -6 11 0.4571 0.0000
2 -6 12 -0.3011 0.0000
2 -5 0 0.9648 0.0000
2 -5 1 -1.0130 0.0000
2 -5 2 1.0182 0.0000
2 -5 3 -0.9874 0.0000
2 -5 4 0.9334 0.0000
2 -5 5 -0.8713 0.0000
2 -5 6 0.8127 0.0000
2 -5 7 -0.7602 0.0000
2 -5 8 0.7068 0.0000
2 -5 9 -0.6390 0.0000
2 -5 10 0.5450 0.0000
2 -5 11 -0.4225 0.0000
2 -5 12 0.2825 0.0000
2 -5 13 -0.1464 0.0000
2 -4 0 0.1378 0.0000
2 -4 1 -0.0486 0.0000
2 -4 2 -0.0467 0.0000
2 -4 3 0.1433 0.0000
2 -4 4 -0.2349 0.0000
2 -4 5 0.3150 0.0000
2 -4 6 -0.3777 0.0000
2 -4 7 0.4173 0.0000
2 -4 8 -0.4282 0.0000
2 -4 9 0.4062 0.0000
2 -4 10 -0.3510 0.0000
2 -4 11 0.2693 0.0000
2 -4 12 -0.1750 0.0000
2 -4 13 0.0857 0.0000
2 -4 14 -0.0173 0.0000
2 -3 0 -1.9997 0.0000
2 -3 1 1.8468 0.0000
2 -3 2 -1.5941 0.0000
2 -3 3 1.2727 0.0000
2 -3 4 -0.9271 0.0000
2 -3 5 0.6033 0.0000
2 -3 6 -0.3361 0.0000
2 -3 7 0.1435 0.0000
2 -3 8 -0.0263 0.0000
2 -3 9 -0.0277 0.0000
2 -3 10 0.0376 0.0000
2 -3 11 -0.0238 0.0000
2 -3 12 0.0039 0.0000
2 -3 13 0.0098 0.0000
2 -3 14 -0.0123 0.0000
2 -3 15 0.0053 0.0000
2 -2 0 4.3708 0.0000
2 -2 1 -4.1563 0.0000
2 -2 2 3.7180 0.0000
2 -2 3 -3.1217 0.0000
2 -2 4 2.4607 0.0000
2 -2 5 -1.8288 0.0000
2 -2 6 1.2957 0.0000
2 -2 7 -0.8946 0.0000
2 -2 8 0.6223 0.0000
2 -2 9 -0.4505 0.0000
2 -2 10 0.3418 0.0000
2 -2 11 -0.2624 0.0000
2 -2 12 0.1909 0.0000
2 -2 13 -0.1194 0.0000
2 -2 14 0.0512 0.0000
2 -2 15 0.0051 0.0000
2 -1 0 -6.5491 0.0000
2 -1 1 6.3122 0.0000
2 -1 2 -5.7347 0.0000
2 -1 3 4.9129 0.0000
2 -1 4 -3.9814 0.0000
2 -1 5 3.0744 0.0000
2 -1 6 -2.2910 0.0000
2 -1 7 1.6790 0.0000
2 -1 8 -1.2358 0.0000
2 -1 9 0.9260 0.0000
2 -1 10 -0.7025 0.0000
2 -1 11 0.5248 0.0000
2 -1 12 -0.3687 0.0000
2 -1 13 0.2272 0.0000
2 -1 14 -0.1052 0.0000
2 -1 15 0.0121 0.0000
2 0 0 7.6869 0.0000
2 0 1 -7.4855 0.0000
2 0 2 6.8786 0.0000
2 0 3 -5.9760 0.0000
2 0 4 4.9305 0.0000
2 0 5 -3.8927 0.0000
2 0 6 2.9752 0.0000
2 0 7 -2.2337 0.0000
2 0 8 1.6713 0.0000
2 0 9 -1.2562 0.0000
2 0 10 0.9439 0.0000
2 0 11 -0.6958 0.0000
2 0 12 0.4872 0.0000
2 0 13 -0.3091 0.0000
2 0 14 0.1626 0.0000
2 0 15 -0.0527 0.0000
2 0 16 -0.0169 0.0000
2 1 0 -7.2778 0.0000
2 1 1 7.1535 0.0000
2 1 2 -6.6376 0.0000
2 1 3 5.8327 0.0000
2 1 4 -4.8799 0.0000
2 1 5 3.9174 0.0000
2 1 6 -3.0484 0.0000
2 1 7 2.3261 0.0000
2 1 8 -1.7587 0.0000
2 1 9 1.3244 0.0000
2 1 10 -0.9899 0.0000
2 1 11 0.7247 0.0000
2 1 12 -0.5077 0.0000
2 1 13 0.3285 0.0000
2 1 14 -0.1841 0.0000
2 1 15 0.0759 0.0000
2 1 16 -0.0051 0.0000
2 2 0 5.4729 0.0000
2 2 1 -5.4277 0.0000
2 2 2 5.0783 0.0000
2 2 3 -4.5044 0.0000
2 2 4 3.8129 0.0000
2 2 5 -3.1061 0.0000
2 2 6 2.4585 0.0000
2 2 7 -1.9091 0.0000
2 2 8 1.4649 0.0000
2 2 9 -1.1129 0.0000
2 2 10 0.8325 0.0000
2 2 11 -0.6042 0.0000
2 2 12 0.4146 0.0000
2 2 13 -0.2572 0.0000
2 2 14 0.1307 0.0000
2 2 15 -0.0373 0.0000
2 2 16 -0.0215 0.0000
2 3 0 -2.9850 0.0000
2 3 1 2.9897 0.0000
2 3 2 -2.8154 0.0000
2 3 3 2.5143 0.0000
2 3 4 -2.1507 0.0000
2 3 5 1.7818 0.0000
2 3 6 -1.4455 0.0000
2 3 7 1.1578 0.0000
2 3 8 -0.9178 0.0000
2 3 9 0.7151 0.0000
2 3 10 -0.5377 0.0000
2 3 11 0.3774 0.0000
2 3 12 -0.2319 0.0000
2 3 13 0.1049 0.0000
2 3 14 -0.0035 0.0000
2 3 15 -0.0650 0.0000
2 3 16 0.0972 0.0000
2 4 0 0.6667 0.0000
2 4 1 -0.6866 0.0000
2 4 2 0.6454 0.0000
2 4 3 -0.5717 0.0000
2 4 4 0.4932 0.0000
2 4 5 -0.4281 0.0000
2 4 6 0.3816 0.0000
2 4 7 -0.3476 0.0000
2 4 8 0.3135 0.0000
2 4 9 -0.2663 0.0000
2 4 10 0.1982 0.0000
2 4 11 -0.1101 0.0000
2 4 12 0.0122 0.0000
2 4 13 0.0793 0.0000
2 4 14 -0.1472 0.0000
2 4 15 0.1795 0.0000
2 5 0 0.9224 0.0000
2 5 1 -0.9088 0.0000
2 5 2 0.8779 0.0000
2 5 3 -0.8172 0.0000
2 5 4 0.7217 0.0000
2 5 5 -0.5966 0.0000
2 5 6 0.4560 0.0000
2 5 7 -0.3201 0.0000
2 5 8 0.2104 0.0000
2 5 9 -0.1433 0.0000
2 5 10 0.1249 0.0000
2 5 11 -0.1480 0.0000
2 5 12 0.1937 0.0000
2 5 13 -0.2374 0.0000
2 5 14 0.2575 0.0000
2 5 15 -0.2425 0.0000
2 6 0 -1.6770 0.0000
2 6 1 1.6783 0.0000
2 6 2 -1.6310 0.0000
2 6 3 1.5310 0.0000
2 6 4 -1.3819 0.0000
2 6 5 1.1957 0.0000
2 6 6 -0.9906 0.0000
2 6 7 0.7900 0.0000
2 6 8 -0.6169 0.0000
2 6 9 0.4887 0.0000
2 6 10 -0.4103 0.0000
2 6 11 0.3726 0.0000
2 6 12 -0.3551 0.0000
2 6 13 0.3343 0.0000
2 6 14 -0.2934 0.0000
2 7 0 1.8056 0.0000
2 7 1 -1.8264 0.0000
2 7 2 1.8003 0.0000
2 7 3 -1.7264 0.0000
2 7 4 1.6079 0.0000
2 7 5 -1.4520 0.0000
2 7 6 1.2714 0.0000
2 7 7 -1.0833 0.0000
2 7 8 0.9065 0.0000
2 7 9 -0.7557 0.0000
2 7 10 0.6355 0.0000
2 7 11 -0.5391 0.0000
2 7 12 0.4524 0.0000
2 7 13 -0.3620 0.0000
2 7 14 0.2629 0.0000
2 8 0 -1.5830 0.0000
2 8 1 1.6246 0.0000
2 8 2 -1.6333 0.0000
2 8 3 1.6092 0.0000
2 8 4 -1.5516 0.0000
2 8 5 1.4606 0.0000
2 8 6 -1.3395 0.0000
2 8 7 1.1968 0.0000
2 8 8 -1.0443 0.0000
2 8 9 0.8925 0.0000
2 8 10 -0.7463 0.0000
2 8 11 0.6048 0.0000
2 8 12 -0.4644 0.0000
2 8 13 0.3252 0.0000
2 9 0 1.2020 0.0000
2 9 1 -1.2558 0.0000
2 9 2 1.2887 0.0000
2 9 3 -1.3020 0.0000
2 9 4 1.2930 0.0000
2 9 5 -1.2569 0.0000
2 9 6 1.1904 0.0000
2 9 7 -1.0947 0.0000
2 9 8 0.9752 0.0000
2 9 9 -0.8386 0.0000
2 9 10 0.6908 0.0000
2 9 11 -0.5364 0.0000
2 10 0 -0.7756 0.0000
2 10 1 0.8217 0.0000
2 10 2 -0.8537 0.0000
2 10 3 0.8756 0.0000
2 10 4 -0.8859 0.0000
2 10 5 0.8789 0.0000
2 10 6 -0.8483 0.0000
2 10 7 0.7911 0.0000
2 10 8 -0.7085 0.0000
2 10 9 0.6044 0.0000
2 10 10 -0.4847 0.0000
2 11 0 0.3932 0.0000
2 11 1 -0.4119 0.0000
2 11 2 0.4216 0.0000
2 11 3 -0.4297 0.0000
2 11 4 0.4374 0.0000
2 11 5 -0.4399 0.0000
2 11 6 0.4306 0.0000
2 11 7 -0.4047 0.0000
2 12 0 -0.1308 0.0000
2 12 1 0.1177 0.0000
2 12 2 -0.1019 0.0000
2 12 3 0.0929 0.0000
2 12 4 -0.0930 0.0000
3 -10 0 -0.7454 0.0000
3 -10 1 0.7511 0.0000
3 -10 2 -0.7089 0.0000
3 -10 3 0.6280 0.0000
3 -9 0 1.1776 0.0000
3 -9 1 -1.1735 0.0000
3 -9 2 1.1159 0.0000
3 -9 3 -1.0140 0.0000
3 -9 4 0.8820 0.0000
3 -9 5 -0.7364 0.0000
3 -9 6 0.5924 0.0000
3 -8 0 -1.4501 0.0000
3 -8 1 1.4493 0.0000
3 -8 2 -1.3959 0.0000
3 -8 3 1.2953 0.0000
3 -8 4 -1.1585 0.0000
3 -8 5 1.0013 0.0000
3 -8 6 -0.8402 0.0000
3 -8 7 0.6879 0.0000
3 -8 8 -0.5501 0.0000
3 -8 9 0.4256 0.0000
3 -7 0 1.5014 0.0000
3 -7 1 -1.5162 0.0000
3 -7 2 1.4789 0.0000
3 -7 3 -1.3910 0.0000
3 -7 4 1.2627 0.0000
3 -7 5 -1.1111 0.0000
3 -7 6 0.9555 0.0000
3 -7 7 -0.8099 0.0000
3 -7 8 0.6785 0.0000
3 -7 9 -0.5557 0.0000
3 -7 10 0.4325 0.0000
3 -6 0 -1.3322 0.0000
3 -6 1 1.3656 0.0000
3 -6 2 -1.3451 0.0000
3 -6 3 1.2715 0.0000
3 -6 4 -1.1573 0.0000
3 -6 5 1.0237 0.0000
3 -6 6 -0.8928 0.0000
3 -6 7 0.7784 0.0000
3 -6 8 -0.6804 0.0000
3 -6 9 0.5866 0.0000
3 -6 10 -0.4816 0.0000
3 -6 11 0.3577 0.0000
3 -6 12 -0.2220 0.0000
3 -5 0 0.8874 0.0000
3 -5 1 -0.9385 0.0000
3 -5 2 0.9411 0.0000
3 -5 3 -0.8970 0.0000
3 -5 4 0.8196 0.0000
3 -5 5 -0.7305 0.0000
3 -5 6 0.6504 0.0000
3 -5 7 -0.5895 0.0000
3 -5 8 0.5426 0.0000
3 -5 9 -0.4932 0.0000
3 -5 10 0.4230 0.0000
3 -5 11 -0.3245 0.0000
3 -5 12 0.2063 0.0000
3 -5 13 -0.0902 0.0000
3 -4 0 -0.0148 0.0000
3 -4 1 0.0890 0.0000
3 -4 2 -0.1450 0.0000
3 -4 3 0.1802 0.0000
3 -4 4 -0.1995 0.0000
3 -4 5 0.2131 0.0000
3 -4 6 -0.2302 0.0000
3 -4 7 0.2527 0.0000
3 -4 8 -0.2727 0.0000
3 -4 9 0.2761 0.0000
3 -4 10 -0.2507 0.0000
3 -4 11 0.1950 0.0000
3 -4 12 -0.1207 0.0000
3 -4 13 0.0479 0.0000
3 -4 14 0.0044 0.0000
3 -3 0 -1.3988 0.0000
3 -3 1 1.2910 0.0000
3 -3 2 -1.1349 0.0000
3 -3 3 0.9473 0.0000
3 -3 4 -0.7474 0.0000
3 -3 5 0.5526 0.0000
3 -3 6 -0.3765 0.0000
3 -3 7 0.2298 0.0000
3 -3 8 -0.1200 0.0000
3 -3 9 0.0507 0.0000
3 -3 10 -0.0190 0.0000
3 -3 11 0.0142 0.0000
3 -3 12 -0.0205 0.0000
3 -3 13 0.0229 0.0000
3 -3 14 -0.0130 0.0000
3 -2 0 3.2049 0.0000
3 -2 1 -3.0631 0.0000
3 -2 2 2.7780 0.0000
3 -2 3 -2.3893 0.0000
3 -2 4 1.9518 0.0000
3 -2 5 -1.5207 0.0000
3 -2 6 1.1398 0.0000
3 -2 7 -0.8343 0.0000
3 -2 8 0.6095 0.0000
3 -2 9 -0.4549 0.0000
3 -2 10 0.3492 0.0000
3 -2 11 -0.2681 0.0000
3 -2 12 0.1921 0.0000
3 -2 13 -0.1119 0.0000
3 -2 14 0.0308 0.0000
3 -2 15 0.0384 0.0000
3 -1 0 -4.9078 0.0000
3 -1 1 4.7542 0.0000
3 -1 2 -4.3629 0.0000
3 -1 3 3.7963 0.0000
3 -1 4 -3.1430 0.0000
3 -1 5 2.4937 0.0000
3 -1 6 -1.9189 0.0000
3 -1 7 1.4568 0.0000
3 -1 8 -1.1118 0.0000
3 -1 9 0.8625 0.0000
3 -1 10 -0.6746 0.0000
3 -1 11 0.5145 0.0000
3 -1 12 -0.3608 0.0000
3 -1 13 0.2086 0.0000
3 -1 14 -0.0689 0.0000
3 -1 15 -0.0401 0.0000
3 0 0 5.8579 0.0000
3 0 1 -5.7298 0.0000
3 0 2 5.3069 0.0000
3 0 3 -4.6635 0.0000
3 0 4 3.9064 0.0000
3 0 5 -3.1441 0.0000
3 0 6 2.4611 0.0000
3 0 7 -1.9029 0.0000
3 0 8 1.4751 0.0000
3 0 9 -1.1539 0.0000
3 0 10 0.9019 0.0000
3 0 11 -0.6842 0.0000
3 0 12 0.4802 0.0000
3 0 13 -0.2874 0.0000
3 0 14 0.1183 0.0000
3 0 15 0.0092 0.0000
3 1 0 -5.6236 0.0000
3 1 1 5.5494 0.0000
3 1 2 -5.1843 0.0000
3 1 3 4.5990 0.0000
3 1 4 -3.8950 0.0000
3 1 5 3.1757 0.0000
3 1 6 -2.5210 0.0000
3 1 7 1.9750 0.0000
3 1 8 -1.5452 0.0000
3 1 9 1.2121 0.0000
3 1 10 -0.9442 0.0000
3 1 11 0.7123 0.0000
3 1 12 -0.4997 0.0000
3 1 13 0.3053 0.0000
3 1 14 -0.1399 0.0000
3 1 15 0.0182 0.0000
3 1 16 0.0510 0.0000
3 2 0 4.2652 0.0000
3 2 1 -4.2462 0.0000
3 2 2 3.9983 0.0000
3 2 3 -3.5763 0.0000
3 2 4 3.0578 0.0000
3 2 5 -2.5211 0.0000
3 2 6 2.0263 0.0000
3 2 7 -1.6070 0.0000
3 2 8 1.2692 0.0000
3 2 9 -0.9996 0.0000
3 2 10 0.7755 0.0000
3 2 11 -0.5769 0.0000
3 2 12 0.3935 0.0000
3 2 13 -0.2276 0.0000
3 2 14 0.0902 0.0000
3 2 15 0.0062 0.0000
3 2 16 -0.0557 0.0000
3 3 0 -2.3011 0.0000
3 3 1 2.3146 0.0000
3 3 2 -2.1930 0.0000
3 3 3 1.9707 0.0000
3 3 4 -1.6939 0.0000
3 3 5 1.4077 0.0000
3 3 6 -1.1454 0.0000
3 3 7 0.9240 0.0000
3 3 8 -0.7434 0.0000
3 3 9 0.5921 0.0000
3 3 10 -0.4543 0.0000
3 3 11 0.3190 0.0000
3 3 12 -0.1847 0.0000
3 3 13 0.0608 0.0000
3 3 14 0.0373 0.0000
3 3 15 -0.0963 0.0000
3 3 16 0.1119 0.0000
3 4 0 0.3985 0.0000
3 4 1 -0.4184 0.0000
3 4 2 0.3932 0.0000
3 4 3 -0.3399 0.0000
3 4 4 0.2777 0.0000
3 4 5 -0.2229 0.0000
3 4 6 0.1848 0.0000
3 4 7 -0.1630 0.0000
3 4 8 0.1484 0.0000
3 4 9 -0.1264 0.0000
3 4 10 0.0841 0.0000
3 4 11 -0.0176 0.0000
3 4 12 -0.0648 0.0000
3 4 13 0.1440 0.0000
3 4 14 -0.1984 0.0000
3 4 15 0.2129 0.0000
3 5 0 0.9675 0.0000
3 5 1 -0.9565 0.0000
3 5 2 0.9296 0.0000
3 5 3 -0.8814 0.0000
3 5 4 0.8091 0.0000
3 5 5 -0.7130 0.0000
3 5 6 0.5986 0.0000
3 5 7 -0.4779 0.0000
3 5 8 0.3687 0.0000
3 5 9 -0.2901 0.0000
3 5 10 0.2544 0.0000
3 5 11 -0.2605 0.0000
3 5 12 0.2920 0.0000
3 5 13 -0.3227 0.0000
3 5 14 0.3275 0.0000
3 5 15 -0.2931 0.0000
3 6 0 -1.6605 0.0000
3 6 1 1.6634 0.0000
3 6 2 -1.6256 0.0000
3 6 3 1.5473 0.0000
3 6 4 -1.4310 0.0000
3 6 5 1.2813 0.0000
3 6 6 -1.1073 0.0000
3 6 7 0.9246 0.0000
3 6 8 -0.7550 0.0000
3 6 9 0.6196 0.0000
3 6 10 -0.5305 0.0000
3 6 11 0.4838 0.0000
3 6 12 -0.4600 0.0000
3 6 13 0.4328 0.0000
3 6 14 -0.3810 0.0000
3 6 15 0.2986 0.0000
3 7 0 1.7974 0.0000
3 7 1 -1.8178 0.0000
3 7 2 1.7989 0.0000
3 7 3 -1.7429 0.0000
3 7 4 1.6505 0.0000
3 7 5 -1.5224 0.0000
3 7 6 1.3633 0.0000
3 7 7 -1.1858 0.0000
3 7 8 1.0096 0.0000
3 7 9 -0.8543 0.0000
3 7 10 0.7307 0.0000
3 7 11 -0.6349 0.0000
3 7 12 0.5513 0.0000
3 7 13 -0.4613 0.0000
3 7 14 0.3548 0.0000
3 8 0 -1.5755 0.0000
3 8 1 1.6164 0.0000
3 8 2 -1.6302 0.0000
3 8 3 1.6191 0.0000
3 8 4 -1.5803 0.0000
3 8 5 1.5083 0.0000
3 8 6 -1.4008 0.0000
3 8 7 1.2642 0.0000
3 8 8 -1.1124 0.0000
3 8 9 0.9607 0.0000
3 8 10 -0.8181 0.0000
3 8 11 0.6837 0.0000
3 8 12 -0.5502 0.0000
3 8 13 0.4117 0.0000
3 9 0 1.1658 0.0000
3 9 1 -1.2217 0.0000
3 9 2 1.2616 0.0000
3 9 3 -1.2883 0.0000
3 9 4 1.2971 0.0000
3 9 5 -1.2785 0.0000
3 9 6 1.2252 0.0000
3 9 7 -1.1374 0.0000
3 9 8 1.0225 0.0000
3 9 9 -0.8908 0.0000
3 9 10 0.7497 0.0000
3 9 11 -0.6022 0.0000
3 9 13 -0.2987 0.0000
3 10 0 -0.7055 0.0000
3 10 1 0.7578 0.0000
3 10 2 -0.8009 0.0000
3 10 3 0.8396 0.0000
3 10 4 -0.8702 0.0000
3 10 5 0.8829 0.0000
3 10 6 -0.8684 0.0000
3 10 7 0.8227 0.0000
3 10 8 -0.7482 0.0000
3 10 9 0.6506 0.0000
3 10 10 -0.5359 0.0000
3 11 0 0.3148 0.0000
3 11 1 -0.3415 0.0000
3 11 2 0.3635 0.0000
3 11 3 -0.3887 0.0000
3 11 4 0.4160 0.0000
3 11 5 -0.4376 0.0000
3 11 6 0.4442 0.0000
3 11 7 -0.4300 0.0000
3 11 8 0.3939 0.0000
3 12 0 -0.0758 0.0000
3 12 1 0.0676 0.0000
3 12 2 -0.0597 0.0000
3 12 3 0.0620 0.0000
3 12 4 -0.0755 0.0000
3 12 5 0.0941 0.0000
4 -9 0 0.9703 0.0000
4 -9 1 -0.9398 0.0000
4 -9 2 0.8623 0.0000
4 -9 3 -0.7519 0.0000
4 -9 4 0.6253 0.0000
4 -8 0 -1.2708 0.0000
4 -8 1 1.2443 0.0000
4 -8 2 -1.1720 0.0000
4 -8 3 1.0630 0.0000
4 -8 4 -0.9295 0.0000
4 -8 5 0.7855 0.0000
4 -8 6 -0.6445 0.0000
4 -8 7 0.5165 0.0000
4 -7 0 1.3434 0.0000
4 -7 1 -1.3404 0.0000
4 -7 2 1.2947 0.0000
4 -7 3 -1.2075 0.0000
4 -7 4 1.0864 0.0000
4 -7 5 -0.9451 0.0000
4 -7 6 0.8003 0.0000
4 -7 7 -0.6654 0.0000
4 -7 8 0.5453 0.0000
4 -7 9 -0.4356 0.0000
4 -6 0 -1.1670 0.0000
4 -6 1 1.1944 0.0000
4 -6 2 -1.1790 0.0000
4 -6 3 1.1168 0.0000
4 -6 4 -1.0146 0.0000
4 -6 5 0.8897 0.0000
4 -6 6 -0.7635 0.0000
4 -6 7 0.6516 0.0000
4 -6 8 -0.5567 0.0000
4 -6 9 0.4693 0.0000
4 -6 10 -0.3754 0.0000
4 -6 11 0.2677 0.0000
4 -5 0 0.7402 0.0000
4 -5 1 -0.7909 0.0000
4 -5 2 0.8002 0.0000
4 -5 3 -0.7628 0.0000
4 -5 4 0.6883 0.0000
4 -5 5 -0.5981 0.0000
4 -5 6 0.5158 0.0000
4 -5 7 -0.4558 0.0000
4 -5 8 0.4156 0.0000
4 -5 9 -0.3787 0.0000
4 -5 10 0.3256 0.0000
4 -5 11 -0.2467 0.0000
4 -5 12 0.1492 0.0000
4 -4 0 -0.0189 0.0000
4 -4 1 0.0829 0.0000
4 -4 2 -0.1209 0.0000
4 -4 3 0.1281 0.0000
4 -4 4 -0.1131 0.0000
4 -4 5 0.0945 0.0000
4 -4 6 -0.0910 0.0000
4 -4 7 0.1102 0.0000
4 -4 8 -0.1435 0.0000
4 -4 9 0.1711 0.0000
4 -4 10 -0.1735 0.0000
4 -4 11 0.1433 0.0000
4 -4 12 -0.0899 0.0000
4 -4 13 0.0339 0.0000
4 -3 0 -1.0360 0.0000
4 -3 1 0.9629 0.0000
4 -3 2 -0.8748 0.0000
4 -3 3 0.7808 0.0000
4 -3 4 -0.6830 0.0000
4 -3 5 0.5778 0.0000
4 -3 6 -0.4621 0.0000
4 -3 7 0.3398 0.0000
4 -3 8 -0.2233 0.0000
4 -3 9 0.1285 0.0000
4 -3 10 -0.0663 0.0000
4 -3 11 0.0357 0.0000
4 -3 12 -0.0241 0.0000
4 -3 13 0.0152 0.0000
4 -3 14 0.0017 0.0000
4 -2 0 2.3212 0.0000
4 -2 1 -2.2416 0.0000
4 -2 2 2.0832 0.0000
4 -2 3 -1.8658 0.0000
4 -2 4 1.6128 0.0000
4 -2 5 -1.3460 0.0000
4 -2 6 1.0853 0.0000
4 -2 7 -0.8476 0.0000
4 -2 8 0.6461 0.0000
4 -2 9 -0.4864 0.0000
4 -2 10 0.3645 0.0000
4 -2 11 -0.2675 0.0000
4 -2 12 0.1802 0.0000
4 -2 13 -0.0928 0.0000
4 -2 14 0.0073 0.0000
4 -1 0 -3.5129 0.0000
4 -1 1 3.4371 0.0000
4 -1 2 -3.2159 0.0000
4 -1 3 2.8823 0.0000
4 -1 4 -2.4830 0.0000
4 -1 5 2.0665 0.0000
4 -1 6 -1.6746 0.0000
4 -1 7 1.3354 0.0000
4 -1 8 -1.0601 0.0000
4 -1 9 0.8432 0.0000
4 -1 10 -0.6664 0.0000
4 -1 11 0.5073 0.0000
4 -1 12 -0.3493 0.0000
4 -1 13 0.1902 0.0000
4 -1 14 -0.0434 0.0000
4 -1 15 -0.0693 0.0000
4 0 0 4.1706 0.0000
4 0 1 -4.1171 0.0000
4 0 2 3.8762 0.0000
4 0 3 -3.4889 0.0000
4 0 4 3.0160 0.0000
4 0 5 -2.5222 0.0000
4 0 6 2.0617 0.0000
4 0 7 -1.6682 0.0000
4 0 8 1.3512 0.0000
4 0 9 -1.0983 0.0000
4 0 10 0.8842 0.0000
4 0 11 -0.6826 0.0000
4 0 12 0.4792 0.0000
4 0 13 -0.2773 0.0000
4 0 14 0.0964 0.0000
4 0 15 0.0382 0.0000
4 1 0 -3.9846 0.0000
4 1 1 3.9677 0.0000
4 1 2 -3.7642 0.0000
4 1 3 3.4130 0.0000
4 1 4 -2.9731 0.0000
4 1 5 2.5082 0.0000
4 1 6 -2.0715 0.0000
4 1 7 1.6959 0.0000
4 1 8 -1.3896 0.0000
4 1 9 1.1402 0.0000
4 1 10 -0.9231 0.0000
4 1 11 0.7153 0.0000
4 1 12 -0.5063 0.0000
4 1 13 0.3031 0.0000
4 1 14 -0.1261 0.0000
4 1 15 -0.0018 0.0000
4 2 0 2.9799 0.0000
4 2 1 -2.9970 0.0000
4 2 2 2.8697 0.0000
4 2 3 -2.6254 0.0000
4 2 4 2.3078 0.0000
4 2 5 -1.9647 0.0000
4 2 6 1.6372 0.0000
4 2 7 -1.3516 0.0000
4 2 8 1.1150 0.0000
4 2 9 -0.9178 0.0000
4 2 10 0.7412 0.0000
4 2 11 -0.5683 0.0000
4 2 12 0.3937 0.0000
4 2 13 -0.2267 0.0000
4 2 14 0.0866 0.0000
4 2 15 0.0080 0.0000
4 3 0 -1.5111 0.0000
4 3 1 1.5443 0.0000
4 3 2 -1.4970 0.0000
4 3 3 1.3822 0.0000
4 3 4 -1.2221 0.0000
4 3 5 1.0434 0.0000
4 3 6 -0.8706 0.0000
4 3 7 0.7202 0.0000
4 3 8 -0.5960 0.0000
4 3 9 0.4899 0.0000
4 3 10 -0.3878 0.0000
4 3 11 0.2788 0.0000
4 3 12 -0.1628 0.0000
4 3 13 0.0525 0.0000
4 3 14 0.0332 0.0000
4 3 15 -0.0787 0.0000
4 4 0 0.0550 0.0000
4 4 1 -0.0850 0.0000
4 4 2 0.0953 0.0000
4 4 3 -0.0864 0.0000
4 4 4 0.0630 0.0000
4 4 5 -0.0343 0.0000
4 4 6 0.0107 0.0000
4 4 7 0.0011 0.0000
4 4 8 -0.0032 0.0000
4 4 9 0.0060 0.0000
4 4 10 -0.0227 0.0000
4 4 11 0.0605 0.0000
4 4 12 -0.1137 0.0000
4 4 13 0.1653 0.0000
4 4 14 -0.1942 0.0000
4 4 15 0.1867 0.0000
4 5 0 1.0312 0.0000
4 5 1 -1.0133 0.0000
4 5 2 0.9753 0.0000
4 5 3 -0.9241 0.0000
4 5 4 0.8644 0.0000
4 5 5 -0.7953 0.0000
4 5 6 0.7139 0.0000
4 5 7 -0.6207 0.0000
4 5 8 0.5243 0.0000
4 5 9 -0.4404 0.0000
4 5 10 0.3840 0.0000
4 5 11 -0.3597 0.0000
4 5 12 0.3574 0.0000
4 5 13 -0.3556 0.0000
4 5 14 0.3320 0.0000
4 5 15 -0.2755 0.0000
4 6 0 -1.6184 0.0000
4 6 1 1.6125 0.0000
4 6 2 -1.5717 0.0000
4 6 3 1.5060 0.0000
4 6 4 -1.4212 0.0000
4 6 5 1.3163 0.0000
4 6 6 -1.1889 0.0000
4 6 7 1.0425 0.0000
4 6 8 -0.8904 0.0000
4 6 9 0.7527 0.0000
4 6 10 -0.6457 0.0000
4 6 11 0.5729 0.0000
4 6 12 -0.5216 0.0000
4 6 13 0.4696 0.0000
4 6 14 -0.3977 0.0000
4 6 15 0.3004 0.0000
4 7 0 1.7538 0.0000
4 7 1 -1.7594 0.0000
4 7 2 1.7333 0.0000
4 7 3 -1.6861 0.0000
4 7 4 1.6199 0.0000
4 7 5 -1.5289 0.0000
4 7 6 1.4070 0.0000
4 7 7 -1.2566 0.0000
4 7 8 1.0921 0.0000
4 7 9 -0.9341 0.0000
4 7 10 0.7986 0.0000
4 7 11 -0.6884 0.0000
4 7 12 0.5921 0.0000
4 7 13 -0.4925 0.0000
4 7 14 0.3788 0.0000
4 8 0 -1.5538 0.0000
4 8 1 1.5725 0.0000
4 8 2 -1.5704 0.0000
4 8 3 1.5571 0.0000
4 8 4 -1.5307 0.0000
4 8 5 1.4801 0.0000
4 8 6 -1.3948 0.0000
4 8 7 1.2737 0.0000
4 8 8 -1.1284 0.0000
4 8 9 0.9766 0.0000
4 8 10 -0.8318 0.0000
4 8 11 0.6971 0.0000
4 8 12 -0.5659 0.0000
4 8 13 0.4309 0.0000
4 8 14 -0.2924 0.0000
4 9 0 1.1461 0.0000
4 9 1 -1.1752 0.0000
4 9 2 1.1938 0.0000
4 9 3 -1.2112 0.0000
4 9 4 1.2231 0.0000
4 9 5 -1.2157 0.0000
4 9 6 1.1754 0.0000
4 9 7 -1.0977 0.0000
4 9 8 0.9894 0.0000
4 9 9 -0.8629 0.0000
4 9 10 0.7285 0.0000
4 9 11 -0.5901 0.0000
4 9 12 0.4480 0.0000
4 10 0 -0.6693 0.0000
4 10 1 0.6961 0.0000
4 10 2 -0.7197 0.0000
4 10 3 0.7497 0.0000
4 10 4 -0.7824 0.0000
4 10 5 0.8043 0.0000
4 10 6 -0.8011 0.0000
4 10 7 0.7657 0.0000
4 10 8 -0.7002 0.0000
4 10 9 0.6118 0.0000
4 10 10 -0.5074 0.0000
4 11 0 0.2656 0.0000
4 11 1 -0.2729 0.0000
4 11 2 0.2819 0.0000
4 11 3 -0.3039 0.0000
4 11 4 0.3369 0.0000
4 11 5 -0.3694 0.0000
4 11 6 0.3881 0.0000
4 11 7 -0.3849 0.0000
4 11 8 0.3584 0.0000
4 12 0 -0.0312 0.0000
4 12 1 0.0107 0.0000
4 12 2 0.0034 0.0000
4 12 3 0.0006 0.0000
4 12 4 -0.0223 0.0000
4 12 5 0.0520 0.0000
5 -9 0 0.6845 0.0000
5 -9 1 -0.6379 0.0000
5 -8 0 -0.9936 0.0000
5 -8 1 0.9481 0.0000
5 -8 2 -0.8666 0.0000
5 -8 3 0.7613 0.0000
5 -8 4 -0.6442 0.0000
5 -8 5 0.5269 0.0000
5 -7 0 1.1076 0.0000
5 -7 1 -1.0879 0.0000
5 -7 2 1.0366 0.0000
5 -7 3 -0.9561 0.0000
5 -7 4 0.8518 0.0000
5 -7 5 -0.7332 0.0000
5 -7 6 0.6129 0.0000
5 -7 7 -0.5012 0.0000
5 -7 8 0.4020 0.0000
5 -6 0 -0.9604 0.0000
5 -6 1 0.9785 0.0000
5 -6 2 -0.9680 0.0000
5 -6 3 0.9220 0.0000
5 -6 4 -0.8418 0.0000
5 -6 5 0.7391 0.0000
5 -6 6 -0.6311 0.0000
5 -6 7 0.5320 0.0000
5 -6 8 -0.4461 0.0000
5 -6 9 0.3667 0.0000
5 -6 10 -0.2834 0.0000
5 -5 0 0.5556 0.0000
5 -5 1 -0.6034 0.0000
5 -5 2 0.6241 0.0000
5 -5 3 -0.6066 0.0000
5 -5 4 0.5539 0.0000
5 -5 5 -0.4826 0.0000
5 -5 6 0.4143 0.0000
5 -5 7 -0.3637 0.0000
5 -5 8 0.3306 0.0000
5 -5 9 -0.3009 0.0000
5 -5 10 0.2572 0.0000
5 -5 11 -0.1912 0.0000
5 -4 0 0.0808 0.0000
5 -4 1 -0.0231 0.0000
5 -4 2 -0.0152 0.0000
5 -4 3 0.0244 0.0000
5 -4 4 -0.0107 0.0000
5 -4 5 -0.0065 0.0000
5 -4 6 0.0063 0.0000
5 -4 7 0.0212 0.0000
5 -4 8 -0.0675 0.0000
5 -4 9 0.1112 0.0000
5 -4 10 -0.1305 0.0000
5 -4 11 0.1160 0.0000
5 -4 12 -0.0760 0.0000
5 -3 0 -0.9086 0.0000
5 -3 1 0.8580 0.0000
5 -3 2 -0.8039 0.0000
5 -3 3 0.7540 0.0000
5 -3 4 -0.7029 0.0000
5 -3 5 0.6365 0.0000
5 -3 6 -0.5430 0.0000
5 -3 7 0.4228 0.0000
5 -3 8 -0.2917 0.0000
5 -3 9 0.1734 0.0000
5 -3 10 -0.0874 0.0000
5 -3 11 0.0387 0.0000
5 -3 12 -0.0172 0.0000
5 -3 13 0.0055 0.0000
5 -2 0 1.8208 0.0000
5 -2 1 -1.7859 0.0000
5 -2 2 1.7092 0.0000
5 -2 3 -1.5994 0.0000
5 -2 4 1.4600 0.0000
5 -2 5 -1.2911 0.0000
5 -2 6 1.0967 0.0000
5 -2 7 -0.8891 0.0000
5 -2 8 0.6877 0.0000
5 -2 9 -0.5111 0.0000
5 -2 10 0.3689 0.0000
5 -2 11 -0.2575 0.0000
5 -2 12 0.1648 0.0000
5 -2 13 -0.0800 0.0000
5 -2 14 0.0020 0.0000
5 -1 0 -2.6002 0.0000
5 -1 1 2.5856 0.0000
5 -1 2 -2.4879 0.0000
5 -1 3 2.3202 0.0000
5 -1 4 -2.0985 0.0000
5 -1 5 1.8405 0.0000
5 -1 6 -1.5667 0.0000
5 -1 7 1.2984 0.0000
5 -1 8 -1.0541 0.0000
5 -1 9 0.8429 0.0000
5 -1 10 -0.6613 0.0000
5 -1 11 0.4972 0.0000
5 -1 12 -0.3384 0.0000
5 -1 13 0.1829 0.0000
5 -1 14 -0.0425 0.0000
5 0 0 2.9720 0.0000
5 0 1 -2.9827 0.0000
5 0 2 2.8848 0.0000
5 0 3 -2.6946 0.0000
5 0 4 2.4368 0.0000
5 0 5 -2.1410 0.0000
5 0 6 1.8374 0.0000
5 0 7 -1.5516 0.0000
5 0 8 1.2985 0.0000
5 0 9 -1.0781 0.0000
5 0 10 0.8781 0.0000
5 0 11 -0.6817 0.0000
5 0 12 0.4796 0.0000
5 0 13 -0.2781 0.0000
5 0 14 0.0985 0.0000
5 0 15 0.0328 0.0000
5 1 0 -2.7491 0.0000
5 1 1 2.7867 0.0000
5 1 2 -2.7191 0.0000
5 1 3 2.5598 0.0000
5 1 4 -2.3326 0.0000
5 1 5 2.0674 0.0000
5 1 6 -1.7950 0.0000
5 1 7 1.5397 0.0000
5 1 8 -1.3132 0.0000
5 1 9 1.1116 0.0000
5 1 10 -0.9202 0.0000
5 1 11 0.7233 0.0000
5 1 12 -0.5162 0.0000
5 1 13 0.3106 0.0000
5 1 14 -0.1313 0.0000
5 1 15 0.0041 0.0000
5 2 0 1.9609 0.0000
5 2 1 -2.0174 0.0000
5 2 2 1.9989 0.0000
5 2 3 -1.9104 0.0000
5 2 4 1.7653 0.0000
5 2 5 -1.5840 0.0000
5 2 6 1.3905 0.0000
5 2 7 -1.2049 0.0000
5 2 8 1.0371 0.0000
5 2 9 -0.8840 0.0000
5 2 10 0.7333 0.0000
5 2 11 -0.5736 0.0000
5 2 12 0.4040 0.0000
5 2 13 -0.2385 0.0000
5 2 14 0.0999 0.0000
5 2 15 -0.0088 0.0000
5 3 0 -0.8530 0.0000
5 3 1 0.9116 0.0000
5 3 2 -0.9380 0.0000
5 3 3 0.9263 0.0000
5 3 4 -0.8761 0.0000
5 3 5 0.7955 0.0000
5 3 6 -0.6997 0.0000
5 3 7 0.6043 0.0000
5 3 8 -0.5181 0.0000
5 3 9 0.4390 0.0000
5 3 10 -0.3575 0.0000
5 3 11 0.2653 0.0000
5 3 12 -0.1640 0.0000
5 3 13 0.0672 0.0000
5 3 14 0.0057 0.0000
5 3 15 -0.0402 0.0000
5 4 0 -0.2465 0.0000
5 4 1 0.2015 0.0000
5 4 2 -0.1507 0.0000
5 4 3 0.1088 0.0000
5 4 4 -0.0864 0.0000
5 4 5 0.0839 0.0000
5 4 6 -0.0916 0.0000
5 4 7 0.0971 0.0000
5 4 8 -0.0944 0.0000
5 4 9 0.0873 0.0000
5 4 10 -0.0863 0.0000
5 4 11 0.0991 0.0000
5 4 12 -0.1235 0.0000
5 4 13 0.1463 0.0000
5 4 14 -0.1504 0.0000
5 4 15 0.1259 0.0000
5 5 0 1.0870 0.0000
5 5 1 -1.0604 0.0000
5 5 2 1.0055 0.0000
5 5 3 -0.9420 0.0000
5 5 4 0.8839 0.0000
5 5 5 -0.8324 0.0000
5 5 6 0.7785 0.0000
5 5 7 -0.7119 0.0000
5 5 8 0.6308 0.0000
5 5 9 -0.5444 0.0000
5 5 10 0.4675 0.0000
5 5 11 -0.4095 0.0000
5 5 12 0.3677 0.0000
5 5 13 -0.3285 0.0000
5 5 14 0.2763 0.0000
5 5 15 -0.2042 0.0000
5 6 0 -1.5654 0.0000
5 6 1 1.5513 0.0000
5 6 2 -1.5034 0.0000
5 6 3 1.4428 0.0000
5 6 4 -1.3807 0.0000
5 6 5 1.3137 0.0000
5 6 6 -1.2297 0.0000
5 6 7 1.1192 0.0000
5 6 8 -0.9852 0.0000
5 6 9 0.8433 0.0000
5 6 10 -0.7125 0.0000
5 6 11 0.6039 0.0000
5 6 12 -0.5145 0.0000
5 6 13 0.4306 0.0000
5 6 14 -0.3386 0.0000
5 6 15 0.2355 0.0000
5 7 0 1.6906 0.0000
5 7 1 -1.6812 0.0000
5 7 2 1.6438 0.0000
5 7 3 -1.5990 0.0000
5 7 4 1.5528 0.0000
5 7 5 -1.4951 0.0000
5 7 6 1.4096 0.0000
5 7 7 -1.2869 0.0000
5 7 8 1.1334 0.0000
5 7 9 -0.9679 0.0000
5 7 10 0.8113 0.0000
5 7 11 -0.6747 0.0000
5 7 12 0.5550 0.0000
5 7 13 -0.4411 0.0000
5 7 14 0.3245 0.0000
5 8 0 -1.5205 0.0000
5 8 1 1.5118 0.0000
5 8 2 -1.4854 0.0000
5 8 3 1.4608 0.0000
5 8 4 -1.4392 0.0000
5 8 5 1.4056 0.0000
5 8 6 -1.3405 0.0000
5 8 7 1.2340 0.0000
5 8 8 -1.0928 0.0000
5 8 9 0.9350 0.0000
5 8 10 -0.7795 0.0000
5 8 11 0.6357 0.0000
5 8 12 -0.5023 0.0000
5 8 13 0.3735 0.0000
5 9 0 1.1404 0.0000
5 9 1 -1.1300 0.0000
5 9 2 1.1122 0.0000
5 9 3 -1.1053 0.0000
5 9 4 1.1080 0.0000
5 9 5 -1.1031 0.0000
5 9 6 1.0702 0.0000
5 9 7 -0.9987 0.0000
5 9 8 0.8928 0.0000
5 9 9 -0.7667 0.0000
5 9 10 0.6346 0.0000
5 9 11 -0.5041 0.0000
5 10 0 -0.6739 0.0000
5 10 1 0.6565 0.0000
5 10 2 -0.6402 0.0000
5 10 3 0.6424 0.0000
5 10 4 -0.6613 0.0000
5 10 5 0.6802 0.0000
5 10 6 -0.6796 0.0000
5 10 7 0.6484 0.0000
5 10 8 -0.5876 0.0000
5 10 9 0.5057 0.0000
5 10 10 -0.4123 0.0000
5 11 0 0.2671 0.0000
5 11 1 -0.2356 0.0000
5 11 2 0.2121 0.0000
5 11 3 -0.2130 0.0000
5 11 4 0.2368 0.0000
5 11 5 -0.2686 0.0000
5 11 6 0.2908 0.0000
5 11 7 -0.2926 0.0000
5 11 8 0.2722 0.0000
5 12 0 -0.0256 0.0000
5 12 1 -0.0212 0.0000
5 12 2 0.0545 0.0000
5 12 3 -0.0598 0.0000
5 12 4 0.0389 0.0000
5 12 5 -0.0051 0.0000
5 13 0 -0.0433 0.0000
5 13 1 0.0958 0.0000
6 -8 0 -0.6582 0.0000
6 -8 1 0.6109 0.0000
6 -8 2 -0.5381 0.0000
6 -7 0 0.8105 0.0000
6 -7 1 -0.7852 0.0000
6 -7 2 0.7380 0.0000
6 -7 3 -0.6721 0.0000
6 -7 4 0.5909 0.0000
6 -7 5 -0.5010 0.0000
6 -7 6 0.4108 0.0000
6 -6 0 -0.7261 0.0000
6 -6 1 0.7384 0.0000
6 -6 2 -0.7338 0.0000
6 -6 3 0.7043 0.0000
6 -6 4 -0.6477 0.0000
6 -6 5 0.5707 0.0000
6 -6 6 -0.4860 0.0000
6 -6 7 0.4054 0.0000
6 -6 8 -0.3333 0.0000
6 -5 0 0.3770 0.0000
6 -5 1 -0.4211 0.0000
6 -5 2 0.4520 0.0000
6 -5 3 -0.4553 0.0000
6 -5 4 0.4283 0.0000
6 -5 5 -0.3814 0.0000
6 -5 6 0.3322 0.0000
6 -5 7 -0.2936 0.0000
6 -5 8 0.2666 0.0000
6 -5 9 -0.2405 0.0000
6 -5 10 0.2020 0.0000
6 -4 0 0.1931 0.0000
6 -4 1 -0.1402 0.0000
6 -4 2 0.0946 0.0000
6 -4 3 -0.0702 0.0000
6 -4 4 0.0656 0.0000
6 -4 5 -0.0654 0.0000
6 -4 6 0.0510 0.0000
6 -4 7 -0.0133 0.0000
6 -4 8 -0.0398 0.0000
6 -4 9 0.0882 0.0000
6 -4 10 -0.1117 0.0000
6 -4 11 0.1020 0.0000
6 -3 0 -0.8941 0.0000
6 -3 1 0.8571 0.0000
6 -3 2 -0.8136 0.0000
6 -3 3 0.7725 0.0000
6 -3 4 -0.7283 0.0000
6 -3 5 0.6652 0.0000
6 -3 6 -0.5696 0.0000
6 -3 7 0.4420 0.0000
6 -3 8 -0.3001 0.0000
6 -3 9 0.1708 0.0000
6 -3 10 -0.0768 0.0000
6 -3 11 0.0250 0.0000
6 -3 12 -0.0058 0.0000
6 -2 0 1.5952 0.0000
6 -2 1 -1.5884 0.0000
6 -2 2 1.5522 0.0000
6 -2 3 -1.4910 0.0000
6 -2 4 1.3995 0.0000
6 -2 5 -1.2683 0.0000
6 -2 6 1.0948 0.0000
6 -2 7 -0.8906 0.0000
6 -2 8 0.6800 0.0000
6 -2 9 -0.4901 0.0000
6 -2 10 0.3383 0.0000
6 -2 11 -0.2258 0.0000
6 -2 12 0.1417 0.0000
6 -2 13 -0.0728 0.0000
6 -1 0 -2.1247 0.0000
6 -1 1 2.1512 0.0000
6 -1 2 -2.1242 0.0000
6 -1 3 2.0460 0.0000
6 -1 4 -1.9157 0.0000
6 -1 5 1.7341 0.0000
6 -1 6 -1.5108 0.0000
6 -1 7 1.2657 0.0000
6 -1 8 -1.0241 0.0000
6 -1 9 0.8063 0.0000
6 -1 10 -0.6195 0.0000
6 -1 11 0.4580 0.0000
6 -1 12 -0.3114 0.0000
6 -1 13 0.1749 0.0000
6 -1 14 -0.0559 0.0000
6 0 0 2.3052 0.0000
6 0 1 -2.3622 0.0000
6 0 2 2.3528 0.0000
6 0 3 -2.2783 0.0000
6 0 4 2.1413 0.0000
6 0 5 -1.9505 0.0000
6 0 6 1.7229 0.0000
6 0 7 -1.4815 0.0000
6 0 8 1.2479 0.0000
6 0 9 -1.0332 0.0000
6 0 10 0.8355 0.0000
6 0 11 -0.6448 0.0000
6 0 12 0.4540 0.0000
6 0 13 -0.2681 0.0000
6 0 14 0.1055 0.0000
6 1 0 -2.0343 0.0000
6 1 1 2.1145 0.0000
6 1 2 -2.1356 0.0000
6 1 3 2.0951 0.0000
6 1 4 -1.9942 0.0000
6 1 5 1.8416 0.0000
6 1 6 -1.6548 0.0000
6 1 7 1.4551 0.0000
6 1 8 -1.2591 0.0000
6 1 9 1.0721 0.0000
6 1 10 -0.8877 0.0000
6 1 11 0.6963 0.0000
6 1 12 -0.4960 0.0000
6 1 13 0.2993 0.0000
6 1 14 -0.1301 0.0000
6 1 15 0.0125 0.0000
6 2 0 1.3558 0.0000
6 2 1 -1.4459 0.0000
6 2 2 1.5021 0.0000
6 2 3 -1.5147 0.0000
6 2 4 1.4774 0.0000
6 2 5 -1.3927 0.0000
6 2 6 1.2733 0.0000
6 2 7 -1.1371 0.0000
6 2 8 0.9979 0.0000
6 2 9 -0.8590 0.0000
6 2 10 0.7149 0.0000
6 2 11 -0.5588 0.0000
6 2 12 0.3929 0.0000
6 2 13 -0.2323 0.0000
6 2 14 0.1001 0.0000
6 2 15 -0.0153 0.0000
6 3 0 -0.4554 0.0000
6 3 1 0.5369 0.0000
6 3 2 -0.6164 0.0000
6 3 3 0.6759 0.0000
6 3 4 -0.6995 0.0000
6 3 5 0.6823 0.0000
6 3 6 -0.6324 0.0000
6 3 7 0.5654 0.0000
6 3 8 -0.4942 0.0000
6 3 9 0.4225 0.0000
6 3 10 -0.3458 0.0000
6 3 11 0.2590 0.0000
6 3 12 -0.1650 0.0000
6 3 13 0.0771 0.0000
6 3 14 -0.0130 0.0000
6 3 15 -0.0153 0.0000
6 4 0 -0.4283 0.0000
6 4 1 0.3710 0.0000
6 4 2 -0.2898 0.0000
6 4 3 0.2092 0.0000
6 4 4 -0.1511 0.0000
6 4 5 0.1235 0.0000
6 4 6 -0.1187 0.0000
6 4 7 0.1214 0.0000
6 4 8 -0.1192 0.0000
6 4 9 0.1103 0.0000
6 4 10 -0.1016 0.0000
6 4 11 0.1004 0.0000
6 4 12 -0.1064 0.0000
6 4 13 0.1102 0.0000
6 4 14 -0.0996 0.0000
6 5 0 1.1108 0.0000
6 5 1 -1.0812 0.0000
6 5 2 1.0147 0.0000
6 5 3 -0.9391 0.0000
6 5 4 0.8761 0.0000
6 5 5 -0.8302 0.0000
6 5 6 0.7899 0.0000
6 5 7 -0.7384 0.0000
6 5 8 0.6662 0.0000
6 5 9 -0.5771 0.0000
6 5 10 0.4840 0.0000
6 5 11 -0.3996 0.0000
6 5 12 0.3273 0.0000
6 5 13 -0.2610 0.0000
6 6 0 -1.5092 0.0000
6 6 1 1.4969 0.0000
6 6 2 -1.4472 0.0000
6 6 3 1.3885 0.0000
6 6 4 -1.3376 0.0000
6 6 5 1.2911 0.0000
6 6 6 -1.2316 0.0000
6 6 7 1.1411 0.0000
6 6 8 -1.0148 0.0000
6 6 9 0.8637 0.0000
6 6 10 -0.7084 0.0000
6 6 11 0.5661 0.0000
6 6 12 -0.4428 0.0000
6 6 13 0.3339 0.0000
6 6 14 -0.2319 0.0000
6 7 0 1.6183 0.0000
6 7 1 -1.6067 0.0000
6 7 2 1.5651 0.0000
6 7 3 -1.5214 0.0000
6 7 4 1.4858 0.0000
6 7 5 -1.4470 0.0000
6 7 6 1.3824 0.0000
6 7 7 -1.2741 0.0000
6 7 8 1.1216 0.0000
6 7 9 -0.9420 0.0000
6 7 10 0.7599 0.0000
6 7 11 -0.5943 0.0000
6 7 12 0.4512 0.0000
6 7 13 -0.3268 0.0000
6 8 0 -1.4706 0.0000
6 8 1 1.4467 0.0000
6 8 2 -1.4033 0.0000
6 8 3 1.3676 0.0000
6 8 4 -1.3449 0.0000
6 8 5 1.3184 0.0000
6 8 6 -1.2629 0.0000
6 8 7 1.1616 0.0000
6 8 8 -1.0164 0.0000
6 8 9 0.8459 0.0000
6 8 10 -0.6738 0.0000
6 8 11 0.5169 0.0000
6 8 12 -0.3802 0.0000
6 9 0 1.1284 0.0000
6 9 1 -1.0867 0.0000
6 9 2 1.0366 0.0000
6 9 3 -1.0043 0.0000
6 9 4 0.9924 0.0000
6 9 5 -0.9821 0.0000
6 9 6 0.9482 0.0000
6 9 7 -0.8752 0.0000
6 9 8 0.7649 0.0000
6 9 9 -0.6332 0.0000
6 9 10 0.4986 0.0000
6 10 0 -0.6968 0.0000
6 10 1 0.6377 0.0000
6 10 2 -0.5808 0.0000
6 10 3 0.5507 0.0000
6 10 4 -0.5483 0.0000
6 10 5 0.5555 0.0000
6 10 6 -0.5489 0.0000
6 10 7 0.5141 0.0000
6 10 8 -0.4515 0.0000
6 10 9 0.3715 0.0000
6 11 0 0.3078 0.0000
6 11 1 -0.2360 0.0000
6 11 2 0.1757 0.0000
6 11 3 -0.1486 0.0000
6 11 4 0.1543 0.0000
6 11 5 -0.1757 0.0000
6 11 6 0.1924 0.0000
6 11 7 -0.1912 0.0000
6 12 0 -0.0621 0.0000
6 12 1 -0.0133 0.0000
6 12 2 0.0699 0.0000
6 12 3 -0.0908 0.0000
6 12 4 0.0786 0.0000
6 12 5 -0.0492 0.0000
6 13 1 0.0920 0.0000
7 -7 0 0.4992 0.0000
7 -7 1 -0.4809 0.0000
7 -6 0 -0.4890 0.0000
7 -6 1 0.5014 0.0000
7 -6 2 -0.5035 0.0000
7 -6 3 0.4875 0.0000
7 -6 4 -0.4497 0.0000
7 -6 5 0.3943 0.0000
7 -6 6 -0.3309 0.0000
7 -6 7 0.2693 0.0000
7 -5 0 0.2357 0.0000
7 -5 1 -0.2761 0.0000
7 -5 2 0.3116 0.0000
7 -5 3 -0.3272 0.0000
7 -5 4 0.3171 0.0000
7 -5 5 -0.2878 0.0000
7 -5 6 0.2529 0.0000
7 -5 7 -0.2233 0.0000
7 -5 8 0.2006 0.0000
7 -4 0 0.2419 0.0000
7 -4 1 -0.1947 0.0000
7 -4 2 0.1453 0.0000
7 -4 3 -0.1098 0.0000
7 -4 4 0.0904 0.0000
7 -4 5 -0.0765 0.0000
7 -4 6 0.0530 0.0000
7 -4 7 -0.0130 0.0000
7 -4 8 -0.0369 0.0000
7 -4 9 0.0796 0.0000
7 -4 10 -0.0984 0.0000
7 -3 0 -0.8484 0.0000
7 -3 1 0.8206 0.0000
7 -3 2 -0.7793 0.0000
7 -3 3 0.7354 0.0000
7 -3 4 -0.6855 0.0000
7 -3 5 0.6164 0.0000
7 -3 6 -0.5169 0.0000
7 -3 7 0.3890 0.0000
7 -3 8 -0.2507 0.0000
7 -3 9 0.1283 0.0000
7 -3 10 -0.0431 0.0000
7 -3 11 0.0013 0.0000
7 -2 0 1.4414 0.0000
7 -2 1 -1.4502 0.0000
7 -2 2 1.4292 0.0000
7 -2 3 -1.3819 0.0000
7 -2 4 1.3015 0.0000
7 -2 5 -1.1773 0.0000
7 -2 6 1.0063 0.0000
7 -2 7 -0.8020 0.0000
7 -2 8 0.5915 0.0000
7 -2 9 -0.4050 0.0000
7 -2 10 0.2621 0.0000
7 -2 11 -0.1653 0.0000
7 -2 12 0.1029 0.0000
7 -1 0 -1.8619 0.0000
7 -1 1 1.9108 0.0000
7 -1 2 -1.9136 0.0000
7 -1 3 1.8684 0.0000
7 -1 4 -1.7678 0.0000
7 -1 5 1.6073 0.0000
7 -1 6 -1.3941 0.0000
7 -1 7 1.1502 0.0000
7 -1 8 -0.9061 0.0000
7 -1 9 0.6885 0.0000
7 -1 10 -0.5100 0.0000
7 -1 11 0.3673 0.0000
7 -1 12 -0.2490 0.0000
7 -1 13 0.1464 0.0000
7 0 0 1.9715 0.0000
7 0 1 -2.0542 0.0000
7 0 2 2.0839 0.0000
7 0 3 -2.0546 0.0000
7 0 4 1.9598 0.0000
7 0 5 -1.8000 0.0000
7 0 6 1.5887 0.0000
7 0 7 -1.3513 0.0000
7 0 8 1.1155 0.0000
7 0 9 -0.9003 0.0000
7 0 10 0.7101 0.0000
7 0 11 -0.5377 0.0000
7 0 12 0.3750 0.0000
7 0 13 -0.2230 0.0000
7 1 0 -1.7018 0.0000
7 1 1 1.8064 0.0000
7 1 2 -1.8669 0.0000
7 1 3 1.8732 0.0000
7 1 4 -1.8165 0.0000
7 1 5 1.6973 0.0000
7 1 6 -1.5295 0.0000
7 1 7 1.3362 0.0000
7 1 8 -1.1397 0.0000
7 1 9 0.9522 0.0000
7 1 10 -0.7728 0.0000
7 1 11 0.5946 0.0000
7 2 0 1.0963 0.0000
7 2 1 -1.2059 0.0000
7 2 2 1.2947 0.0000
7 2 3 -1.3468 0.0000
7 2 4 1.3473 0.0000
7 2 5 -1.2917 0.0000
7 2 6 1.1896 0.0000
7 2 7 -1.0600 0.0000
7 2 8 0.9207 0.0000
7 2 9 -0.7800 0.0000
7 2 10 0.6364 0.0000
7 2 11 -0.4860 0.0000
7 2 12 0.3311 0.0000
7 2 13 -0.1855 0.0000
7 3 0 -0.3051 0.0000
7 3 1 0.3991 0.0000
7 3 2 -0.5010 0.0000
7 3 3 0.5884 0.0000
7 3 4 -0.6391 0.0000
7 3 5 0.6429 0.0000
7 3 6 -0.6055 0.0000
7 3 7 0.5427 0.0000
7 3 8 -0.4701 0.0000
7 3 9 0.3950 0.0000
7 3 10 -0.3159 0.0000
7 3 11 0.2299 0.0000
7 3 12 -0.1406 0.0000
7 3 13 0.0601 0.0000
7 3 14 -0.0035 0.0000
7 4 0 -0.4754 0.0000
7 4 1 0.4145 0.0000
7 4 2 -0.3222 0.0000
7 4 3 0.2261 0.0000
7 4 4 -0.1524 0.0000
7 4 5 0.1129 0.0000
7 4 6 -0.1018 0.0000
7 4 7 0.1034 0.0000
7 4 8 -0.1032 0.0000
7 4 9 0.0966 0.0000
7 4 10 -0.0880 0.0000
7 4 11 0.0835 0.0000
7 4 12 -0.0835 0.0000
7 4 13 0.0811 0.0000
7 4 14 -0.0674 0.0000
7 5 0 1.0832 0.0000
7 5 1 -1.0598 0.0000
7 5 2 0.9932 0.0000
7 5 3 -0.9133 0.0000
7 5 4 0.8448 0.0000
7 5 5 -0.7952 0.0000
7 5 6 0.7538 0.0000
7 5 7 -0.7030 0.0000
7 5 8 0.6307 0.0000
7 5 9 -0.5381 0.0000
7 5 10 0.4371 0.0000
7 5 11 -0.3411 0.0000
7 5 12 0.2566 0.0000
7 6 0 -1.4358 0.0000
7 6 1 1.4373 0.0000
7 6 2 -1.3952 0.0000
7 6 3 1.3395 0.0000
7 6 4 -1.2897 0.0000
7 6 5 1.2445 0.0000
7 6 6 -1.1865 0.0000
7 6 7 1.0958 0.0000
7 6 8 -0.9649 0.0000
7 6 9 0.8031 0.0000
7 6 10 -0.6313 0.0000
7 6 11 0.4701 0.0000
7 6 12 -0.3309 0.0000
7 7 0 1.5240 0.0000
7 7 1 -1.5265 0.0000
7 7 2 1.4925 0.0000
7 7 3 -1.4521 0.0000
7 7 4 1.4182 0.0000
7 7 5 -1.3810 0.0000
7 7 6 1.3169 0.0000
7 7 7 -1.2059 0.0000
7 7 8 1.0449 0.0000
7 7 9 -0.8504 0.0000
7 7 10 0.6494 0.0000
7 7 11 -0.4657 0.0000
7 8 0 -1.3818 0.0000
7 8 1 1.3627 0.0000
7 8 2 -1.3182 0.0000
7 8 3 1.2786 0.0000
7 8 4 -1.2520 0.0000
7 8 5 1.2227 0.0000
7 8 6 -1.1642 0.0000
7 8 7 1.0574 0.0000
7 8 8 -0.9028 0.0000
7 8 9 0.7195 0.0000
7 8 10 -0.5347 0.0000
7 9 0 1.0730 0.0000
7 9 1 -1.0215 0.0000
7 9 2 0.9571 0.0000
7 9 3 -0.9101 0.0000
7 9 4 0.8859 0.0000
7 9 5 -0.8665 0.0000
7 9 6 0.8255 0.0000
7 9 7 -0.7455 0.0000
7 9 8 0.6279 0.0000
7 9 9 -0.4899 0.0000
7 9 10 0.3537 0.0000
7 10 0 -0.6913 0.0000
7 10 1 0.6105 0.0000
7 10 2 -0.5296 0.0000
7 10 3 0.4774 0.0000
7 10 4 -0.4573 0.0000
7 10 5 0.4511 0.0000
7 10 6 -0.4346 0.0000
7 10 7 0.3924 0.0000
7 10 8 -0.3251 0.0000
7 10 9 0.2453 0.0000
7 11 0 0.3446 0.0000
7 11 1 -0.2485 0.0000
7 11 2 0.1640 0.0000
7 11 3 -0.1155 0.0000
7 11 4 0.1041 0.0000
7 11 5 -0.1123 0.0000
7 11 6 0.1185 0.0000
7 11 7 -0.1098 0.0000
7 12 0 -0.1129 0.0000
7 12 3 -0.0864 0.0000
7 12 4 0.0851 0.0000
7 12 5 -0.0654 0.0000
8 -6 0 -0.2781 0.0000
8 -6 1 0.2938 0.0000
8 -5 0 0.1385 0.0000
8 -5 1 -0.1748 0.0000
8 -5 2 0.2081 0.0000
8 -5 3 -0.2249 0.0000
8 -5 4 0.2197 0.0000
8 -5 5 -0.1977 0.0000
8 -5 6 0.1700 0.0000
8 -4 0 0.2076 0.0000
8 -4 1 -0.1674 0.0000
8 -4 2 0.1227 0.0000
8 -4 3 -0.0884 0.0000
8 -4 4 0.0681 0.0000
8 -4 5 -0.0537 0.0000
8 -4 6 0.0333 0.0000
8 -4 7 -0.0014 0.0000
8 -4 8 -0.0366 0.0000
8 -3 0 -0.6966 0.0000
8 -3 1 0.6757 0.0000
8 -3 2 -0.6393 0.0000
8 -3 3 0.5978 0.0000
8 -3 4 -0.5500 0.0000
8 -3 5 0.4855 0.0000
8 -3 6 -0.3961 0.0000
8 -3 7 0.2846 0.0000
8 -3 8 -0.1678 0.0000
8 -2 0 1.2035 0.0000
8 -2 1 -1.2189 0.0000
8 -2 2 1.2037 0.0000
8 -2 3 -1.1614 0.0000
8 -2 4 1.0860 0.0000
8 -2 5 -0.9687 0.0000
8 -2 6 0.8090 0.0000
8 -2 7 -0.6213 0.0000
8 -2 8 0.4325 0.0000
8 -2 9 -0.2714 0.0000
8 -1 0 -1.5823 0.0000
8 -1 1 1.6377 0.0000
8 -1 2 -1.6478 0.0000
8 -1 3 1.6093 0.0000
8 -1 4 -1.5144 0.0000
8 -1 5 1.3589 0.0000
8 -1 6 -1.1518 0.0000
8 -1 7 0.9172 0.0000
8 -1 8 -0.6876 0.0000
8 -1 9 0.4911 0.0000
8 -1 10 -0.3407 0.0000
8 0 0 1.7050 0.0000
8 0 1 -1.7937 0.0000
8 0 2 1.8299 0.0000
8 0 3 -1.8055 0.0000
8 0 4 1.7123 0.0000
8 0 5 -1.5508 0.0000
8 0 6 1.3365 0.0000
8 0 7 -1.0980 0.0000
8 0 8 0.8669 0.0000
8 0 9 -0.6656 0.0000
8 0 10 0.5002 0.0000
8 0 11 -0.3635 0.0000
8 1 0 -1.5017 0.0000
8 1 1 1.6105 0.0000
8 1 2 -1.6737 0.0000
8 1 3 1.6792 0.0000
8 1 4 -1.6169 0.0000
8 1 5 1.4879 0.0000
8 1 6 -1.3086 0.0000
8 1 7 1.1059 0.0000
8 1 8 -0.9063 0.0000
8 1 9 0.7253 0.0000
8 1 10 -0.5642 0.0000
8 1 11 0.4161 0.0000
8 2 0 0.9926 0.0000
8 2 1 -1.1038 0.0000
8 2 2 1.1906 0.0000
8 2 3 -1.2361 0.0000
8 2 4 1.2257 0.0000
8 2 5 -1.1563 0.0000
8 2 6 1.0400 0.0000
8 2 7 -0.8985 0.0000
8 2 8 0.7525 0.0000
8 2 9 -0.6126 0.0000
8 2 10 0.4787 0.0000
8 2 11 -0.3469 0.0000
8 2 12 0.2180 0.0000
8 3 0 -0.2937 0.0000
8 3 1 0.3863 0.0000
8 3 2 -0.4826 0.0000
8 3 3 0.5612 0.0000
8 3 4 -0.6016 0.0000
8 3 5 0.5949 0.0000
8 3 6 -0.5479 0.0000
8 3 7 0.4774 0.0000
8 3 8 -0.3995 0.0000
8 3 9 0.3219 0.0000
8 3 10 -0.2442 0.0000
8 3 11 0.1641 0.0000
8 3 12 -0.0849 0.0000
8 4 0 -0.4214 0.0000
8 4 1 0.3664 0.0000
8 4 2 -0.2821 0.0000
8 4 3 0.1934 0.0000
8 4 4 -0.1246 0.0000
8 4 5 0.0869 0.0000
8 4 6 -0.0757 0.0000
8 4 7 0.0768 0.0000
8 4 8 -0.0774 0.0000
8 4 9 0.0732 0.0000
8 4 10 -0.0678 0.0000
8 4 11 0.0661 0.0000
8 4 12 -0.0681 0.0000
8 4 13 0.0675 0.0000
8 5 0 0.9891 0.0000
8 5 1 -0.9782 0.0000
8 5 2 0.9225 0.0000
8 5 3 -0.8482 0.0000
8 5 4 0.7786 0.0000
8 5 5 -0.7222 0.0000
8 5 6 0.6715 0.0000
8 5 7 -0.6124 0.0000
8 5 8 0.5354 0.0000
8 5 9 -0.4425 0.0000
8 5 10 0.3447 0.0000
8 5 11 -0.2541 0.0000
8 5 12 0.1769 0.0000
8 5 13 -0.1126 0.0000
8 6 0 -1.3118 0.0000
8 6 1 1.3325 0.0000
8 6 2 -1.3047 0.0000
8 6 3 1.2546 0.0000
8 6 4 -1.2009 0.0000
8 6 5 1.1448 0.0000
8 6 6 -1.0731 0.0000
8 6 7 0.9702 0.0000
8 6 8 -0.8312 0.0000
8 6 9 0.6659 0.0000
8 6 10 -0.4948 0.0000
8 6 11 0.3380 0.0000
8 7 0 1.3740 0.0000
8 7 1 -1.3988 0.0000
8 7 2 1.3808 0.0000
8 7 3 -1.3465 0.0000
8 7 4 1.3089 0.0000
8 7 5 -1.2613 0.0000
8 7 6 1.1843 0.0000
8 7 7 -1.0618 0.0000
8 7 8 0.8927 0.0000
8 7 9 -0.6941 0.0000
8 7 10 0.4930 0.0000
8 8 0 -1.2228 0.0000
8 8 1 1.2227 0.0000
8 8 2 -1.1912 0.0000
8 8 3 1.1561 0.0000
8 8 4 -1.1261 0.0000
8 8 5 1.0885 0.0000
8 8 6 -1.0204 0.0000
8 8 7 0.9055 0.0000
8 8 8 -0.7457 0.0000
8 8 9 0.5610 0.0000
8 9 0 0.9387 0.0000
8 9 1 -0.8978 0.0000
8 9 2 0.8395 0.0000
8 9 3 -0.7927 0.0000
8 9 4 0.7638 0.0000
8 9 5 -0.7371 0.0000
8 9 6 0.6889 0.0000
8 9 7 -0.6039 0.0000
8 9 8 0.4846 0.0000
8 10 0 -0.6137 0.0000
8 10 1 0.5354 0.0000
8 10 2 -0.4540 0.0000
8 10 3 0.3976 0.0000
8 10 4 -0.3705 0.0000
8 10 5 0.3564 0.0000
8 10 6 -0.3329 0.0000
8 10 7 0.2864 0.0000
8 10 8 -0.2188 0.0000
8 11 0 0.3304 0.0000
8 11 1 -0.2335 0.0000
8 11 2 0.1460 0.0000
8 11 3 -0.0920 0.0000
8 11 4 0.0727 0.0000
8 11 6 0.0700 0.0000
8 11 7 -0.0554 0.0000
8 12 0 -0.1382 0.0000
9 -4 0 0.1246 0.0000
9 -4 1 -0.0926 0.0000
9 -4 2 0.0594 0.0000
9 -4 3 -0.0366 0.0000
9 -4 4 0.0263 0.0000
9 -3 0 -0.4614 0.0000
9 -3 1 0.4458 0.0000
9 -3 2 -0.4191 0.0000
9 -3 3 0.3898 0.0000
9 -3 4 -0.3565 0.0000
9 -3 5 0.3110 0.0000
9 -2 0 0.8530 0.0000
9 -2 1 -0.8681 0.0000
9 -2 2 0.8581 0.0000
9 -2 3 -0.8256 0.0000
9 -2 4 0.7654 0.0000
9 -2 5 -0.6708 0.0000
9 -2 6 0.5426 0.0000
9 -1 0 -1.1841 0.0000
9 -1 1 1.2337 0.0000
9 -1 2 -1.2433 0.0000
9 -1 3 1.2088 0.0000
9 -1 4 -1.1238 0.0000
9 -1 5 0.9859 0.0000
9 -1 6 -0.8055 0.0000
9 -1 7 0.6063 0.0000
9 -1 8 -0.4183 0.0000
9 0 0 1.3398 0.0000
9 0 1 -1.4184 0.0000
9 0 2 1.4469 0.0000
9 0 3 -1.4169 0.0000
9 0 4 1.3217 0.0000
9 0 5 -1.1644 0.0000
9 0 6 0.9626 0.0000
9 0 7 -0.7458 0.0000
9 0 8 0.5451 0.0000
9 1 0 -1.2393 0.0000
9 1 1 1.3352 0.0000
9 1 2 -1.3831 0.0000
9 1 3 1.3712 0.0000
9 1 4 -1.2923 0.0000
9 1 5 1.1512 0.0000
9 1 6 -0.9677 0.0000
9 1 7 0.7710 0.0000
9 1 8 -0.5882 0.0000
9 1 9 0.4345 0.0000
9 2 0 0.8688 0.0000
9 2 1 -0.9662 0.0000
9 2 2 1.0320 0.0000
9 2 3 -1.0514 0.0000
9 2 4 1.0141 0.0000
9 2 5 -0.9220 0.0000
9 2 6 0.7912 0.0000
9 2 7 -0.6455 0.0000
9 2 8 0.5058 0.0000
9 2 9 -0.3824 0.0000
9 2 10 0.2745 0.0000
9 3 0 -0.3015 0.0000
9 3 1 0.3811 0.0000
9 3 2 -0.4554 0.0000
9 3 3 0.5067 0.0000
9 3 4 -0.5200 0.0000
9 3 5 0.4915 0.0000
9 3 6 -0.4309 0.0000
9 3 7 0.3550 0.0000
9 3 8 -0.2784 0.0000
9 3 9 0.2075 0.0000
9 3 10 -0.1412 0.0000
9 4 0 -0.3169 0.0000
9 4 1 0.2735 0.0000
9 4 2 -0.2084 0.0000
9 4 3 0.1410 0.0000
9 4 4 -0.0898 0.0000
9 4 5 0.0628 0.0000
9 4 6 -0.0554 0.0000
9 4 7 0.0564 0.0000
9 4 8 -0.0565 0.0000
9 4 9 0.0537 0.0000
9 4 10 -0.0518 0.0000
9 4 11 0.0542 0.0000
9 5 0 0.8239 0.0000
9 5 1 -0.8248 0.0000
9 5 2 0.7847 0.0000
9 5 3 -0.7232 0.0000
9 5 4 0.6588 0.0000
9 5 5 -0.5994 0.0000
9 5 6 0.5411 0.0000
9 5 7 -0.4754 0.0000
9 5 8 0.3980 0.0000
9 5 9 -0.3131 0.0000
9 5 10 0.2306 0.0000
9 5 11 -0.1597 0.0000
9 6 0 -1.1061 0.0000
9 6 1 1.1413 0.0000
9 6 2 -1.1280 0.0000
9 6 3 1.0854 0.0000
9 6 4 -1.0288 0.0000
9 6 5 0.9612 0.0000
9 6 6 -0.8757 0.0000
9 6 7 0.7640 0.0000
9 6 8 -0.6264 0.0000
9 6 9 0.4743 0.0000
9 6 10 -0.3260 0.0000
9 6 11 0.1977 0.0000
9 7 0 1.1387 0.0000
9 7 1 -1.1814 0.0000
9 7 2 1.1794 0.0000
9 7 3 -1.1523 0.0000
9 7 4 1.1108 0.0000
9 7 5 -1.0515 0.0000
9 7 6 0.9622 0.0000
9 7 7 -0.8340 0.0000
9 7 8 0.6704 0.0000
9 7 9 -0.4889 0.0000
9 8 0 -0.9772 0.0000
9 8 1 0.9971 0.0000
9 8 2 -0.9836 0.0000
9 8 3 0.9580 0.0000
9 8 4 -0.9277 0.0000
9 8 5 0.8835 0.0000
9 8 6 -0.8091 0.0000
9 8 7 0.6944 0.0000
9 9 0 0.7182 0.0000
9 9 1 -0.6970 0.0000
9 9 2 0.6572 0.0000
9 9 3 -0.6219 0.0000
9 9 4 0.5963 0.0000
9 9 5 -0.5683 0.0000
9 9 6 0.5192 0.0000
9 10 0 -0.4546 0.0000
9 10 1 0.3950 0.0000
9 10 2 -0.3311 0.0000
9 10 3 0.2862 0.0000
9 10 4 -0.2639 0.0000
9 11 0 0.2473 0.0000
9 11 1 -0.1687 0.0000
9 11 2 0.0974 0.0000
10 -3 0 -0.2242 0.0000
10 -3 1 0.2130 0.0000
10 -3 2 -0.1980 0.0000
10 -2 0 0.4713 0.0000
10 -2 1 -0.4818 0.0000
10 -2 2 0.4779 0.0000
10 -2 3 -0.4603 0.0000
10 -1 0 -0.7165 0.0000
10 -1 1 0.7529 0.0000
10 -1 2 -0.7610 0.0000
10 -1 3 0.7368 0.0000
10 -1 4 -0.6747 0.0000
10 0 0 0.8747 0.0000
10 0 1 -0.9334 0.0000
10 0 2 0.9522 0.0000
10 0 3 -0.9232 0.0000
10 0 4 0.8415 0.0000
10 0 5 -0.7119 0.0000
10 1 0 -0.8673 0.0000
10 1 1 0.9401 0.0000
10 1 2 -0.9698 0.0000
10 1 3 0.9464 0.0000
10 1 4 -0.8655 0.0000
10 1 5 0.7350 0.0000
10 1 6 -0.5754 0.0000
10 2 0 0.6534 0.0000
10 2 1 -0.7282 0.0000
10 2 2 0.7699 0.0000
10 2 3 -0.7665 0.0000
10 2 4 0.7126 0.0000
10 2 5 -0.6144 0.0000
10 2 6 0.4899 0.0000
10 2 7 -0.3623 0.0000
10 3 0 -0.2615 0.0000
10 3 1 0.3228 0.0000
10 3 2 -0.3720 0.0000
10 3 3 0.3960 0.0000
10 3 4 -0.3858 0.0000
10 3 5 0.3428 0.0000
10 3 6 -0.2784 0.0000
10 3 7 0.2082 0.0000
10 4 0 -0.2044 0.0000
10 4 1 0.1726 0.0000
10 4 2 -0.1280 0.0000
10 4 3 0.0841 0.0000
10 4 4 -0.0531 0.0000
10 4 5 0.0387 0.0000
10 4 6 -0.0363 0.0000
10 4 7 0.0378 0.0000
10 4 8 -0.0379 0.0000
10 5 0 0.6025 0.0000
10 5 1 -0.6089 0.0000
10 5 2 0.5824 0.0000
10 5 3 -0.5361 0.0000
10 5 4 0.4827 0.0000
10 5 5 -0.4280 0.0000
10 5 6 0.3713 0.0000
10 5 7 -0.3092 0.0000
10 5 8 0.2425 0.0000
10 6 0 -0.8196 0.0000
10 6 1 0.8574 0.0000
10 6 2 -0.8533 0.0000
10 6 3 0.8190 0.0000
10 6 4 -0.7653 0.0000
10 6 5 0.6960 0.0000
10 6 6 -0.6096 0.0000
10 6 7 0.5050 0.0000
10 6 8 -0.3873 0.0000
10 7 0 0.8233 0.0000
10 7 1 -0.8704 0.0000
10 7 2 0.8781 0.0000
10 7 3 -0.8577 0.0000
10 7 4 0.8169 0.0000
10 7 5 -0.7548 0.0000
10 7 6 0.6663 0.0000
10 7 7 -0.5497 0.0000
10 7 8 0.4128 0.0000
10 8 0 -0.6664 0.0000
10 8 1 0.6960 0.0000
10 8 2 -0.6966 0.0000
10 8 3 0.6814 0.0000
10 8 4 -0.6549 0.0000
10 8 5 0.6116 0.0000
10 9 1 -0.4417 0.0000
10 9 2 0.4217 0.0000
10 9 3 -0.4019 0.0000
10 9 4 0.3851 0.0000
10 10 1 0.2135 0.0000
10 10 2 -0.1738 0.0000
11 0 2 0.4710 0.0000
11 0 3 -0.4514 0.0000
11 1 1 0.5132 0.0000
11 1 2 -0.5295 0.0000
11 1 3 0.5071 0.0000
11 1 4 -0.4441 0.0000
11 2 0 0.3852 0.0000
11 2 1 -0.4356 0.0000
11 2 2 0.4590 0.0000
11 2 3 -0.4463 0.0000
11 2 4 0.3955 0.0000
11 2 5 -0.3147 0.0000
11 3 0 -0.1744 0.0000
11 3 1 0.2175 0.0000
11 3 2 -0.2473 0.0000
11 3 3 0.2544 0.0000
11 3 4 -0.2346 0.0000
11 3 5 0.1923 0.0000
11 4 0 -0.1090 0.0000
11 4 1 0.0856 0.0000
11 4 2 -0.0565 0.0000
11 4 3 0.0309 0.0000
11 4 4 -0.0151 0.0000
11 4 5 0.0101 0.0000
11 4 6 -0.0116 0.0000
11 5 0 0.3639 0.0000
11 5 1 -0.3681 0.0000
11 5 2 0.3503 0.0000
11 5 3 -0.3179 0.0000
11 5 4 0.2785 0.0000
11 5 5 -0.2362 0.0000
11 6 1 0.5268 0.0000
11 6 2 -0.5253 0.0000
11 6 3 0.4995 0.0000
11 6 4 -0.4558 0.0000
0 0 0 0.0 0.0
;
_shelx_fab_checksum                10836
_olex2_submission_special_instructions  'No special instructions were received'
